# Supplementary material for: Thermal Plasticity is Regulated by a Key MicroRNA During Range Expansion of an Invasive Fruit Fly
Source: Adv Sci (Weinh). 2026 Feb 24;13(23):e07662. doi: 10.1002/advs.202507662 (PMC13104144; doi:10.1002/advs.202507662)
Supplement: Supplementary file 2 — Supporting File: advs74381‐sup‐0002‐Data.zip. [file ADVS-13-e07662-s001.zip]

Archive with 12 entries (11 files):
- advs74381-sup-0002-Data/
- advs74381-sup-0002-Data/advs202507662-sup-00010-Dataset S9.xlsx
- advs74381-sup-0002-Data/advs202507662-sup-00011-Dataset S10.xlsx
- advs74381-sup-0002-Data/advs202507662-sup-00012-Dataset S11.docx
- advs74381-sup-0002-Data/advs202507662-sup-0002-Dataset S1.xlsx
- advs74381-sup-0002-Data/advs202507662-sup-0003-Dataset S2.xlsx
- advs74381-sup-0002-Data/advs202507662-sup-0004-Dataset S3.xls
- advs74381-sup-0002-Data/advs202507662-sup-0005-Dataset S4.xlsx
- advs74381-sup-0002-Data/advs202507662-sup-0006-Dataset S5.xlsx
- advs74381-sup-0002-Data/advs202507662-sup-0007-Dataset S6.xlsx
- advs74381-sup-0002-Data/advs202507662-sup-0008-Dataset S7.xlsx
- advs74381-sup-0002-Data/advs202507662-sup-0009-Dataset S8.xlsx
