# Supplementary material for: Thermal Plasticity is Regulated by a Key MicroRNA During Range Expansion of an Invasive Fruit Fly
Source: Adv Sci (Weinh). 2026 Feb 24;13(23):e07662. doi: 10.1002/advs.202507662 (PMC13104144; doi:10.1002/advs.202507662)
Supplement: Supplementary file 2 — Supporting File: advs74381‐sup‐0002‐Data.zip. [file ADVS-13-e07662-s001.zip › advs74381-sup-0002-Data/advs202507662-sup-00010-Dataset S9.xlsx]

## Sheet: frontloaded gene
Dataset S8. frontloaded genes
miRNA- mRNA+ (S_Warm vs. S_CK)				miRNA- mRNA+ (S_Cold vs. S_CK)
miRNA	gene			miRNA	gene
novel77	LOC105225182			miR-276b	LOC105221940
novel77	LOC105232513			miR-276b	LOC105222236
novel77	LOC105226906			miR-276b	LOC105223053
novel77	LOC105229035			miR-276b	LOC105223708
novel77	LOC105233305			miR-276b	LOC105224148
novel77	LOC105233680			miR-276b	LOC105224509
novel77	LOC105228799			miR-276b	LOC105226123
novel77	LOC105227121			miR-276b	LOC105226156
novel77	LOC105231703			miR-276b	LOC105226419
novel77	LOC105224299			miR-276b	LOC105226625
novel77	LOC105230089			miR-276b	LOC105226814
novel77	LOC105229028			miR-276b	LOC105227301
novel77	LOC105232538			miR-276b	LOC105228580
novel77	LOC105223499			miR-276b	LOC105229242
novel77	LOC105226167			miR-276b	LOC105229951
novel77	LOC105228273			miR-276b	LOC105230179
novel77	LOC105225017			miR-276b	LOC105230723
novel77	LOC105223615			miR-276b	LOC105230756
novel77	LOC115066155			miR-276b	LOC105233510
bantam	LOC105225182			miR-276b	LOC105233748
bantam	LOC105224581			miR-276b	LOC105234246
bantam	LOC105228799			miR-276b	LOC115066443
bantam	LOC105224569
bantam	LOC105226277
bantam	LOC105229035
bantam	LOC105222005
bantam	LOC105231347
bantam	LOC105222004
bantam	LOC105222035
bantam	LOC105234246
bantam	LOC105223497
bantam	LOC105232352
bantam	LOC105224762
bantam	LOC105232341
bantam	LOC105230089
bantam	LOC105230723
bantam	LOC105228936
bantam	LOC105226756
bantam	LOC105230768
bantam	LOC115066443
bantam	LOC105230017
bantam	LOC105225020
bantam	LOC105224231
bantam	LOC105227071
bantam	LOC105227121
miR-9b	LOC105223844
miR-9b	LOC105226623
miR-9b	LOC105231703
miR-9b	LOC105224129
miR-9b	LOC105224133
miR-9b	LOC105231520
miR-9b	LOC105224509
miR-9b	LOC105222494
miR-9b	LOC105228543
miR-9b	LOC105226433
miR-9b	LOC115066293
miR-9b	LOC105230354
miR-9b	LOC105222841
miR-9b	LOC105227966
miR-9b	LOC105232348
miR-9b	LOC105233227
miR-9b	LOC105228273
miR-9b	LOC105232144
miR-9b	LOC105229445
miR-9b	LOC105230751
miR-9b	LOC105232939
miR-9b	LOC105229639
miR-9b	LOC105226419
miR-9b	LOC105225017
miR-9b	LOC105223135
miR-9b	LOC105223877
miR-9b	LOC105233626
miR-9b	LOC105222898
miR-9b	LOC105231141
miR-9b	LOC105224299
miR-9b	LOC105233305
miR-9b	LOC105222503
miR-9b	LOC105232352
miR-9b	LOC105227071
miR-9b	LOC105233133
miR-9b	LOC105229028
miR-9b	LOC105224502
miR-9b	LOC105229723
miR-9b	LOC105233216
miR-9b	LOC105222575
miR-9b	LOC105222194
miR-9b	LOC105226906
miR-9b	LOC105234116
miR-9b	LOC105226381
miR-9b	LOC105228936
miR-9b	LOC105227709
miR-9b	LOC105227498
miR-9b	LOC105224569
miR-9b	LOC105222101
miR-9b	LOC105231050
miR-9b	LOC105226167
miR-9b	LOC105224137
miR-9b	LOC105223020
miR-9b	LOC105231297
miR-9b	LOC105229930
miR-9b	LOC105223426
miR-9b	LOC105231347
miR-9b	LOC105232667
miR-9b	LOC105230403
miR-9b	LOC105226277
miR-9b	LOC105233606
miR-9b	LOC105230412
miR-9b	LOC105230768
miR-9b	LOC105225182
miR-9b	LOC115066228
miR-9b	LOC105224774
miR-9b	LOC105231533
miR-9b	LOC105233680
miR-996	LOC105231141
miR-996	LOC105233680
miR-996	LOC105232667
miR-996	LOC105225187
miR-996	LOC105232513
miR-996	LOC105230723
miR-996	LOC105231347
miR-996	LOC105230017
miR-996	LOC105233626
miR-996	LOC105224299
miR-996	LOC105222408
miR-996	LOC105233510
miR-996	LOC105223010
miR-996	LOC105223020
miR-996	LOC105230130
miR-996	LOC105229249
miR-996	LOC105228688
miR-996	LOC105232538
miR-996	LOC105225017
miR-996	LOC105223135
miR-996	LOC105228273
miR-996	LOC105233734
miR-996	LOC105224762
miR-996	LOC105228936
miR-996	LOC105223853
miR-996	LOC105231703
miR-996	LOC105224137
miR-996	LOC105230403
miR-996	LOC105223499
miR-996	LOC105226625
let-7	LOC105228936
let-7	LOC105223844
let-7	LOC105234086
let-7	LOC105222013
let-7	LOC105226123
let-7	LOC105222503
let-7	LOC105225962
let-7	LOC105226167
let-7	LOC105230130
let-7	LOC105228476
let-7	LOC105226433
let-7	LOC105223010
novel39	LOC105233133
novel39	LOC105224170
novel39	LOC105223010
novel39	LOC105226419
novel39	LOC105228688
novel39	LOC105225843
novel39	LOC105228273
novel39	LOC105225017
novel39	LOC105222494
novel39	LOC105227498
novel39	LOC105222898
novel39	LOC105229035
novel39	LOC105231347
miR-124	LOC105228273
miR-124	LOC105226419
miR-124	LOC105224774
miR-124	LOC105231703
miR-124	LOC105224581
miR-124	LOC105229310
miR-124	LOC105226156
miR-124	LOC115066228
miR-124	LOC105223010
miR-124	LOC105224299
miR-124	LOC105227296
miR-124	LOC115065778
miR-124	LOC105231165
miR-124	LOC105229242
miR-124	LOC105227121
miR-124	LOC105224509
miR-124	LOC105222005
miR-124	LOC105227846
miR-124	LOC105231520
miR-124	LOC105233216
miR-124	LOC105232583
miR-124	LOC105222575
miR-124	LOC105228545
miR-124	LOC105226418
miR-124	LOC105234116
miR-124	LOC105222901
miR-124	LOC105224137
miR-124	LOC105224132
miR-124	LOC105234086
miR-124	LOC105233668
miR-124	LOC105223135
miR-124	LOC105228543
miR-124	LOC105231054
miR-124	LOC105222412
miR-124	LOC105233330
miR-124	LOC105224148
miR-124	LOC115066293
miR-11594	LOC105230412
miR-11594	LOC105225017
miR-11594	LOC105230403
miR-11594	LOC105226906
miR-11594	LOC105222503
miR-11594	LOC105224231
miR-11594	LOC105232341
miR-11594	LOC105231703
miR-11594	LOC105233133
miR-11594	LOC105224132
miR-11594	LOC105223497
miR-11594	LOC105229639
miR-11594	LOC105222005
miR-11594	LOC105225306
miR-11594	LOC105227121
miR-11594	LOC115066228
miR-11594	LOC105229035
miR-11594	LOC105229445
miR-11594	LOC105231141
miR-11594	LOC105224774
miR-11594	LOC105229310
miR-11594	LOC105233626
miR-11594	LOC105223426
miR-11594	LOC105227966
miR-11594	LOC105225962
miR-11594	LOC105230196
miR-11594	LOC105223499
miR-11594	LOC105223708
miR-11594	LOC105233330
miR-11594	LOC105222371
miR-11594	LOC105227732
miR-11594	LOC105231165
miR-11594	LOC105226827
miR-11594	LOC105229723
miR-11594	LOC105233510
miR-11594	LOC105229030
miR-11594	LOC105231312
miR-11594	LOC105222216
miR-11594	LOC105229951
novel92	LOC105222194
novel92	LOC105224414
novel92	LOC105229249
novel92	LOC105233734
novel92	LOC105232538
novel92	LOC105234086
novel92	LOC105226418
novel92	LOC105223020
novel92	LOC105229747
novel92	LOC105230041
novel92	LOC105232352
novel92	LOC105226123
novel92	LOC105230130
novel92	LOC105225774
novel92	LOC105232513
novel92	LOC105224509
novel92	LOC105228936
novel92	LOC105233216
novel92	LOC105222901
novel92	LOC105233668
novel92	LOC105232341
novel92	LOC105226906
novel92	LOC115066443
novel92	LOC105222575
novel92	LOC115066155
novel92	LOC105228799
novel92	LOC105222371
novel92	LOC105225017
novel92	LOC105227498
novel92	LOC105228688
novel92	LOC105233330
novel92	LOC105226419
novel92	LOC105229030
novel92	LOC105229723
novel92	LOC105230723
novel92	LOC105226277
novel92	LOC105224299
novel92	LOC105227966
novel92	LOC115065778
novel92	LOC105224089
novel92	LOC105229951
novel92	LOC105225020
novel92	LOC105229445

## Sheet: assimilated genes
Dataset S8. assimilated genes.
miRNA+ mRNA-
mirna	id	gene_name	description
miR-9c	LOC105229218	ACSF2	medium-chain acyl-CoA ligase ACSF2, mitochondrial
	LOC105223787	GPCPD1	glycerophosphocholine phosphodiesterase GPCPD1
	LOC105233227	/	/
miR-9b	LOC105229218	ACSF2	medium-chain acyl-CoA ligase ACSF2, mitochondrial
	LOC105233227	/	/
	LOC105223787	GPCPD1	glycerophosphocholine phosphodiesterase GPCPD1
miR-2b	LOC105223787	GPCPD1	glycerophosphocholine phosphodiesterase GPCPD1
miR-79	LOC105233914	/	/
	LOC105233612	OCT1	carcinine transporter
miRNA- mRNA+
mirna	id	gene_name	description
miR-5b	LOC105233968	SCRB1	scavenger receptor class B member 1
novel65	LOC105233968	SCRB1	scavenger receptor class B member 1
	LOC105233070	TBB3	betaTub60D beta-Tubulin at 60D
miR-12	LOC105226767	SP63	uncharacterized LOC105226767
miR-6	LOC105233070	TBB3	betaTub60D beta-Tubulin at 60D
miR-994	LOC105233070	TBB3	betaTub60D beta-Tubulin at 60D

## Sheet: hub genes
Dataset S8. hub genes
M_N_Warm vs. N_CK
miRNA+ mRNA-
miRNA	gene_id	gene_name	description
miR-275	LOC105229953	SMA2	It is involved in the biological process described with regulation of transcription, DNA-templated
	LOC105222522	COL9A1	Collagen triple helix repeat (20 copies);collagen alpha-1(IX) chain
miR-995	LOC105225134	dao-5	chitin binding. It is involved in the biological process described with chitin metabolic process;nucleolar protein dao-5
	LOC105225706	Svep1	F5/8 type C domain;sushi, von Willebrand factor type A, EGF and pentraxin domain-containing protein 1
M_S_Warm vs. S_CK
miRNA+ mRNA-
miRNA	gene_id	gene_name	description
miR-316	LOC105225134	dao-5	chitin binding. It is involved in the biological process described with chitin metabolic process
miR-219	LOC105225134	dao-5	chitin binding. It is involved in the biological process described with chitin metabolic process
	LOC105222522	COL9A1	Collagen triple helix repeat (20 copies);collagen alpha-1(IX) chain
novel87	LOC105234027	/	BPTI/Kunitz family of serine protease inhibitors.;probable serine/threonine-protein kinase clkA
	LOC109579331	/	chitin binding. It is involved in the biological process described with chitin metabolic process;mucin-5AC
M_N_Cold vs. N
miRNA- mRNA+
miRNA	gene_id	gene_name	description
miR-276b	LOC105222701	thw	chitin binding. It is involved in the biological process described with chitin metabolic process;probable serine/threonine-protein kinase nek3
miR-994	LOC105222701	thw	chitin binding. It is involved in the biological process described with chitin metabolic process;probable serine/threonine-protein kinase nek3
miR-92b	LOC105231792	SODC	Metal ion binding. It is involved in the biological process described with;Rsod Related to Sod
	LOC109579331	/	chitin binding. It is involved in the biological process described with chitin metabolic process;mucin-5AC
novel87	LOC109579331	/	chitin binding. It is involved in the biological process described with chitin metabolic process;mucin-5AC
M_S_Cold vs. S_CK
miRNA- mRNA+
miRNA	gene_id	gene_name	description
miR-276b	LOC105222701	thw	chitin binding. It is involved in the biological process described with chitin metabolic process
