# Supplementary material for: Thermal Plasticity is Regulated by a Key MicroRNA During Range Expansion of an Invasive Fruit Fly
Source: Adv Sci (Weinh). 2026 Feb 24;13(23):e07662. doi: 10.1002/advs.202507662 (PMC13104144; doi:10.1002/advs.202507662)
Supplement: Supplementary file 2 — Supporting File: advs74381‐sup‐0002‐Data.zip. [file ADVS-13-e07662-s001.zip › advs74381-sup-0002-Data/advs202507662-sup-00011-Dataset S10.xlsx]

## Sheet: Sheet1
Figure	statistical analysis method	Group	Statistic	df	p value
Figure 1C	one-way ANOVA	ANOVA	F=509.1	5, 470	< 0.0001
	Multiple comparisions test	S_Cold vs. S_CK	NA	NA	<0.0001
	Multiple comparisions test	S_Cold vs. S_Warm	NA	NA	<0.0001
	Multiple comparisions test	S_Cold vs. N_Cold	NA	NA	<0.0001
	Multiple comparisions test	S_Cold vs. N_CK	NA	NA	<0.0001
	Multiple comparisions test	S_Cold vs. N_Warm	NA	NA	<0.0001
	Multiple comparisions test	S_CK vs. S_Warm	NA	NA	<0.0001
	Multiple comparisions test	S_CK vs. N_Cold	NA	NA	<0.0001
	Multiple comparisions test	S_CK vs. N_CK	NA	NA	<0.0001
	Multiple comparisions test	S_CK vs. N_Warm	NA	NA	0.9979
	Multiple comparisions test	S_Warm vs. N_Cold	NA	NA	<0.0001
	Multiple comparisions test	S_Warm vs. N_CK	NA	NA	<0.0001
	Multiple comparisions test	S_Warm vs. N_Warm	NA	NA	<0.0001
	Multiple comparisions test	N_Cold vs. N_CK	NA	NA	<0.0001
	Multiple comparisions test	N_Cold vs. N_Warm	NA	NA	<0.0001
	Multiple comparisions test	N_CK vs. N_Warm	NA	NA	<0.0001
Figure 1D	one-way ANOVA	ANOVA	F=53.59	5, 444	< 0.0001
	Multiple comparisions test	S_Cold vs. S_CK	NA	NA	<0.0001
	Multiple comparisions test	S_Cold vs. S_Warm	NA	NA	<0.0001
	Multiple comparisions test	S_Cold vs. N_Cold	NA	NA	>0.9999
	Multiple comparisions test	S_Cold vs. N_CK	NA	NA	0.0048
	Multiple comparisions test	S_Cold vs. N_Warm	NA	NA	<0.0001
	Multiple comparisions test	S_CK vs. S_Warm	NA	NA	<0.0001
	Multiple comparisions test	S_CK vs. N_Cold	NA	NA	<0.0001
	Multiple comparisions test	S_CK vs. N_CK	NA	NA	0.0951
	Multiple comparisions test	S_CK vs. N_Warm	NA	NA	<0.0001
	Multiple comparisions test	S_Warm vs. N_Cold	NA	NA	<0.0001
	Multiple comparisions test	S_Warm vs. N_CK	NA	NA	<0.0001
	Multiple comparisions test	S_Warm vs. N_Warm	NA	NA	>0.9999
	Multiple comparisions test	N_Cold vs. N_CK	NA	NA	0.0068
	Multiple comparisions test	N_Cold vs. N_Warm	NA	NA	<0.0001
	Multiple comparisions test	N_CK vs. N_Warm	NA	NA	<0.0001
Figure 1E	one-way ANOVA	ANOVA	F=73.65	5624	<0.0001
	Multiple comparisions test	S_Cold vs. S_CK	NA	NA	<0.0001
	Multiple comparisions test	S_Cold vs. S_Warm	NA	NA	0.0078
	Multiple comparisions test	S_Cold vs. N_Cold	NA	NA	<0.0001
	Multiple comparisions test	S_Cold vs. N_CK	NA	NA	<0.0001
	Multiple comparisions test	S_Cold vs. N_Warm	NA	NA	<0.0001
	Multiple comparisions test	S_CK vs. S_Warm	NA	NA	<0.0001
	Multiple comparisions test	S_CK vs. N_Cold	NA	NA	<0.0001
	Multiple comparisions test	S_CK vs. N_CK	NA	NA	<0.0001
	Multiple comparisions test	S_CK vs. N_Warm	NA	NA	<0.0001
	Multiple comparisions test	S_Warm vs. N_Cold	NA	NA	<0.0001
	Multiple comparisions test	S_Warm vs. N_CK	NA	NA	<0.0001
	Multiple comparisions test	S_Warm vs. N_Warm	NA	NA	<0.0001
	Multiple comparisions test	N_Cold vs. N_CK	NA	NA	>0.9999
	Multiple comparisions test	N_Cold vs. N_Warm	NA	NA	0.0138
	Multiple comparisions test	N_CK vs. N_Warm	NA	NA	0.0213
Figure 1F	one-way ANOVA	ANOVA	F=43.17	5, 338	<0.0001
	Multiple comparisions test	S_Cold vs. S_CK	NA	NA	<0.0001
	Multiple comparisions test	S_Cold vs. S_Warm	NA	NA	0.5531
	Multiple comparisions test	S_Cold vs. N_Cold	NA	NA	<0.0001
	Multiple comparisions test	S_Cold vs. N_CK	NA	NA	0.0001
	Multiple comparisions test	S_Cold vs. N_Warm	NA	NA	0.8842
	Multiple comparisions test	S_CK vs. S_Warm	NA	NA	<0.0001
	Multiple comparisions test	S_CK vs. N_Cold	NA	NA	<0.0001
	Multiple comparisions test	S_CK vs. N_CK	NA	NA	<0.0001
	Multiple comparisions test	S_CK vs. N_Warm	NA	NA	<0.0001
	Multiple comparisions test	S_Warm vs. N_Cold	NA	NA	<0.0001
	Multiple comparisions test	S_Warm vs. N_CK	NA	NA	<0.0001
	Multiple comparisions test	S_Warm vs. N_Warm	NA	NA	0.0418
	Multiple comparisions test	N_Cold vs. N_CK	NA	NA	0.045
	Multiple comparisions test	N_Cold vs. N_Warm	NA	NA	0.0002
	Multiple comparisions test	N_CK vs. N_Warm	NA	NA	0.0128
Figure 1G	one-way ANOVA	ANOVA	F=156.7	51792	<0.0001
	Multiple comparisions test	S_Cold vs. S_CK	NA	NA	<0.0001
	Multiple comparisions test	S_Cold vs. S_Warm	NA	NA	0.8579
	Multiple comparisions test	S_Cold vs. N_Cold	NA	NA	0.0213
	Multiple comparisions test	S_Cold vs. N_CK	NA	NA	<0.0001
	Multiple comparisions test	S_Cold vs. N_Warm	NA	NA	<0.0001
	Multiple comparisions test	S_CK vs. S_Warm	NA	NA	<0.0001
	Multiple comparisions test	S_CK vs. N_Cold	NA	NA	<0.0001
	Multiple comparisions test	S_CK vs. N_CK	NA	NA	0.7462
	Multiple comparisions test	S_CK vs. N_Warm	NA	NA	<0.0001
	Multiple comparisions test	S_Warm vs. N_Cold	NA	NA	0.0304
	Multiple comparisions test	S_Warm vs. N_CK	NA	NA	<0.0001
	Multiple comparisions test	S_Warm vs. N_Warm	NA	NA	<0.0001
	Multiple comparisions test	N_Cold vs. N_CK	NA	NA	<0.0001
	Multiple comparisions test	N_Cold vs. N_Warm	NA	NA	0.0006
	Multiple comparisions test	N_CK vs. N_Warm	NA	NA	<0.0001
Figure 2E	one-way ANOVA	ANOVA	F=11.36	5, 2406	< 0.0001
	Multiple comparisions test	N_CK vs. S_CK	NA	NA	0.008
	Multiple comparisions test	N_CK vs. N_Cold	NA	NA	0.0153
	Multiple comparisions test	N_CK vs. S_Cold	NA	NA	0.9947
	Multiple comparisions test	N_CK vs. N_Warm	NA	NA	0.1012
	Multiple comparisions test	N_CK vs. S_Warm	NA	NA	0.5865
	Multiple comparisions test	S_CK vs. N_Cold	NA	NA	<0.0001
	Multiple comparisions test	S_CK vs. S_Cold	NA	NA	0.0011
	Multiple comparisions test	S_CK vs. N_Warm	NA	NA	<0.0001
	Multiple comparisions test	S_CK vs. S_Warm	NA	NA	<0.0001
	Multiple comparisions test	N_Cold vs. S_Cold	NA	NA	0.0745
	Multiple comparisions test	N_Cold vs. N_Warm	NA	NA	0.9866
	Multiple comparisions test	N_Cold vs. S_Warm	NA	NA	0.5835
	Multiple comparisions test	S_Cold vs. N_Warm	NA	NA	0.3145
	Multiple comparisions test	S_Cold vs. S_Warm	NA	NA	0.8884
	Multiple comparisions test	N_Warm vs. S_Warm	NA	NA	0.9283
Figure 3F	one-way ANOVA in S_pop	ANOVA	F=5.93	2, 15	0.013
	Multiple comparisions test	S_Cold vs S_CK	NA	NA	0.012
	Multiple comparisions test	S_Cold vs S_Warm	NA	NA	0.02
	Multiple comparisions test	S_CK vs S_Warm	NA	NA	0.99
	one-way ANOVA in N_pop	ANOVA	F=42.40	2, 7.8	< 0.0001
	one-way ANOVA	N_Cold vs N_CK	NA	NA	0.001
	one-way ANOVA	N_Cold vs N_Warm	NA	NA	0.001
	one-way ANOVA	N_CK vs N_Warm	NA	NA	0.338
Figure 5A	Independent samples t-test	mimic-NC vs. mimic-276b	t=-4.98	4.22	0.007
Figure 5B	Independent samples t-test	mimic-NC vs. mimic-276b	t=4.83	15	<0.0001
Figure 5D	Independent samples t-test	mimics-NC+thw-WT vs. mimic-276b+thw-WT	t=6.29	4.67	0.0019
	Independent samples t-test	mimics-NC+thw-MT vs. mimic-276b+thw-MT	t=0.64	8	0.54
Figure 5E	Independent samples t-test	CTmin: mimic-NC vs. mimic-276b	t=4.99	25.53	<0.0001
	Independent samples t-test	CTmax: mimic-NC vs. mimic-276b	t=-0.97	40	0.74
Figure 5F	Independent samples t-test	CTmin: dsGFP vs. dsthw	t=-5.34	17.29	<0.0001
	Independent samples t-test	CTmax: dsGFP vs. dsthw	t=-2.08	32.8	0.057
Figure S15B	Independent samples t-test	dsGFP vs. dsthw	t=2.57	18	0.017
