# Supplementary material for: Thermal Plasticity is Regulated by a Key MicroRNA During Range Expansion of an Invasive Fruit Fly
Source: Adv Sci (Weinh). 2026 Feb 24;13(23):e07662. doi: 10.1002/advs.202507662 (PMC13104144; doi:10.1002/advs.202507662)
Supplement: Supplementary file 2 — Supporting File: advs74381‐sup‐0002‐Data.zip. [file ADVS-13-e07662-s001.zip › advs74381-sup-0002-Data/advs202507662-sup-0002-Dataset S1.xlsx]

## Sheet: N_Warm vs N_CK (Head)
Dataset S1. N_Warm vs N_CK (Head)
	id	log2FoldChange	pvalue	padj	FC	direction
1	LOC105230867	5.76932	1.26e-05	0.00236035	54.543	up
2	LOC105225658	5.58573	3.43e-06	0.000945991	48.0254	up
3	LOC115066629	5.28024	8.1e-07	0.000278997	38.8607	up
4	LOC105228634	-5.03972	1.17e-05	0.00229461	0.0304013	down
5	LOC105222353	-4.19091	1.55e-07	7.42e-05	0.0547532	down
6	LOC105228985	-3.92109	4.18e-05	0.00497389	0.0660138	down
7	LOC105224910	-3.87122	5.13e-08	3.3e-05	0.0683354	down
8	LOC109580007	3.77004	0.000357748	0.0249931	13.6426	up
9	LOC105227241	-3.63722	1.49e-06	0.000494162	0.0803691	down
10	LOC109579864	3.62276	0.000618757	0.0368237	12.3186	up
11	LOC105232281	-3.60668	1.33e-05	0.00236035	0.0820883	down
12	LOC105228534	-3.57809	1.03e-15	4.96e-12	0.0837311	down
13	LOC115066619	-3.5564	1.49e-08	1.2e-05	0.0849998	down
14	LOC105234186	-3.51055	0.000259324	0.0200011	0.0877441	down
15	LOC105224767	3.20697	0.000657386	0.038191	9.2341	up
16	LOC105230064	3.13844	0.000909566	0.048182	8.80573	up
17	LOC105222463	3.04753	1.63e-06	0.000506373	8.26795	up
18	LOC105233255	-3.04434	8.8e-18	8.48e-14	0.121217	down
19	LOC115066242	3.03073	1.48e-05	0.00249965	8.17225	up
20	LOC105222489	-3.02982	2.32e-05	0.00323658	0.122443	down
21	LOC105227437	3.00632	1.62e-07	7.42e-05	8.03511	up
22	LOC105230603	-2.94987	0.000779435	0.0434366	0.12942	down
23	LOC105226099	2.91674	5.54e-05	0.0063608	7.55138	up
24	LOC105229893	-2.78451	0.000104465	0.0100037	0.145137	down
25	LOC115066582	-2.67797	0.000252329	0.0196186	0.156261	down
26	LOC105222467	2.66233	1.46e-09	2.01e-06	6.33057	up
27	LOC105234185	-2.54814	0.00013801	0.01232	0.170975	down
28	LOC105227073	-2.33479	1.62e-05	0.002556	0.198225	down
29	LOC105225134	-2.33432	9.08e-05	0.00911722	0.198289	down
30	LOC105226890	-2.29922	0.000148541	0.0128579	0.203173	down
31	LOC105232493	-2.29915	2.62e-06	0.000743833	0.203182	down
32	LOC115065892	-2.28706	0.000295744	0.0221028	0.204892	down
33	LOC105230246	-2.25709	3.08e-05	0.00406642	0.209194	down
34	LOC105222515	-2.24356	0.000238772	0.0192063	0.211165	down
35	LOC105232651	-2.23185	0.000460141	0.0301784	0.212885	down
36	LOC105224837	-2.20655	0.0001048	0.0100037	0.216652	down
37	LOC105224719	-2.1837	0.000635976	0.0376162	0.22011	down
38	LOC105232494	-2.17891	4.92e-09	5.27e-06	0.220842	down
39	LOC105227435	-2.13271	1.35e-05	0.00236035	0.228029	down
40	LOC105232753	-2.12222	6.36e-06	0.00161404	0.229693	down
41	LOC105227910	-2.10159	3.98e-06	0.00106575	0.233002	down
42	LOC105224341	-2.07252	1.01e-11	2.44e-08	0.237743	down
43	LOC115066311	2.04676	0.000425034	0.0288574	4.13177	up
44	LOC105231960	-2.04063	0.000440333	0.0294809	0.243058	down
45	LOC105233159	-2.03071	8.48e-05	0.00869476	0.244734	down
46	LOC105226402	2.00236	0.000140954	0.0124673	4.00655	up
47	LOC105233889	-1.93583	7.31e-05	0.00800695	0.261371	down
48	LOC105226237	-1.92445	6.64e-08	4e-05	0.26344	down
49	LOC105225816	-1.90656	0.000245952	0.0194363	0.266727	down
50	LOC105225925	1.89946	0.00087899	0.0473427	3.73072	up
51	LOC105234065	1.87118	4.13e-11	7.97e-08	3.65831	up
52	LOC105229866	-1.86824	0.000553686	0.0341408	0.273907	down
53	LOC105231638	-1.86645	4.25e-05	0.00499683	0.274248	down
54	LOC105229939	-1.85957	9.03e-08	5.01e-05	0.275559	down
55	LOC105227074	-1.85707	1.86e-05	0.00289595	0.276037	down
56	LOC105225301	1.76331	0.000613581	0.0368237	3.39475	up
57	LOC105224153	1.72298	6.01e-09	5.53e-06	3.30117	up
58	LOC105228678	-1.69508	1.54e-05	0.00254633	0.308838	down
59	LOC105233070	1.69117	9.01e-06	0.00204954	3.22918	up
60	LOC105225976	-1.688	9.36e-08	5.01e-05	0.310356	down
61	LOC105231792	-1.68182	1.57e-05	0.00254633	0.311689	down
62	LOC109579779	1.66718	0.000826414	0.0454927	3.17594	up
63	LOC105228781	-1.6275	7.8e-07	0.000278396	0.323648	down
64	LOC105226240	-1.60744	0.000119571	0.0110845	0.32818	down
65	LOC105233903	-1.59603	1.93e-05	0.00291237	0.330786	down
66	LOC105232287	-1.57303	3.73e-05	0.00465511	0.336102	down
67	LOC105227447	-1.55862	0.000305227	0.0226361	0.339476	down
68	LOC105226289	1.55766	0.000371072	0.0255536	2.94376	up
69	LOC105228210	-1.53982	0.000313515	0.0229291	0.343928	down
70	LOC105229455	-1.5293	9.35e-06	0.00204954	0.346446	down
71	LOC105232718	-1.5273	4.64e-09	5.27e-06	0.346926	down
72	LOC105227141	-1.52248	1.08e-05	0.00220558	0.348086	down
73	LOC105223232	1.5185	2.31e-05	0.00323658	2.86494	up
74	LOC105224884	-1.49278	7.98e-05	0.0083758	0.355328	down
75	LOC109579952	1.47627	2.66e-05	0.0035939	2.78228	up
76	LOC105232977	-1.45588	0.000743404	0.0421597	0.364532	down
77	LOC105232317	-1.43627	1.27e-07	6.45e-05	0.369521	down
78	LOC105226724	-1.42743	9.3e-06	0.00204954	0.371793	down
79	LOC105232380	-1.42523	0.000555971	0.0341408	0.372359	down
80	LOC105231807	-1.41795	4.66e-05	0.00541647	0.374245	down
81	LOC105227112	-1.4121	3.77e-05	0.00465511	0.375763	down
82	LOC105233885	1.41152	0.000150345	0.0128579	2.66017	up
83	LOC105226859	-1.40975	0.000830486	0.0454927	0.376378	down
84	LOC105232534	-1.40786	2.58e-06	0.000743833	0.376869	down
85	LOC105225977	-1.40765	0.000100203	0.0097582	0.376924	down
86	LOC105226392	-1.40375	0.000245593	0.0194363	0.377945	down
87	LOC115066388	-1.40275	5.69e-05	0.00645719	0.378209	down
88	LOC105228290	1.37199	1.3e-05	0.00236035	2.58827	up
89	LOC115065766	-1.36697	4.85e-08	3.3e-05	0.387706	down
90	LOC105222885	1.3487	0.000184245	0.0151821	2.54683	up
91	LOC105226130	1.34176	1.56e-06	0.000502639	2.53461	up
92	LOC105231832	-1.3204	5.08e-07	0.000195844	0.400425	down
93	LOC105223566	-1.31588	8.08e-05	0.0083758	0.40168	down
94	LOC105233311	-1.31435	9.75e-06	0.00208835	0.402107	down
95	LOC105229573	-1.30522	3.97e-07	0.000166321	0.40466	down
96	LOC105232292	-1.29697	0.000447067	0.0297253	0.406979	down
97	LOC105225231	-1.29168	0.000319402	0.0231531	0.408474	down
98	LOC105227359	-1.28379	0.000657579	0.038191	0.410714	down
99	LOC105226575	-1.25172	0.000329336	0.023695	0.419947	down
100	LOC105232428	-1.22694	0.000430371	0.0290154	0.427223	down
101	LOC105228635	-1.19785	0.000113465	0.0107247	0.435924	down
102	LOC105230788	-1.17261	0.000345527	0.0244441	0.443617	down
103	LOC105224758	-1.154	5.37e-07	0.000199238	0.449377	down
104	LOC105227846	-1.13361	6.31e-09	5.53e-06	0.455773	down
105	LOC105228657	-1.13043	4.57e-06	0.00118994	0.45678	down
106	LOC105228657	-1.13043	4.57e-06	0.00118994	0.45678	down
107	LOC105229583	-1.1269	2.02e-05	0.00295315	0.4579	down
108	LOC105224947	-1.10351	9.72e-14	3.12e-10	0.465382	down
109	LOC105230770	-1.09825	5.68e-10	9.13e-07	0.467083	down
110	LOC105233747	-1.08906	0.000121946	0.011197	0.470069	down
111	LOC105224325	-1.08073	0.000477921	0.0308362	0.472789	down
112	LOC105226796	-1.07882	3.13e-05	0.00407621	0.473417	down
113	LOC105233815	-1.06082	0.000463729	0.0302082	0.479358	down
114	LOC105224824	-1.05764	0.000779049	0.0434366	0.480417	down
115	LOC105231002	-1.05205	0.00094469	0.0497692	0.482282	down
116	LOC105223819	-1.04727	0.000454789	0.0300317	0.483883	down
117	LOC105228430	-1.04295	2.61e-05	0.0035939	0.485334	down
118	LOC105228971	1.04163	1.58e-05	0.00254633	2.05855	up
119	LOC105229155	-1.03051	2.26e-05	0.00323658	0.489536	down
120	LOC105229528	-1.02501	0.000345104	0.0244441	0.491407	down
121	LOC105229624	-1.00572	7.09e-05	0.0079367	0.49802	down

## Sheet: S_Warm vs S_CK (Head)
Dataset S1. S_Warm vs S_CK (Head)
	id	log2FoldChange	pvalue	padj	FC	direction
1	LOC105227385	18.0136	6.79541e-16	3.21287e-12	264624	up
2	LOC105234186	-6.82335	3.67104e-12	1.15711e-08	0.00883011	down
3	LOC105225658	6.54341	2.89466e-08	1.00299e-05	93.2746	up
4	LOC105226562	-6.31809	2.21856e-10	2.2066e-07	0.0125333	down
5	LOC105232279	-6.30406	1.59876e-09	8.89284e-07	0.0126557	down
6	LOC115066629	6.25469	3.94883e-08	1.28759e-05	76.3569	up
7	LOC105231434	-5.81643	4.50655e-07	0.000103936	0.0177452	down
8	LOC105226762	-5.77131	2.61279e-06	0.000425976	0.0183089	down
9	LOC115066619	-5.75831	3.96208e-09	1.78407e-06	0.0184747	down
10	LOC105223247	-5.34513	2.29886e-09	1.0869e-06	0.0246011	down
11	LOC105231178	-5.3378	6.46044e-09	2.65608e-06	0.0247264	down
12	LOC105232734	-4.9336	2.04229e-05	0.00226044	0.0327218	down
13	LOC109580007	4.91775	8.77026e-05	0.0070281	30.2266	up
14	LOC105231383	-4.8267	1.91858e-08	7.25686e-06	0.0352386	down
15	LOC105230867	4.75874	0.000297807	0.0194211	27.0721	up
16	LOC105234183	-4.69311	0.000100331	0.00784071	0.0386575	down
17	LOC105229893	-4.44428	6.93478e-10	4.68395e-07	0.0459343	down
18	LOC105232280	-4.39613	7.96489e-07	0.000167369	0.0474934	down
19	LOC105224910	-4.3703	8.5564e-10	5.39396e-07	0.0483515	down
20	LOC105227241	-4.19769	2.96992e-08	1.00299e-05	0.0544966	down
21	LOC105226854	-4.19405	7.15168e-06	0.000966089	0.0546341	down
22	LOC105223807	-4.16923	4.17875e-09	1.7961e-06	0.0555825	down
23	LOC105222552	-4.15717	5.35436e-07	0.000117746	0.0560491	down
24	LOC105234185	-4.14615	6.53137e-10	4.68395e-07	0.0564786	down
25	LOC105232281	-4.13046	5.27038e-06	0.000772233	0.0570962	down
26	LOC105222489	-4.12213	1.2186e-06	0.000230462	0.0574269	down
27	LOC105231180	-4.0882	2.16366e-06	0.000371992	0.0587934	down
28	LOC105224389	-4.03124	0.000605069	0.0321448	0.0611611	down
29	LOC105222454	-4.00281	6.78641e-06	0.000930033	0.0623782	down
30	LOC105231115	-3.98589	1.25658e-05	0.00153189	0.0631143	down
31	LOC105225147	-3.98248	2.29604e-10	2.2066e-07	0.0632637	down
32	LOC105224719	-3.90301	1.09855e-09	6.49241e-07	0.0668464	down
33	LOC105222353	-3.83392	3.4057e-06	0.000519425	0.0701255	down
34	LOC105229941	-3.78313	2.08321e-05	0.00226423	0.072638	down
35	LOC105229187	-3.77953	2.63782e-05	0.00271122	0.0728197	down
36	LOC105233255	-3.7136	1.74543e-24	1.65048e-20	0.0762244	down
37	LOC105226450	3.63761	1.51459e-05	0.00174658	12.446	up
38	LOC105232651	3.55197	4.79226e-08	1.51052e-05	11.7287	up
39	LOC105232517	-3.53591	2.19445e-07	5.46071e-05	0.0862152	down
40	LOC105232111	-3.51977	5.80702e-05	0.00503773	0.0871853	down
41	LOC105230064	-3.50186	0.000424262	0.0246124	0.0882742	down
42	LOC115065892	-3.34829	6.92789e-07	0.000148887	0.0981892	down
43	LOC105231031	-3.30581	0.000399582	0.0237638	0.101123	down
44	LOC105224838	-3.30255	5.18484e-05	0.00473867	0.101352	down
45	LOC105222515	-3.25917	1.78697e-07	4.82787e-05	0.104446	down
46	LOC105231821	-3.25834	0.00098282	0.0479049	0.104506	down
47	LOC105233459	-3.16593	1.83533e-05	0.00206606	0.111419	down
48	LOC115065912	3.14496	5.21174e-05	0.00473867	8.84562	up
49	LOC105226212	-3.10389	0.000238443	0.0163385	0.116315	down
50	LOC105229022	-3.09292	0.000186408	0.0133536	0.117203	down
51	LOC105229953	-3.04412	2.25123e-05	0.00239187	0.121235	down
52	LOC105233946	-3.03964	0.000121993	0.00922851	0.121612	down
53	LOC105223413	-3.0383	2.73092e-08	9.93215e-06	0.121725	down
54	LOC105232493	-3.02764	6.52921e-10	4.68395e-07	0.122628	down
55	LOC105224839	-3.00246	0.000634724	0.0333441	0.124787	down
56	LOC105234261	2.92252	9.91134e-07	0.000199408	7.58169	up
57	LOC105225134	-2.85022	2.31892e-06	0.000384697	0.138676	down
58	LOC105233654	-2.80856	9.91352e-06	0.00126679	0.142737	down
59	LOC105228124	2.7683	5.40223e-06	0.000773992	6.81307	up
60	LOC105227243	-2.71769	1.47083e-06	0.000272709	0.152017	down
61	LOC105231960	-2.64421	5.7626e-06	0.0008133	0.159961	down
62	LOC105229627	-2.63754	1.68172e-06	0.000294488	0.160702	down
63	LOC105232178	2.6016	0.000916082	0.046077	6.06961	up
64	LOC105223657	-2.57722	1.53923e-06	0.000279903	0.167564	down
65	LOC105231792	-2.57109	8.4964e-11	1.26963e-07	0.168277	down
66	LOC105233903	-2.56744	6.90175e-12	1.39938e-08	0.168703	down
67	LOC105224033	-2.50384	2.33354e-10	2.2066e-07	0.176306	down
68	LOC105224837	-2.50166	1.06717e-05	0.00134548	0.176574	down
69	LOC105223969	-2.49616	3.11491e-05	0.00313346	0.177247	down
70	LOC105232200	2.49147	0.00036635	0.0221762	5.62352	up
71	LOC105222944	2.38879	2.05582e-05	0.00226044	5.23719	up
72	LOC105226402	-2.34642	8.62205e-06	0.00111685	0.196633	down
73	LOC105223592	-2.33985	0.000592932	0.0318566	0.197531	down
74	LOC105224730	-2.30997	3.4964e-07	8.26549e-05	0.201664	down
75	LOC105227107	-2.26745	0.000104174	0.00807437	0.207697	down
76	LOC105230806	-2.25109	5.44832e-08	1.66191e-05	0.210065	down
77	LOC105227073	-2.24226	3.50027e-05	0.00341222	0.211355	down
78	LOC105232494	-2.22679	2.27004e-09	1.0869e-06	0.213634	down
79	LOC105232329	-2.22496	1.57207e-06	0.000280481	0.213904	down
80	LOC105231177	-2.21039	0.000322906	0.020356	0.216076	down
81	LOC105226392	-2.19685	1.25912e-08	4.96092e-06	0.218113	down
82	LOC105231844	-2.19641	0.000317089	0.0201234	0.21818	down
83	LOC105229866	-2.19575	5.01367e-05	0.0047088	0.21828	down
84	LOC105232340	2.17173	1.59719e-05	0.00181964	4.50563	up
85	LOC105232859	2.1633	0.000663854	0.0344172	4.4794	up
86	LOC105225925	2.14363	0.000253289	0.0171339	4.41874	up
87	LOC105225316	-2.05442	5.02949e-05	0.0047088	0.240746	down
88	LOC105225101	2.05156	3.28483e-05	0.00323556	4.14553	up
89	LOC105224342	-2.03419	8.22517e-07	0.000169081	0.244145	down
90	LOC105232792	-2.02273	4.36736e-06	0.00065552	0.246092	down
91	LOC105232624	-2.0171	2.02007e-07	5.30606e-05	0.247053	down
92	LOC105233403	-1.97374	2.97851e-06	0.000469414	0.254593	down
93	LOC105232977	-1.9661	5.30829e-06	0.000772233	0.255944	down
94	LOC105234039	-1.95989	0.000843591	0.0426577	0.257048	down
95	LOC105226224	-1.95915	0.000253675	0.0171339	0.25718	down
96	LOC105225231	-1.93729	6.87078e-08	2.03032e-05	0.261107	down
97	LOC105222643	-1.93444	0.000215657	0.0149945	0.261623	down
98	LOC105231181	-1.91151	7.31688e-05	0.00623319	0.265815	down
99	LOC105228586	1.89914	0.000228974	0.0158042	3.72991	up
100	LOC105229238	-1.83014	8.53958e-06	0.00111685	0.281238	down
101	LOC105230536	-1.82732	7.5549e-05	0.00626659	0.281787	down
102	LOC115065766	-1.78525	7.39942e-12	1.39938e-08	0.290126	down
103	LOC105224050	1.69178	2.20172e-05	0.00236584	3.23055	up
104	LOC105222377	-1.68553	1.31175e-05	0.00157012	0.310889	down
105	LOC105225230	-1.68226	0.000129388	0.00957464	0.311594	down
106	LOC105222467	1.61938	0.000258669	0.0172611	3.07244	up
107	LOC105231653	-1.61636	0.000658811	0.0344172	0.326158	down
108	LOC105227074	-1.56585	0.000277763	0.0183673	0.337779	down
109	LOC105222292	1.52308	8.84617e-05	0.00702936	2.87405	up
110	LOC105234251	1.51732	2.30918e-05	0.00242618	2.86258	up
111	LOC105227447	-1.50006	0.000567846	0.0309642	0.353539	down
112	LOC105230452	1.47991	0.000116492	0.00888346	2.78932	up
113	LOC105226306	-1.47618	0.000358282	0.0218575	0.359439	down
114	LOC105226909	1.47537	2.25427e-06	0.00038065	2.78055	up
115	LOC109579469	-1.47297	8.03044e-08	2.30109e-05	0.36024	down
116	LOC105226289	1.46366	0.000952395	0.0466624	2.75807	up
117	LOC105226130	1.4555	2.16224e-07	5.46071e-05	2.74252	up
118	LOC105225706	-1.44668	1.23371e-05	0.00153189	0.366864	down
119	LOC105233257	-1.44533	0.000625579	0.0330474	0.367208	down
120	LOC105225383	-1.43842	0.000157357	0.0114459	0.36897	down
121	LOC105234065	1.42671	1.01418e-06	0.000199793	2.68832	up
122	LOC105223329	-1.41899	1.35635e-05	0.00160321	0.373973	down
123	LOC105229141	1.39726	0.000486471	0.027431	2.63402	up
124	LOC105222885	1.37481	0.000304362	0.0197126	2.59334	up
125	LOC105227112	-1.34291	8.68089e-05	0.00701594	0.394225	down
126	LOC105233968	-1.32744	2.80344e-06	0.00044931	0.398474	down
127	LOC109579807	-1.30718	0.000947193	0.0466493	0.40411	down
128	LOC105234072	-1.27718	8.47379e-05	0.0069076	0.412601	down
129	LOC105222455	-1.26747	3.76914e-05	0.00363684	0.415389	down
130	LOC105223562	-1.22851	3.22672e-07	7.82355e-05	0.426757	down
131	LOC105222324	-1.20367	3.04112e-10	2.61426e-07	0.434171	down
132	LOC105224735	1.18748	7.91277e-05	0.00650636	2.27754	up
133	LOC105222132	-1.17493	0.000666069	0.0344172	0.442904	down
134	LOC105225353	-1.15911	1.78591e-09	9.38196e-07	0.447787	down
135	LOC105227401	-1.14385	0.000590918	0.0318566	0.452549	down
136	LOC105224148	1.13729	0.000449198	0.0259001	2.19968	up
137	LOC105226724	-1.12955	0.00038124	0.0228165	0.457057	down
138	LOC105228290	1.10745	0.000569773	0.0309642	2.15464	up
139	LOC105224788	-1.08067	1.26362e-05	0.00153189	0.472809	down
140	LOC105232510	1.07102	7.39144e-05	0.00624049	2.10092	up
141	LOC105230347	-1.06389	0.000497406	0.0278312	0.47834	down
142	LOC105221842	-1.05235	2.33802e-05	0.00242949	0.482183	down
143	LOC105224906	1.03423	0.000417646	0.0243847	2.04802	up
144	LOC105229781	1.02899	5.40425e-05	0.00482541	2.04059	up
145	LOC105229574	-1.02755	5.68185e-05	0.00497478	0.490541	down
146	LOC105232096	-1.02581	0.000931418	0.0463552	0.491133	down
147	LOC105229583	-1.00286	0.000133766	0.00980535	0.49901	down

## Sheet: N_Cold vs N_CK (Head)
Dataset S1. N_Cold vs N_CK (Head)
	id	log2FoldChange	pvalue	padj	FC	direction
1	LOC105232651	-6.33114	2.85777e-13	4.59197e-10	0.0124204	down
2	LOC105226193	5.93606	0.000915033	0.0157815	61.2254	up
3	LOC105228634	-5.83576	3.84933e-07	5.37847e-05	0.017509	down
4	LOC105230798	5.63516	0.00030151	0.00714215	49.6994	up
5	LOC105222608	-5.54706	5.45218e-09	2.04561e-06	0.021388	down
6	LOC105232268	-5.40524	2.53726e-06	0.000226497	0.0235972	down
7	LOC105226231	4.73678	1.54824e-06	0.000158793	26.6631	up
8	LOC105232838	-4.63268	0.000172864	0.00473462	0.0403111	down
9	LOC105233680	-4.46319	0.000326921	0.00743359	0.0453362	down
10	LOC105223508	-4.44665	0.000357413	0.00795801	0.045859	down
11	LOC105224506	-4.41759	2.55589e-05	0.00116104	0.0467921	down
12	LOC105222469	4.34761	1.62111e-20	7.81454e-17	20.3592	up
13	LOC105233461	4.30535	1.63981e-05	0.000840926	19.7716	up
14	LOC109579886	-4.04009	0.00391878	0.0424133	0.060787	down
15	LOC105232278	3.9061	0.000202548	0.00526352	14.9918	up
16	LOC105230805	-3.87494	5.73759e-07	7.15864e-05	0.0681597	down
17	LOC105225750	-3.87153	0.000101354	0.00321433	0.068321	down
18	LOC105231579	3.6997	5.01106e-07	6.495e-05	12.9933	up
19	LOC105224225	-3.6968	0.000752484	0.01374	0.0771176	down
20	LOC105226451	-3.64275	0.00232184	0.0298465	0.0800614	down
21	LOC105229291	-3.63199	0.00326123	0.0372089	0.0806605	down
22	LOC109579266	-3.6067	0.000949376	0.0161999	0.0820872	down
23	LOC105231652	-3.59196	0.000102373	0.00322425	0.0829302	down
24	LOC105227255	-3.52749	2.82028e-06	0.000247185	0.0867201	down
25	LOC105224286	-3.52159	0.00019938	0.00522343	0.0870753	down
26	LOC105226323	3.47689	0.00218688	0.0283764	11.1339	up
27	LOC105223294	-3.3893	0.000461277	0.00960512	0.0954376	down
28	LOC105230174	3.31555	0.000184507	0.00494121	9.9559	up
29	LOC105230837	-3.29035	0.000130247	0.00379369	0.102213	down
30	LOC105228549	3.22508	6.03557e-07	7.36569e-05	9.35077	up
31	LOC115066478	-3.20134	2.49818e-07	3.88468e-05	0.108718	down
32	LOC105224375	-3.19632	0.00291602	0.0350447	0.109097	down
33	LOC105229968	-3.16648	0.000390657	0.00848272	0.111377	down
34	LOC105229568	3.15884	0.00142499	0.0215672	8.93114	up
35	LOC105223837	3.1538	0.00302159	0.0356999	8.89999	up
36	LOC105222656	3.119	1.24468e-05	0.000692512	8.68788	up
37	LOC105230097	-3.0804	0.00176148	0.0245353	0.118224	down
38	LOC105224975	3.07395	0.00146844	0.0219492	8.42077	up
39	LOC105232178	-3.04806	9.42257e-05	0.00306902	0.120905	down
40	LOC105231083	-3.04174	0.00130348	0.0201716	0.121436	down
41	LOC105226152	-3.01008	0.000316762	0.00728854	0.12413	down
42	LOC105233874	2.99081	8.87265e-05	0.00292949	7.94923	up
43	LOC105230119	-2.98356	0.00234428	0.0300148	0.126433	down
44	LOC105228198	2.95752	0.00336927	0.0380364	7.7679	up
45	LOC105229504	2.94793	8.31536e-07	9.54385e-05	7.71642	up
46	LOC105228497	-2.92177	0.00109488	0.0178306	0.131965	down
47	LOC105230225	-2.91767	4.67398e-09	1.95921e-06	0.132341	down
48	LOC105222810	2.89955	0.00252562	0.0313379	7.46195	up
49	LOC105231614	2.87148	6.49896e-06	0.000447546	7.31817	up
50	LOC105231852	-2.81433	0.00269334	0.0328185	0.142168	down
51	LOC105231313	-2.81162	0.00149389	0.0221238	0.142435	down
52	LOC105231089	2.80345	6.04592e-06	0.00043499	6.98109	up
53	LOC105233672	2.79609	8.96026e-06	0.000556571	6.94555	up
54	LOC105224376	-2.79583	0.000245626	0.00605674	0.144003	down
55	LOC105229493	-2.79463	0.000832555	0.0147406	0.144123	down
56	LOC105229843	2.76409	5.04705e-05	0.00189183	6.79318	up
57	LOC105225759	-2.75916	0.00301013	0.0356655	0.14771	down
58	LOC105233312	2.75234	0.00265304	0.0324182	6.73807	up
59	LOC105228116	2.74924	0.00074396	0.013636	6.72364	up
60	LOC105222953	-2.73488	0.00307661	0.0360935	0.150217	down
61	LOC105222416	-2.72809	5.1011e-08	1.04638e-05	0.150926	down
62	LOC105223544	-2.6829	0.00171198	0.0240952	0.155728	down
63	LOC105231832	-2.67597	7.39089e-23	7.12556e-19	0.156478	down
64	LOC105231315	-2.66	0.00255468	0.031536	0.158219	down
65	LOC105230305	-2.64739	0.00425925	0.0444891	0.159608	down
66	LOC105231327	-2.64287	0.000384004	0.00840068	0.160109	down
67	LOC105224296	2.61749	0.000137657	0.00396164	6.1368	up
68	LOC105232500	-2.60194	3.19325e-12	3.42068e-09	0.164717	down
69	LOC105222175	-2.58601	0.000997243	0.0166715	0.166545	down
70	LOC109579208	-2.55342	0.00223858	0.0290083	0.170351	down
71	LOC105226947	-2.54066	0.000576822	0.0113261	0.171864	down
72	LOC109579188	-2.52756	0.00351341	0.0393869	0.173432	down
73	LOC105225680	-2.52651	0.00049	0.0101158	0.173558	down
74	LOC105232658	-2.51684	0.000260869	0.00627191	0.174725	down
75	LOC105232170	-2.4661	1.33868e-05	0.000729164	0.18098	down
76	LOC105231011	-2.46343	0.00442713	0.0456004	0.181315	down
77	LOC105227135	-2.46236	0.000616924	0.0119194	0.18145	down
78	LOC105228361	-2.45498	5.1623e-09	2.04561e-06	0.182381	down
79	LOC105230690	2.44527	4.88941e-06	0.000373194	5.44628	up
80	LOC105222178	-2.44383	0.00132569	0.0203843	0.183795	down
81	LOC105225240	-2.43235	0.00109406	0.0178306	0.185263	down
82	LOC105226316	-2.41683	0.00301588	0.0356762	0.187268	down
83	LOC105229448	2.40626	7.74442e-06	0.000511397	5.30099	up
84	LOC105227827	-2.40078	1.59721e-05	0.000832361	0.189363	down
85	LOC105229383	2.34142	0.000103513	0.00322967	5.06799	up
86	LOC105229382	-2.33971	0.000324082	0.00740397	0.19755	down
87	LOC105222885	-2.32946	6.35904e-09	2.11405e-06	0.198958	down
88	LOC105223203	-2.32167	1.55918e-05	0.000825911	0.200036	down
89	LOC105229907	-2.31908	0.00160645	0.0231538	0.200396	down
90	LOC105226778	-2.31312	7.25737e-10	3.68254e-07	0.201225	down
91	LOC105231225	-2.30369	0.00101131	0.0168368	0.202544	down
92	LOC105225369	-2.27919	0.00242148	0.0306558	0.206014	down
93	LOC105232050	2.27121	7.43076e-07	8.84444e-05	4.82728	up
94	LOC105224193	-2.24109	4.35125e-06	0.000349587	0.211526	down
95	LOC105233585	-2.23257	0.00371833	0.0409229	0.21278	down
96	LOC109580001	2.22502	0.0045367	0.0464739	4.67517	up
97	LOC105225928	-2.21923	3.40831e-05	0.00141636	0.214757	down
98	LOC105223794	2.21693	0.00180247	0.0248606	4.64903	up
99	LOC105231134	-2.21513	0.00242669	0.0306558	0.215368	down
100	LOC105230162	-2.20318	6.62972e-12	5.81065e-09	0.217159	down
101	LOC105230736	2.18937	0.00338856	0.0382095	4.56107	up
102	LOC105232115	2.17227	0.000896859	0.0155236	4.50734	up
103	LOC105231037	2.17203	0.001543	0.0225738	4.50657	up
104	LOC105222168	-2.17201	0.000526256	0.0106365	0.221901	down
105	LOC105230783	2.16569	0.00197538	0.0268389	4.48681	up
106	LOC105228362	-2.15887	8.2316e-14	1.58722e-10	0.223931	down
107	LOC105225838	-2.1498	2.66366e-07	4.01255e-05	0.225344	down
108	LOC105231167	2.14817	0.00167363	0.0236938	4.43265	up
109	LOC105230432	-2.12113	1.01163e-05	0.000602047	0.229867	down
110	LOC115065886	2.11897	0.000511416	0.010402	4.34384	up
111	LOC105230205	-2.11493	9.21242e-05	0.00301074	0.230857	down
112	LOC105227845	-2.10934	0.000309883	0.00727797	0.231752	down
113	LOC105230515	-2.10933	5.05479e-05	0.00189183	0.231755	down
114	LOC105225177	-2.10144	0.00192585	0.0262991	0.233025	down
115	LOC105222450	-2.09281	0.000871211	0.0152438	0.234423	down
116	LOC105224884	2.05078	1.39009e-08	3.52682e-06	4.14331	up
117	LOC105229582	-2.0463	0.000751648	0.01374	0.242105	down
118	LOC105224930	-2.0445	0.000440833	0.00929993	0.242406	down
119	LOC105232222	-2.04225	0.00317651	0.0365887	0.242785	down
120	LOC109579952	2.04071	5.87543e-09	2.04561e-06	4.11447	up
121	LOC105232346	2.03964	2.97528e-05	0.00128391	4.11142	up
122	LOC109579779	2.03211	4.53807e-05	0.00177132	4.09002	up
123	LOC105226431	-2.0317	0.00214634	0.0280012	0.244567	down
124	LOC115066059	2.01922	0.00393189	0.0424494	4.05364	up
125	LOC105233295	-2.0139	0.00330224	0.0375878	0.247602	down
126	LOC105226897	2.01114	2.88396e-06	0.000248736	4.031	up
127	LOC105223352	-1.99915	0.000615827	0.0119194	0.250148	down
128	LOC115066672	1.98915	0.00011166	0.00339595	3.97003	up
129	LOC105222292	-1.98243	5.4402e-07	6.90118e-05	0.253063	down
130	LOC105231794	1.97798	5.25125e-11	3.37515e-08	3.93942	up
131	LOC105232305	-1.97474	0.0002101	0.00540153	0.254416	down
132	LOC105231638	-1.96942	1.63948e-05	0.000840926	0.255355	down
133	LOC105221785	1.95569	0.000787521	0.0141916	3.87902	up
134	LOC105232879	-1.94587	0.0023834	0.0303545	0.259557	down
135	LOC105228124	1.94173	0.00133013	0.0204083	3.84167	up
136	LOC105233787	1.93949	1.71326e-08	4.23527e-06	3.8357	up
137	LOC105232707	1.93802	1.46586e-05	0.000785132	3.83179	up
138	LOC105226890	1.93047	0.000542765	0.0108564	3.81179	up
139	LOC105223025	1.92808	0.000103005	0.00322425	3.80548	up
140	LOC115065913	1.92603	0.0046089	0.0469213	3.80007	up
141	LOC105233541	1.90589	1.00967e-07	1.80264e-05	3.74741	up
142	LOC105229612	1.90505	0.00109295	0.0178306	3.74521	up
143	LOC105225314	1.90348	7.50841e-08	1.44777e-05	3.74114	up
144	LOC105228208	-1.8942	0.000743341	0.013636	0.269022	down
145	LOC105225925	1.88979	0.000952549	0.016203	3.70582	up
146	LOC105222417	1.88	2.44555e-05	0.00112811	3.68074	up
147	LOC105226777	-1.86207	0.000559202	0.0110704	0.275082	down
148	LOC105222464	-1.83951	8.70304e-12	6.60663e-09	0.279417	down
149	LOC105224493	-1.83552	1.80004e-08	4.26159e-06	0.280191	down
150	LOC105231086	1.82832	0.00176361	0.0245353	3.55124	up
151	LOC109579405	1.82037	1.90175e-05	0.000940245	3.53172	up
152	LOC105224762	-1.81605	0.000115498	0.00350163	0.283997	down
153	LOC109579468	1.8066	0.00292615	0.0350447	3.49817	up
154	LOC105226111	-1.79613	0.0025532	0.031536	0.287945	down
155	LOC105230734	1.79549	0.00270615	0.0328578	3.47133	up
156	LOC105226909	-1.79536	4.07215e-08	8.72435e-06	0.2881	down
157	LOC105223119	-1.79387	1.77415e-06	0.000171684	0.288398	down
158	LOC105229583	1.79132	5.04837e-12	4.86714e-09	3.46131	up
159	LOC105226134	1.78419	0.000601883	0.0117227	3.44426	up
160	LOC105225486	1.78355	5.76045e-05	0.00213205	3.44273	up
161	LOC105233414	-1.77967	0.00123981	0.0195951	0.29125	down
162	LOC105225306	-1.77901	2.26671e-08	5.06791e-06	0.291383	down
163	LOC105223206	-1.77516	0.00251294	0.0313014	0.292163	down
164	LOC115066050	1.77497	0.00200824	0.0270968	3.42231	up
165	LOC105230601	-1.76856	0.0017478	0.0244721	0.293502	down
166	LOC105226373	-1.76425	0.000217262	0.00552024	0.29438	down
167	LOC105229778	-1.74774	0.00227116	0.0293516	0.297769	down
168	LOC105228820	-1.73891	0.0036791	0.0405374	0.299596	down
169	LOC105230740	1.73489	0.00459299	0.0468583	3.32853	up
170	LOC105222317	-1.72622	0.000133443	0.00386344	0.302242	down
171	LOC105224128	-1.72452	0.00252142	0.0313379	0.302599	down
172	LOC115066528	-1.71966	0.00147836	0.0219967	0.303621	down
173	LOC105228345	-1.71885	0.00303126	0.0357267	0.303791	down
174	LOC105224403	-1.71775	0.00450813	0.0462864	0.304023	down
175	LOC105230549	-1.71173	0.000924883	0.0158798	0.305293	down
176	LOC105232583	-1.71111	8.71152e-08	1.58467e-05	0.305426	down
177	LOC105230526	-1.71016	0.000773833	0.0140028	0.305627	down
178	LOC105227024	-1.70629	0.00033554	0.00755828	0.306447	down
179	LOC105222147	-1.70357	0.00202732	0.0272599	0.307026	down
180	LOC105230888	-1.69841	0.000740862	0.013631	0.308125	down
181	LOC105222132	1.68826	8.76325e-07	9.93893e-05	3.22268	up
182	LOC105233247	1.68699	0.000550253	0.0109607	3.21985	up
183	LOC105225583	-1.68487	0.0031278	0.0364633	0.31103	down
184	LOC105228641	1.67871	5.75599e-08	1.15611e-05	3.20141	up
185	LOC105225398	-1.67518	5.8509e-06	0.000427337	0.313127	down
186	LOC105231909	-1.67404	1.6697e-05	0.000851724	0.313375	down
187	LOC105232408	1.66784	9.12751e-05	0.00299314	3.17739	up
188	LOC105226852	-1.66414	0.0035375	0.0395192	0.315533	down
189	LOC105228872	-1.66218	7.00559e-08	1.37838e-05	0.315962	down
190	LOC105230036	1.6555	0.00131283	0.0202677	3.15033	up
191	LOC115065730	1.65284	0.000108674	0.00333671	3.14452	up
192	LOC105226866	1.6465	8.43557e-05	0.00282386	3.13073	up
193	LOC105234179	1.64304	0.00182465	0.0250948	3.12322	up
194	LOC105234164	1.64113	5.90291e-05	0.00213209	3.11909	up
195	LOC105229737	1.64072	0.00409407	0.0434224	3.11822	up
196	LOC105232181	1.6281	1.85289e-12	2.23296e-09	3.09105	up
197	LOC109579825	-1.62052	0.000207477	0.00536271	0.325219	down
198	LOC105227462	-1.61963	0.00361834	0.040051	0.325419	down
199	LOC105227391	1.61807	6.72405e-13	9.26094e-10	3.06963	up
200	LOC105226667	-1.6179	7.02408e-07	8.46489e-05	0.32581	down
201	LOC105223004	-1.61311	0.00495105	0.0491587	0.326894	down
202	LOC105229218	-1.61203	2.17894e-08	5.0017e-06	0.327138	down
203	LOC109579939	-1.60297	6.19857e-06	0.00044267	0.329199	down
204	LOC105231640	-1.59775	0.000144074	0.00409739	0.330393	down
205	LOC105225887	-1.59464	0.000352104	0.00787618	0.331105	down
206	LOC105230307	-1.58574	0.000403829	0.00869044	0.333153	down
207	LOC105231697	-1.58551	8.88813e-09	2.76421e-06	0.333208	down
208	LOC105231792	1.58531	3.38593e-05	0.00141315	3.00073	up
209	LOC105228509	-1.58053	3.01568e-07	4.47294e-05	0.334359	down
210	LOC105226841	1.57372	0.00315963	0.0365667	2.9767	up
211	LOC105229414	-1.5668	9.11608e-05	0.00299314	0.337557	down
212	LOC105231584	1.56095	0.00213923	0.0280012	2.95049	up
213	LOC105226382	-1.56066	0.000533262	0.0107331	0.338996	down
214	LOC105231605	-1.55926	0.000928215	0.0158951	0.339325	down
215	LOC105232624	1.55793	1.26107e-05	0.00069474	2.94432	up
216	LOC105222733	-1.55764	0.00201158	0.0270968	0.339707	down
217	LOC105227987	1.54882	0.000138649	0.00397832	2.92577	up
218	LOC105221952	-1.54735	1.40067e-14	3.37596e-11	0.342137	down
219	LOC105225948	-1.54066	0.00420828	0.0440522	0.343729	down
220	LOC105227172	-1.53482	8.24961e-08	1.52951e-05	0.345123	down
221	LOC105227773	1.53265	7.76678e-07	9.13165e-05	2.89316	up
222	LOC105232269	-1.53203	5.05264e-07	6.495e-05	0.34579	down
223	LOC105227594	1.53009	9.26077e-06	0.000561529	2.88805	up
224	LOC105225730	-1.52997	0.00214523	0.0280012	0.346285	down
225	LOC105230361	-1.52539	0.00162565	0.0232881	0.347385	down
226	LOC105227925	-1.52356	5.79166e-07	7.15864e-05	0.347826	down
227	LOC105225734	-1.52335	0.000334237	0.00754654	0.347877	down
228	LOC105222969	1.52027	0.00417443	0.0438406	2.86845	up
229	LOC105232831	1.51831	0.00264505	0.0323615	2.86456	up
230	LOC115066482	1.51552	0.00323492	0.0369963	2.85903	up
231	LOC105233959	1.50518	0.000179229	0.00485377	2.8386	up
232	LOC105224418	1.50372	6.29179e-06	0.000446023	2.83573	up
233	LOC105227009	1.50244	0.000339397	0.00762732	2.83321	up
234	LOC105233667	-1.49977	0.0039852	0.0428149	0.353609	down
235	LOC105226289	-1.49866	0.000995832	0.0166715	0.353882	down
236	LOC105233783	-1.495	0.00243249	0.0306558	0.354781	down
237	LOC105229121	-1.49292	0.00298436	0.0355652	0.355293	down
238	LOC105223174	-1.48742	0.000808552	0.014409	0.356649	down
239	LOC105225067	-1.4865	0.00150297	0.0221901	0.356878	down
240	LOC105231389	1.48304	2.90949e-06	0.000248736	2.79537	up
241	LOC105222305	-1.48009	0.000551822	0.0109693	0.358466	down
242	LOC105226818	-1.47909	0.00118754	0.0191457	0.358715	down
243	LOC105232013	1.47874	0.000123402	0.00362718	2.78705	up
244	LOC105224570	1.47712	0.00252458	0.0313379	2.78392	up
245	LOC105233070	1.47538	0.000110046	0.00336214	2.78056	up
246	LOC105222889	-1.47035	3.2797e-05	0.00138077	0.360894	down
247	LOC105228429	1.46708	0.00181688	0.0250237	2.76463	up
248	LOC105226358	-1.44093	0.000183895	0.00493853	0.36833	down
249	LOC105227716	1.43993	3.42343e-05	0.00141654	2.71307	up
250	LOC105228496	-1.43393	0.000248879	0.00607454	0.370122	down
251	LOC105229839	-1.4296	1.15673e-08	3.1863e-06	0.371235	down
252	LOC105230016	-1.42694	0.00177898	0.024607	0.371918	down
253	LOC105229141	1.4252	0.00021758	0.00552024	2.68551	up
254	LOC105227066	1.4249	0.00325137	0.0371403	2.68495	up
255	LOC105233440	-1.42447	0.00013713	0.0039583	0.372556	down
256	LOC105222117	-1.42192	0.00032293	0.00739517	0.373215	down
257	LOC105229002	-1.41513	1.17115e-05	0.000676108	0.374976	down
258	LOC105227684	-1.415	0.000431821	0.00917002	0.375011	down
259	LOC105224583	1.41431	1.31973e-08	3.43878e-06	2.66533	up
260	LOC105227597	-1.41285	0.00286626	0.0344989	0.375569	down
261	LOC105233319	1.40857	7.38218e-05	0.00252382	2.65474	up
262	LOC105230858	-1.4073	0.000170674	0.00468795	0.377015	down
263	LOC105223939	-1.40629	0.000497689	0.010209	0.377279	down
264	LOC105228662	-1.40574	0.000312623	0.00727797	0.377426	down
265	LOC105222165	-1.4048	0.00495973	0.0491942	0.377671	down
266	LOC105233249	1.40355	8.25078e-06	0.000521074	2.64552	up
267	LOC105228937	-1.3997	0.00100706	0.0167977	0.379007	down
268	LOC105228635	-1.39601	8.00824e-06	0.000514716	0.379978	down
269	LOC105224730	1.39148	0.00195968	0.0266855	2.62347	up
270	LOC105223968	1.3904	0.000195367	0.00514626	2.62151	up
271	LOC105233690	-1.38708	0.000495093	0.0101979	0.382338	down
272	LOC105228901	-1.37705	0.00317411	0.0365887	0.385005	down
273	LOC105233301	1.36802	0.000442583	0.00931648	2.58117	up
274	LOC105227915	-1.36645	0.000108295	0.0033357	0.387846	down
275	LOC105233166	-1.3661	0.00254521	0.0314999	0.38794	down
276	LOC105223091	-1.36571	0.00163811	0.023397	0.388043	down
277	Bab2	-1.36475	6.53879e-05	0.00230454	0.388301	down
278	LOC105222550	-1.36391	6.41039e-06	0.000447546	0.388529	down
279	LOC105222540	-1.35755	0.0038312	0.0418308	0.390244	down
280	LOC105224488	-1.35227	0.00484609	0.0485163	0.391674	down
281	LOC105232332	1.34825	2.43226e-06	0.000220966	2.54604	up
282	LOC109579565	-1.34777	0.00102996	0.0170163	0.392898	down
283	LOC105233209	-1.34695	4.85299e-06	0.000373194	0.393123	down
284	LOC105229208	-1.33945	0.0015467	0.0225935	0.39517	down
285	LOC105223793	1.32784	0.00409403	0.0434224	2.51026	up
286	LOC105226519	-1.32732	0.000957314	0.0162491	0.398509	down
287	LOC105225187	-1.3247	0.00359336	0.039866	0.399233	down
288	LOC105227956	-1.32246	1.74298e-05	0.000875214	0.399853	down
289	LOC105227731	-1.31571	2.98398e-06	0.000252356	0.401728	down
290	LOC105228437	-1.31434	0.00361803	0.040051	0.40211	down
291	LOC105228636	-1.30952	0.00175145	0.0244721	0.403456	down
292	LOC105224107	1.30859	0.000412817	0.00880525	2.47699	up
293	LOC105234178	1.30725	5.08676e-10	2.72453e-07	2.47469	up
294	LOC105234012	-1.30498	7.85592e-06	0.000511749	0.404728	down
295	LOC105232149	-1.30357	7.29626e-05	0.0025119	0.405123	down
296	LOC105224342	1.29585	0.00155882	0.0227018	2.45522	up
297	LOC105224727	-1.29409	4.91605e-06	0.000373194	0.407793	down
298	LOC105224626	1.29038	0.0026762	0.0326598	2.44593	up
299	LOC105232510	1.28917	1.35407e-06	0.000143457	2.44388	up
300	LOC105226859	1.28114	0.00158753	0.0230156	2.4303	up
301	LOC105228811	-1.27808	4.66363e-06	0.000362965	0.412345	down
302	LOC115065738	-1.27689	0.00134829	0.0206004	0.412685	down
303	LOC105223479	-1.26937	0.000314826	0.00727874	0.414841	down
304	LOC105230098	-1.26589	5.05477e-05	0.00189183	0.415842	down
305	LOC115066264	1.26463	0.00503766	0.0495593	2.40266	up
306	LOC105226062	-1.26355	0.00408026	0.0433714	0.416518	down
307	LOC115066591	1.26314	5.00037e-05	0.00189183	2.40018	up
308	LOC105232298	-1.26222	1.73332e-05	0.000875214	0.416903	down
309	LOC105228896	-1.25274	0.000248506	0.00607454	0.41965	down
310	LOC105231999	-1.25215	9.70506e-05	0.00312931	0.419823	down
311	LOC105229515	1.24842	0.00248233	0.0311211	2.37581	up
312	LOC105226035	1.24459	0.00139803	0.0212594	2.36951	up
313	LOC105232383	-1.24377	0.000225951	0.00565816	0.422268	down
314	LOC105229939	1.24235	0.000283795	0.00677009	2.36584	up
315	LOC105226898	1.24076	0.000764885	0.0138875	2.36323	up
316	LOC105232292	-1.23508	0.000833276	0.0147406	0.424818	down
317	LOC105232777	-1.2341	0.00400183	0.0428973	0.425109	down
318	LOC105233363	-1.23299	0.000827533	0.0146929	0.425436	down
319	LOC105228511	-1.21614	1.35107e-07	2.32602e-05	0.430433	down
320	LOC105233406	-1.21362	0.000316357	0.00728854	0.431185	down
321	LOC105227545	-1.20344	0.0048917	0.0488208	0.434239	down
322	LOC105226479	1.20272	0.000106341	0.00330719	2.30174	up
323	LOC105227616	1.20155	0.00294794	0.0351746	2.29987	up
324	LOC105232137	1.19987	0.00502049	0.0494914	2.29719	up
325	LOC105226038	-1.1998	0.000364485	0.00809677	0.435334	down
326	LOC115066216	1.19584	0.00434991	0.0451912	2.29079	up
327	LOC105225004	-1.19518	0.00206111	0.0274085	0.436732	down
328	LOC105226578	-1.19392	0.00185218	0.0254372	0.437114	down
329	LOC105224863	-1.19101	1.25765e-07	2.20455e-05	0.437996	down
330	LOC105230777	-1.1906	4.29007e-09	1.88003e-06	0.438119	down
331	LOC105225726	-1.18602	8.25987e-06	0.000521074	0.439513	down
332	LOC105227057	1.18476	4.52041e-05	0.00177132	2.27325	up
333	LOC105227182	-1.18088	0.000460205	0.00960353	0.441082	down
334	LOC105233441	-1.17839	0.00084577	0.0148797	0.441843	down
335	LOC105223462	1.17828	0.00363023	0.0401365	2.26307	up
336	LOC105224337	-1.17674	0.000167709	0.00461967	0.442349	down
337	LOC105230594	-1.17256	1.78077e-06	0.000171684	0.443634	down
338	LOC105230834	-1.16923	0.000209133	0.00539104	0.444659	down
339	LOC105223614	-1.16774	9.86693e-05	0.00316456	0.445119	down
340	LOC105233733	-1.16678	0.00124546	0.0196201	0.445415	down
341	LOC105232362	-1.15935	0.00012235	0.00361832	0.447714	down
342	LOC105223787	-1.15928	4.39137e-06	0.000349894	0.447737	down
343	LOC105232109	-1.1589	1.57368e-05	0.000825911	0.447854	down
344	LOC105223686	1.15742	1.97282e-07	3.17e-05	2.23058	up
345	LOC105229463	1.15715	0.000200295	0.00523317	2.23016	up
346	LOC105233498	1.15476	0.00024435	0.00605598	2.22647	up
347	LOC105232633	-1.15451	0.00032554	0.00741969	0.449219	down
348	LOC105228667	1.15133	0.00439398	0.0454235	2.22118	up
349	LOC105222065	-1.14618	2.39945e-05	0.00111467	0.45182	down
350	LOC105232382	-1.14468	0.00242357	0.0306558	0.45229	down
351	LOC105225834	-1.14291	0.00412622	0.0436119	0.452846	down
352	LOC105230399	-1.14044	0.000736355	0.013574	0.45362	down
353	LOC105228577	1.1391	0.00260141	0.0318681	2.20244	up
354	LOC105226663	-1.13576	1.77632e-06	0.000171684	0.455095	down
355	LOC105225649	-1.1345	0.00352787	0.0394573	0.455494	down
356	LOC105232287	-1.13333	0.00294128	0.0351387	0.455863	down
357	LOC105223770	-1.13309	0.00119388	0.0191664	0.455939	down
358	LOC105232532	1.13267	0.000124969	0.00366179	2.19264	up
359	LOC115066261	1.13215	0.000218496	0.00552893	2.19185	up
360	LOC105223695	1.12966	2.18373e-06	0.000204401	2.18808	up
361	LOC105232158	1.12925	3.26036e-05	0.00137927	2.18745	up
362	LOC105231235	-1.12903	0.00147411	0.0219967	0.457222	down
363	LOC105233127	-1.1283	0.000313282	0.00727797	0.457453	down
364	LOC105225924	1.12664	1.85638e-05	0.000922545	2.1835	up
365	LOC105223183	-1.12017	0.00487234	0.0487284	0.460038	down
366	LOC105230056	-1.11989	0.00158065	0.0229503	0.460129	down
367	LOC105230149	-1.11954	0.000638369	0.01226	0.46024	down
368	LOC105226532	-1.1173	9.58868e-05	0.00311261	0.460955	down
369	LOC105230843	1.11716	3.44901e-05	0.00142102	2.1692	up
370	LOC105223844	-1.11009	0.00374654	0.0411094	0.463266	down
371	LOC105232129	-1.10944	0.000387329	0.0084485	0.463472	down
372	LOC105232512	-1.10864	2.566e-05	0.00116104	0.463731	down
373	LOC105224518	-1.10418	0.00364483	0.0402518	0.465167	down
374	LOC109579566	1.10366	0.00312466	0.0364633	2.14899	up
375	LOC105222384	-1.10194	0.000439479	0.00929171	0.46589	down
376	LOC105228400	1.10177	0.00104606	0.01721	2.14618	up
377	LOC105231822	-1.10023	0.0012848	0.020064	0.466442	down
378	LOC105232204	-1.09937	0.000119042	0.00355319	0.46672	down
379	LOC105233201	-1.09782	0.00257682	0.0316473	0.467221	down
380	LOC105234279	-1.09624	2.72633e-05	0.00121127	0.467735	down
381	LOC105227112	-1.08937	0.00146293	0.0219265	0.469967	down
382	LOC105224429	-1.08866	1.76461e-06	0.000171684	0.470198	down
383	LOC105233405	-1.08795	2.50521e-05	0.00114694	0.470431	down
384	LOC105232882	-1.08775	0.00383886	0.041867	0.470494	down
385	LOC105221902	1.08475	6.40933e-05	0.00227178	2.12101	up
386	LOC105224497	1.08458	1.81231e-08	4.26159e-06	2.12076	up
387	LOC105224397	1.08205	2.45237e-06	0.000220966	2.11705	up
388	LOC105228699	-1.0819	0.000844147	0.0148783	0.472405	down
389	LOC105222516	-1.0815	4.41053e-05	0.00175711	0.472536	down
390	LOC105234038	-1.08094	5.92676e-05	0.00213209	0.47272	down
391	LOC105225894	-1.08007	0.001778	0.024607	0.473005	down
392	LOC105231616	-1.07801	1.35023e-05	0.000731321	0.473682	down
393	LOC105223564	1.07763	0.00149727	0.0221398	2.11056	up
394	LOC105228840	-1.07657	0.00389496	0.0422725	0.474153	down
395	LOC105223377	-1.07484	0.00017473	0.00476118	0.474724	down
396	LOC105232245	1.07112	0.000503565	0.010264	2.10106	up
397	LOC105222741	1.07008	8.1356e-05	0.00275968	2.09954	up
398	LOC105231566	1.06986	1.59516e-07	2.65153e-05	2.09923	up
399	LOC105221917	-1.0682	1.39769e-09	6.73758e-07	0.476915	down
400	LOC105231831	-1.06778	9.89933e-05	0.00316456	0.477052	down
401	LOC105224546	-1.06593	0.00394415	0.0425342	0.477664	down
402	LOC105231905	-1.06512	0.00128595	0.020064	0.477931	down
403	LOC105229786	-1.06362	3.67591e-07	5.21169e-05	0.478429	down
404	LOC105226457	-1.06266	1.0414e-06	0.000112811	0.47875	down
405	LOC105229446	-1.0625	0.000380808	0.00836303	0.478802	down
406	LOC105229130	1.06176	1.24984e-05	0.000692512	2.08747	up
407	LOC105224091	-1.0544	0.000798189	0.0143036	0.481498	down
408	LOC105234142	1.05331	0.000377874	0.00831754	2.07529	up
409	LOC105226033	1.05312	0.00146283	0.0219265	2.07501	up
410	LOC105227488	1.05177	8.04844e-07	9.3488e-05	2.07307	up
411	LOC105232174	-1.05171	8.71913e-05	0.00289866	0.482394	down
412	LOC115065976	1.05035	3.83395e-05	0.00155307	2.07103	up
413	LOC105223373	-1.0498	0.00212101	0.0278592	0.483037	down
414	LOC105221979	-1.04943	2.80249e-05	0.0012394	0.483158	down
415	LOC109579469	-1.04891	0.000121317	0.00360375	0.483332	down
416	LOC105229713	1.04792	0.00382519	0.0418125	2.06755	up
417	LOC105229572	-1.04786	0.00043364	0.0091884	0.483686	down
418	LOC105226214	-1.04723	0.00256199	0.0315456	0.483897	down
419	LOC105222765	1.04541	8.90843e-12	6.60663e-09	2.06395	up
420	LOC105229453	-1.04414	0.0024126	0.0306558	0.484935	down
421	LOC105229823	-1.04325	0.00392684	0.0424424	0.485233	down
422	LOC105234062	-1.04188	0.00404381	0.0431265	0.485693	down
423	LOC105225544	-1.04064	1.13267e-08	3.1863e-06	0.48611	down
424	LOC105227388	-1.03985	5.83477e-05	0.00213209	0.486379	down
425	LOC105232103	1.0382	0.000498772	0.0102095	2.05366	up
426	LOC105230038	-1.03557	4.24712e-06	0.000344088	0.487822	down
427	LOC109579350	1.03379	0.000280019	0.00669892	2.04739	up
428	LOC105231741	1.03337	4.48111e-05	0.00176336	2.0468	up
429	LOC105223691	1.03294	0.000314305	0.00727874	2.04619	up
430	LOC105229347	1.03202	5.77187e-05	0.00213205	2.04488	up
431	LOC105228855	1.03194	8.86576e-07	9.93893e-05	2.04477	up
432	LOC105223850	1.03122	2.31291e-08	5.06791e-06	2.04376	up
433	LOC109579769	-1.03054	0.0011933	0.0191664	0.489526	down
434	LOC105232378	-1.02983	0.00217009	0.0282347	0.489768	down
435	LOC105231553	1.02819	0.000835297	0.0147493	2.03946	up
436	LOC115066319	-1.02366	0.0008892	0.0154187	0.491865	down
437	LOC105233320	-1.02199	2.08024e-05	0.00100278	0.492438	down
438	LOC109579205	-1.02077	3.64249e-05	0.00148174	0.492853	down
439	LOC105226066	1.0207	0.00269626	0.0328185	2.02891	up
440	LOC105227781	-1.01858	0.000797345	0.0143036	0.4936	down
441	LOC105227673	1.01651	1.63833e-05	0.000840926	2.02302	up
442	LOC105234229	1.01637	0.00122312	0.0193987	2.02283	up
443	LOC105229007	1.01508	0.00398225	0.0428149	2.02102	up
444	LOC115066228	-1.0141	0.000729775	0.0134785	0.495136	down
445	LOC105223238	1.01189	0.00302826	0.0357267	2.01655	up
446	LOC105231919	-1.01139	0.000140419	0.00401715	0.496066	down
447	LOC105223442	-1.00988	0.000663687	0.0125377	0.496589	down
448	LOC105229064	1.00856	0.00292358	0.0350447	2.0119	up
449	LOC105232341	-1.00855	0.000108218	0.0033357	0.497046	down
450	LOC105233418	-1.00707	1.89449e-10	1.14155e-07	0.497557	down
451	LOC105223103	-1.00486	0.00320705	0.0368085	0.498319	down
452	LOC105224341	1.00382	0.000177747	0.00482721	2.0053	up
453	LOC105222992	-1.00276	0.00204576	0.027387	0.499044	down
454	LOC105225399	1.00158	0.000332917	0.00754654	2.00219	up
455	LOC105226666	-1.00142	1.39938e-06	0.000146646	0.499508	down

## Sheet: S_Cold vs S_CK (Head)
Dataset S1. S_Cold vs S_CK (Head)
	id	log2FoldChange	pvalue	padj	FC	direction
1	LOC105227385	18.4665	1.92094e-15	6.17327e-12	362206	up
2	LOC105233527	7.29538	0.00108994	0.0175702	157.083	up
3	LOC105226715	6.81647	0.00116105	0.0181127	112.71	up
4	LOC105226193	6.6698	0.000324105	0.0079307	101.814	up
5	LOC105230798	6.53038	6.00067e-05	0.00226872	92.4359	up
6	LOC105230174	6.46423	5.24264e-12	1.01089e-08	88.2933	up
7	LOC105227863	6.40922	2.61352e-05	0.00129154	84.9901	up
8	LOC105223124	6.11497	7.58759e-06	0.00054957	69.3089	up
9	LOC105223601	5.66395	2.53288e-05	0.00127185	50.7014	up
10	LOC105223470	5.62057	0.00134527	0.0201394	49.1994	up
11	LOC105226449	5.56685	2.56256e-05	0.00128009	47.4013	up
12	LOC105221975	5.34353	4.20939e-06	0.000355989	40.6034	up
13	LOC105233461	5.19135	7.83244e-07	0.000100683	36.5387	up
14	LOC105232299	5.18275	4.15116e-08	1.26593e-05	36.3215	up
15	LOC115066427	5.11111	0.000503156	0.0105685	34.5619	up
16	LOC105229840	5.1022	0.00236806	0.0299269	34.349	up
17	LOC105233085	4.99278	3.8524e-05	0.00173556	31.8403	up
18	LOC105226446	-4.8892	0.00113665	0.0178476	0.0337445	down
19	LOC105226231	4.68191	0.00012855	0.00393445	25.6683	up
20	LOC105225658	4.62733	0.00017739	0.00507482	24.7153	up
21	LOC105230867	4.58327	0.00087102	0.0149688	23.9719	up
22	LOC105231146	4.47259	0.000475912	0.0102646	22.2015	up
23	LOC105226345	4.46698	1.64716e-07	2.83577e-05	22.1155	up
24	LOC105229568	4.43028	1.8223e-05	0.000972014	21.5599	up
25	LOC105227265	4.22287	0.00110252	0.0177157	18.6729	up
26	LOC105224572	4.18564	7.65679e-11	7.27334e-08	18.1972	up
27	LOC105228576	4.17962	0.000730607	0.0133912	18.1214	up
28	LOC105226323	4.10195	0.000539426	0.0109717	17.1716	up
29	LOC105232755	4.02128	1.5586e-06	0.000169078	16.2378	up
30	LOC105231412	3.96242	0.00516451	0.0493959	15.5886	up
31	LOC105222469	3.85529	1.13302e-17	1.09234e-13	14.473	up
32	LOC105226137	3.84266	0.00125722	0.0192394	14.3469	up
33	LOC105230947	3.79365	1.27917e-05	0.000780537	13.8676	up
34	LOC105226276	3.76473	8.93325e-06	0.000606517	13.5924	up
35	LOC105229102	3.76043	1.78795e-05	0.000971651	13.5519	up
36	LOC105226451	3.74052	0.00205318	0.0272369	13.3663	up
37	LOC105228199	3.73543	2.62568e-05	0.00129154	13.3191	up
38	LOC105231828	3.71106	5.24933e-05	0.00209995	13.0961	up
39	LOC109579568	3.70103	7.69798e-05	0.00274875	13.0053	up
40	LOC105233275	3.63757	0.000198392	0.00549625	12.4456	up
41	LOC105223572	3.54042	1.6788e-11	2.02316e-08	11.6352	up
42	LOC105233965	3.52926	1.77328e-05	0.000971377	11.5455	up
43	LOC105228985	3.5208	0.000202542	0.00558205	11.478	up
44	LOC105224549	3.48315	1.45631e-05	0.000835733	11.1823	up
45	LOC105222656	3.4577	3.09259e-06	0.000276071	10.9868	up
46	LOC109579823	3.45357	3.92437e-05	0.00175976	10.9554	up
47	LOC105223992	3.45213	0.000812076	0.0142188	10.9445	up
48	LOC105221811	3.41469	2.22473e-05	0.00114088	10.6641	up
49	LOC105231579	3.41203	3.21782e-05	0.00152074	10.6444	up
50	LOC105227455	3.39165	1.89265e-07	3.20123e-05	10.4952	up
51	LOC115066672	3.39084	5.39674e-09	2.6015e-06	10.4892	up
52	LOC105228116	3.35719	8.91403e-05	0.00299443	10.2474	up
53	LOC105231048	3.35196	4.20861e-06	0.000355989	10.2104	up
54	LOC105231339	3.31564	1.4264e-06	0.000158068	9.9565	up
55	LOC105230358	3.29714	1.02858e-06	0.000125526	9.82968	up
56	LOC105232283	3.20574	5.93238e-05	0.00225174	9.22624	up
57	LOC105232346	3.20236	2.51957e-09	1.27848e-06	9.20465	up
58	LOC105222608	-3.19448	1.30262e-05	0.000786615	0.109236	down
59	LOC105233107	3.16713	0.000113839	0.00361027	8.98258	up
60	LOC109579826	3.14213	1.65054e-05	0.000914532	8.82824	up
61	LOC115065798	3.08593	0.0045508	0.0452771	8.491	up
62	LOC105231225	3.06076	1.61807e-05	0.00091227	8.34413	up
63	LOC105232115	3.05136	6.8e-06	0.000504574	8.28995	up
64	LOC105222417	3.03265	1.0659e-10	8.56364e-08	8.18314	up
65	LOC105229393	3.02744	0.00356753	0.0391292	8.1536	up
66	LOC105222885	-3.00978	1.01312e-07	2.21989e-05	0.124155	down
67	LOC105232281	-2.94509	0.000923293	0.015562	0.129849	down
68	LOC105224975	2.90438	0.00140014	0.0206719	7.48697	up
69	LOC105233634	2.85437	1.07578e-07	2.25195e-05	7.23186	up
70	LOC105224329	2.84194	0.00434712	0.0439775	7.16984	up
71	LOC105232862	2.84054	0.000284635	0.00712894	7.1629	up
72	LOC105225208	2.83276	0.0031934	0.0363013	7.12437	up
73	LOC105223802	2.83176	0.000352074	0.00826089	7.11944	up
74	LOC105222986	-2.76622	0.00427071	0.0435702	0.146989	down
75	LOC105227200	2.76321	0.000262805	0.00675653	6.78903	up
76	LOC105228208	-2.75952	5.79903e-06	0.00045454	0.147673	down
77	LOC105229346	2.73204	0.000472658	0.0102402	6.64394	up
78	LOC105222867	2.71538	0.00015666	0.00456303	6.56766	up
79	LOC105224839	2.71018	0.00203968	0.0271236	6.54401	up
80	LOC105229737	2.70389	4.81108e-06	0.000383336	6.51554	up
81	LOC105227469	2.66882	0.00306786	0.0355923	6.35911	up
82	LOC105230690	2.66135	2.46416e-06	0.000242418	6.32627	up
83	LOC105224819	2.64129	0.00019496	0.00546372	6.23888	up
84	LOC105232879	-2.62538	0.00146898	0.0213933	0.162062	down
85	LOC105226103	2.621	0.000611973	0.0119198	6.15176	up
86	LOC105232824	2.60004	2.99111e-06	0.00027205	6.06303	up
87	LOC105229504	2.5686	6.11889e-05	0.00229941	5.93234	up
88	LOC105228054	2.5457	0.000355817	0.00828607	5.8389	up
89	LOC105234166	2.54413	0.000120272	0.00375257	5.83256	up
90	LOC105226423	2.53878	2.64965e-06	0.000255453	5.81096	up
91	LOC105229843	2.52447	0.000359318	0.00834743	5.75363	up
92	LOC109579570	2.52313	0.00254181	0.0314175	5.74827	up
93	LOC115066619	-2.51147	0.000134076	0.00406486	0.175376	down
94	LOC115065913	2.49897	0.00313012	0.035904	5.65282	up
95	LOC105228124	2.48362	9.90227e-05	0.0032419	5.593	up
96	LOC105231638	-2.48079	4.02431e-07	6.06225e-05	0.179146	down
97	LOC105232446	2.47071	0.000233927	0.00617887	5.54315	up
98	LOC105224884	2.46356	8.2986e-11	7.27334e-08	5.51578	up
99	LOC105224590	2.46351	7.78635e-05	0.00275986	5.51557	up
100	LOC105233400	2.44481	0.00366805	0.0397141	5.44455	up
101	LOC105229417	2.44123	0.0011077	0.0177665	5.43106	up
102	LOC115066059	2.42511	0.00111305	0.0177665	5.37071	up
103	LOC105222934	2.41947	0.00479995	0.046981	5.34975	up
104	LOC105224159	2.41662	0.00231227	0.0294876	5.33918	up
105	LOC105232911	2.41363	0.000203806	0.005598	5.32812	up
106	LOC105232073	2.39509	0.00398694	0.0415716	5.26009	up
107	LOC105226890	2.39051	3.6068e-05	0.00167178	5.24344	up
108	LOC105225925	2.37703	9.91973e-05	0.0032419	5.19466	up
109	LOC105228586	2.37055	1.0538e-05	0.000677315	5.17137	up
110	LOC115066264	2.37005	8.65429e-07	0.000108358	5.16958	up
111	LOC105225928	-2.36019	4.87726e-05	0.0020181	0.194765	down
112	LOC105228518	2.35269	0.000648792	0.0122089	5.10775	up
113	LOC105231384	2.33703	0.00021482	0.00580136	5.05262	up
114	LOC105222524	2.33675	0.00119528	0.0185867	5.05162	up
115	LOC105229976	2.31306	1.64309e-06	0.000176012	4.96936	up
116	LOC105233409	2.30319	6.18516e-07	8.39876e-05	4.93547	up
117	LOC105230055	2.29613	5.1135e-05	0.00206715	4.91138	up
118	LOC105233319	2.28347	4.68171e-08	1.28961e-05	4.86847	up
119	LOC105224129	-2.27846	0.000896403	0.015242	0.206118	down
120	LOC105222518	2.26901	0.00147761	0.0214867	4.81992	up
121	LOC115066155	-2.26036	2.20489e-05	0.00113676	0.208719	down
122	LOC105232408	2.25905	4.01745e-07	6.06225e-05	4.78678	up
123	LOC105223025	2.25255	1.45405e-05	0.000835733	4.76525	up
124	LOC105229448	2.24604	4.69633e-05	0.00196006	4.74378	up
125	LOC115065989	2.22414	0.00081075	0.0142188	4.67233	up
126	LOC105231085	2.21664	0.00365438	0.039706	4.64811	up
127	LOC105232050	2.20953	4.55323e-06	0.000368888	4.62525	up
128	LOC105223152	2.20206	3.14475e-05	0.00150092	4.60136	up
129	LOC105224820	2.18208	0.0018681	0.0256557	4.53808	up
130	LOC105228662	-2.18202	1.86419e-06	0.000197501	0.220367	down
131	LOC105231696	2.16859	9.05233e-06	0.000610304	4.49584	up
132	LOC105233637	2.15797	0.00140587	0.0207211	4.46287	up
133	LOC105228361	-2.15584	1.18681e-06	0.00014126	0.224403	down
134	LOC105226952	2.15487	3.73884e-05	0.00171648	4.45328	up
135	LOC105222701	2.148	0.0017557	0.024355	4.43212	up
136	LOC105225026	2.14637	0.00389575	0.0411668	4.42714	up
137	LOC109579493	2.14008	0.0027155	0.0328484	4.40786	up
138	LOC105228822	2.12416	0.00470663	0.04635	4.35949	up
139	LOC105227967	2.11379	4.37358e-05	0.00187942	4.32828	up
140	LOC115066038	2.1128	0.00129534	0.0196357	4.32531	up
141	LOC105221774	2.0819	0.000692604	0.0128659	4.23363	up
142	LOC105232753	2.07504	1.40862e-05	0.000823064	4.21357	up
143	LOC105227447	2.07267	3.62856e-06	0.000318027	4.20664	up
144	LOC105231755	2.07174	0.000948891	0.0157729	4.20394	up
145	LOC105222944	2.07073	0.000432061	0.0096201	4.20098	up
146	LOC115066343	-2.06663	0.00226504	0.0291552	0.238716	down
147	LOC115066050	2.04376	0.000747731	0.0135118	4.12319	up
148	LOC105224071	-2.026	0.0050256	0.0482587	0.245535	down
149	LOC105231704	2.01594	2.41275e-08	9.30451e-06	4.04444	up
150	LOC105228549	2.0135	0.00229942	0.0294015	4.03761	up
151	LOC105224553	2.01065	0.000862492	0.0148888	4.02965	up
152	LOC105227987	2.00609	1.56083e-06	0.000169078	4.01691	up
153	LOC105225664	2.00606	6.56518e-05	0.00242394	4.01683	up
154	LOC105233284	2.00547	0.00486941	0.0473246	4.01519	up
155	LOC105230012	1.98984	0.00020956	0.00571629	3.97193	up
156	LOC105231347	-1.98654	0.00311629	0.035895	0.252343	down
157	LOC105233247	1.97859	0.000235975	0.00621595	3.94109	up
158	LOC105224379	1.97762	0.000607165	0.0118736	3.93844	up
159	LOC105229939	1.97096	5.17423e-08	1.38569e-05	3.9203	up
160	LOC105232181	1.95395	1.39304e-15	6.17327e-12	3.87434	up
161	LOC105232500	-1.93117	7.1041e-07	9.38228e-05	0.262217	down
162	LOC105223160	-1.93114	0.0012663	0.0193255	0.262222	down
163	LOC105227214	1.92891	6.76008e-06	0.000504574	3.80768	up
164	LOC105233787	1.92885	8.24628e-08	1.89366e-05	3.80751	up
165	LOC105232814	1.92849	0.00202672	0.0270257	3.80658	up
166	LOC105223355	1.89993	0.00389881	0.0411668	3.73196	up
167	LOC105223793	1.89417	7.41687e-05	0.00267813	3.71707	up
168	LOC105226980	1.89153	0.00105762	0.0171659	3.7103	up
169	LOC105233654	1.87898	0.00419975	0.0430742	3.67814	up
170	LOC105225306	-1.87664	1.06994e-07	2.25195e-05	0.272317	down
171	LOC105227395	1.87269	2.96578e-05	0.00142254	3.66214	up
172	LOC105231489	1.87156	0.000382025	0.00874847	3.65929	up
173	LOC105226797	1.8474	0.000639056	0.0121693	3.59852	up
174	LOC105225150	1.84546	0.000628331	0.0120193	3.59367	up
175	LOC105225838	-1.82953	3.80613e-05	0.00172276	0.281356	down
176	LOC105227566	-1.80934	0.00440112	0.0444119	0.285322	down
177	LOC109579525	1.80634	5.47816e-05	0.00214695	3.49755	up
178	LOC105232316	1.794	3.29616e-05	0.00155016	3.46775	up
179	LOC105226134	1.78597	0.000737271	0.0134395	3.44851	up
180	LOC105229205	1.78055	0.00418553	0.04302	3.43556	up
181	LOC105233959	1.77676	1.82486e-05	0.000972014	3.42655	up
182	LOC105228509	-1.76002	6.38608e-08	1.57867e-05	0.295244	down
183	LOC105227435	1.75497	0.000137119	0.00413112	3.37518	up
184	LOC105225816	1.75413	0.00146168	0.0213194	3.37322	up
185	LOC105232707	1.73452	0.000275295	0.00694797	3.32769	up
186	LOC105224144	1.73351	1.2055e-06	0.000141734	3.32535	up
187	LOC105231930	1.72301	0.000746123	0.0135118	3.30124	up
188	LOC105229572	-1.71398	4.64451e-08	1.28961e-05	0.304818	down
189	LOC105223031	-1.69122	0.000579666	0.0114755	0.309666	down
190	LOC105230435	1.691	0.00015264	0.00447294	3.22879	up
191	LOC105233653	-1.69041	0.00283481	0.0340778	0.309839	down
192	LOC105222643	1.68356	0.00183908	0.025402	3.21219	up
193	LOC105233645	1.67929	4.23159e-05	0.00184601	3.20271	up
194	LOC105234176	-1.67905	0.00120409	0.0186934	0.312288	down
195	LOC115066216	1.6608	4.30886e-05	0.00187125	3.16191	up
196	LOC105222969	1.65665	0.00366131	0.039706	3.15283	up
197	LOC105224330	1.6504	0.00201441	0.0269429	3.13921	up
198	LOC105228362	-1.64852	8.5249e-08	1.91136e-05	0.318968	down
199	LOC105224857	-1.63538	1.13804e-05	0.000703323	0.321886	down
200	LOC105227978	1.62624	0.0003443	0.00821632	3.08708	up
201	LOC105225825	1.6217	0.000575335	0.0114446	3.07737	up
202	LOC105231957	1.61986	0.00201585	0.0269429	3.07345	up
203	LOC105224347	1.61345	0.00491196	0.0476421	3.05983	up
204	LOC105227152	-1.613	0.00388752	0.0411411	0.326919	down
205	LOC105225486	1.61178	0.000794079	0.0139958	3.05629	up
206	LOC105226916	1.60469	4.58283e-05	0.00192939	3.04131	up
207	LOC105223259	1.60312	0.000773855	0.0137187	3.038	up
208	LOC105225753	1.59754	0.00023193	0.00615988	3.02626	up
209	LOC105223065	1.5917	0.00174519	0.024355	3.01403	up
210	LOC105225887	-1.58802	0.000723146	0.0132797	0.332627	down
211	LOC105223237	-1.58723	2.30135e-05	0.0011674	0.33281	down
212	LOC105222467	1.5838	0.000647162	0.0122089	2.99758	up
213	LOC115066072	1.58364	0.000441873	0.00978635	2.99726	up
214	LOC105223968	1.58196	4.22504e-05	0.00184601	2.99376	up
215	LOC105225314	1.5815	1.20903e-05	0.000742435	2.9928	up
216	LOC105228673	1.58112	0.000500181	0.010552	2.99203	up
217	LOC105226222	-1.5793	5.41089e-05	0.00212924	0.334644	down
218	LOC115066074	1.57826	0.00184698	0.0254745	2.9861	up
219	LOC105233399	1.57077	0.00125402	0.0192394	2.97063	up
220	LOC115065831	1.56547	0.00232131	0.0295433	2.95974	up
221	LOC105233444	-1.56356	2.31276e-05	0.0011674	0.338315	down
222	LOC105228278	-1.5635	4.57622e-05	0.00192939	0.338328	down
223	LOC105232376	1.56297	0.000101006	0.00328987	2.9546	up
224	LOC105226929	1.56257	0.000530325	0.0108689	2.9538	up
225	LOC105233301	1.56071	8.06629e-05	0.00281765	2.94998	up
226	LOC105228098	1.5524	0.000340897	0.00819599	2.93304	up
227	LOC105230190	1.55199	9.52695e-09	3.99345e-06	2.93221	up
228	LOC105222384	-1.54935	2.9704e-06	0.00027205	0.341664	down
229	LOC105230834	-1.54786	2.95256e-06	0.00027205	0.342016	down
230	LOC105231596	1.54423	0.00125527	0.0192394	2.91648	up
231	LOC105224762	-1.54161	0.00322052	0.0364425	0.343501	down
232	LOC105229019	1.5287	0.000327689	0.00799809	2.88526	up
233	LOC105230606	-1.51047	1.35287e-07	2.55746e-05	0.350998	down
234	LOC105227506	1.50398	0.00174768	0.024355	2.83623	up
235	LOC105232332	1.50327	4.21686e-07	6.24633e-05	2.83485	up
236	LOC105228577	1.50131	7.23762e-05	0.00262323	2.831	up
237	LOC105232380	1.49666	0.00048987	0.0104038	2.82189	up
238	LOC105226899	1.49226	0.0020595	0.0272369	2.81329	up
239	LOC105232791	1.48791	0.00232277	0.0295433	2.80482	up
240	LOC105225382	-1.48389	0.00374046	0.0400817	0.357524	down
241	LOC105228529	-1.4822	0.0019964	0.0268817	0.357944	down
242	LOC105229713	1.47913	9.51283e-05	0.00315166	2.78781	up
243	LOC105234089	-1.46675	0.000245065	0.00642029	0.361796	down
244	LOC105223680	-1.46319	0.00443766	0.0445198	0.362689	down
245	LOC105225578	1.46088	6.80371e-06	0.000504574	2.75276	up
246	LOC105233397	1.45905	0.000126993	0.00391162	2.74927	up
247	LOC105230377	1.45467	0.000109031	0.00347335	2.74093	up
248	LOC105226866	1.45274	0.000587094	0.0115539	2.73728	up
249	LOC105233889	1.45238	0.00426472	0.0435552	2.73658	up
250	LOC105226155	1.44816	1.63553e-05	0.000914532	2.7286	up
251	LOC105229141	1.44726	0.000562949	0.0112602	2.7269	up
252	LOC105225268	1.44565	0.00369409	0.0398438	2.72385	up
253	LOC105227915	-1.4445	0.000105202	0.00340353	0.367419	down
254	LOC105226289	-1.43912	0.00362561	0.0395413	0.368793	down
255	LOC105227740	-1.43846	1.3186e-06	0.000150528	0.36896	down
256	LOC105227716	1.43739	5.69428e-05	0.00220476	2.70831	up
257	LOC105231080	-1.43566	8.15432e-06	0.000565581	0.369679	down
258	LOC105223119	-1.42612	0.000890626	0.0152243	0.372131	down
259	LOC105230836	-1.42582	0.00373909	0.0400817	0.372207	down
260	LOC105230056	-1.42327	0.000140591	0.00419813	0.372867	down
261	LOC105224278	1.42282	4.27073e-06	0.000358036	2.68109	up
262	LOC105229111	1.41713	0.000494993	0.0104654	2.67054	up
263	LOC105222387	1.41215	0.00128605	0.0195565	2.66134	up
264	LOC105227391	1.41022	1.79164e-09	1.01607e-06	2.65777	up
265	LOC105224148	1.4101	3.32172e-05	0.0015546	2.65756	up
266	LOC105233541	1.40706	0.000143359	0.00423965	2.65197	up
267	LOC105223442	-1.40642	6.86999e-06	0.0005056	0.377246	down
268	LOC105232451	-1.40453	8.24954e-08	1.89366e-05	0.377742	down
269	LOC105231728	-1.39981	0.00139551	0.020659	0.378978	down
270	LOC105226045	1.39282	0.00136384	0.0203541	2.62591	up
271	LOC105227057	1.3921	5.86901e-06	0.000456316	2.6246	up
272	LOC105227773	1.39022	1.46684e-05	0.000836795	2.62119	up
273	LOC105225901	1.38951	2.94627e-06	0.00027205	2.6199	up
274	LOC105232002	1.38591	0.00047554	0.0102646	2.61337	up
275	LOC105222938	1.38273	0.000950536	0.015773	2.60762	up
276	LOC105228969	-1.3806	3.99104e-08	1.26593e-05	0.38406	down
277	LOC105230162	-1.37071	4.36653e-05	0.00187942	0.386701	down
278	LOC105233108	1.37043	0.000253954	0.00658163	2.58547	up
279	LOC115065883	1.35567	0.00025163	0.00655667	2.55916	up
280	LOC105231792	1.34877	0.000763525	0.013657	2.54695	up
281	LOC115066591	1.34319	5.88578e-05	0.00224288	2.53712	up
282	LOC105226798	1.3323	0.00201732	0.0269429	2.51803	up
283	LOC105229975	1.31482	0.000517013	0.0107425	2.48772	up
284	LOC105230776	1.31329	0.000289262	0.00720316	2.48508	up
285	LOC105232542	-1.31282	0.00372628	0.0400503	0.402532	down
286	LOC105225924	1.31249	2.00845e-06	0.000205995	2.4837	up
287	LOC105224341	1.30931	4.62952e-06	0.000371944	2.47822	up
288	LOC105222537	1.30712	9.63681e-05	0.0031818	2.47448	up
289	LOC105232245	1.307	6.12955e-05	0.00229941	2.47426	up
290	LOC105228028	1.30589	0.000249391	0.00651593	2.47237	up
291	LOC105230417	1.3056	0.000396204	0.00900897	2.47186	up
292	LOC105228419	1.30219	0.000895727	0.015242	2.46602	up
293	LOC105233887	1.30028	0.00191574	0.0260503	2.46277	up
294	LOC105223686	1.29798	2.95207e-08	1.01646e-05	2.45884	up
295	LOC105224152	1.29575	0.00228755	0.0293092	2.45505	up
296	LOC105231297	-1.29026	0.00493818	0.0477477	0.408878	down
297	LOC105230831	-1.28724	4.38615e-05	0.00187942	0.409735	down
298	LOC105233815	1.28719	4.67477e-05	0.00195954	2.44053	up
299	LOC105229414	-1.28535	0.00296594	0.0347774	0.410272	down
300	LOC105232511	-1.2837	1.30835e-07	2.55746e-05	0.41074	down
301	LOC105223735	1.27976	0.000368495	0.0084789	2.42798	up
302	LOC105231558	-1.27962	2.53592e-08	9.40339e-06	0.411903	down
303	LOC105229768	-1.27558	0.0039845	0.0415716	0.413058	down
304	LOC105233470	1.27037	0.00109158	0.0175702	2.41223	up
305	LOC105233814	1.26891	0.00142233	0.0209034	2.40979	up
306	LOC105225789	-1.26326	4.84692e-05	0.00201419	0.416601	down
307	LOC105226995	-1.259	9.55482e-06	0.000630945	0.417834	down
308	LOC105232107	1.25868	0.00330652	0.0370676	2.39276	up
309	LOC105228534	1.25864	0.00494266	0.0477477	2.39269	up
310	LOC105231794	1.25147	5.88268e-05	0.00224288	2.38084	up
311	LOC105226801	1.24672	0.00479035	0.0469803	2.37302	up
312	LOC105224564	1.23832	0.00293895	0.0346914	2.35924	up
313	LOC105222456	1.23711	0.000317633	0.00783197	2.35726	up
314	LOC105222872	-1.2352	0.00468989	0.0463271	0.424784	down
315	LOC105232696	-1.23192	3.73578e-06	0.000321577	0.425749	down
316	LOC105222132	1.2299	0.000622263	0.0119745	2.34551	up
317	LOC105232835	1.22377	0.000640072	0.0121693	2.33557	up
318	LOC105225190	-1.22177	8.70004e-05	0.00298246	0.428758	down
319	LOC105232383	-1.22153	0.000626182	0.012002	0.428828	down
320	LOC105222836	1.21917	0.000205724	0.00563461	2.32813	up
321	LOC105229984	1.21234	0.0016593	0.0237349	2.31714	up
322	LOC105223416	-1.2119	0.00131429	0.0197676	0.4317	down
323	LOC105229463	1.21055	0.000350367	0.00826089	2.31426	up
324	LOC105226457	-1.20974	1.48994e-07	2.75299e-05	0.432348	down
325	LOC105221984	-1.20488	0.00519032	0.0494465	0.433804	down
326	LOC105222911	1.20135	0.00432789	0.0439213	2.29954	up
327	LOC105234225	-1.19892	0.000142363	0.00423616	0.435602	down
328	LOC105227359	1.19688	0.00213279	0.0278244	2.29243	up
329	LOC105222917	-1.19667	0.00313569	0.035904	0.436281	down
330	LOC105226033	1.19412	0.000527454	0.0108426	2.28805	up
331	LOC105225951	1.18693	0.000222306	0.00595348	2.27668	up
332	LOC105230149	-1.18418	0.00139712	0.020659	0.440075	down
333	LOC105232574	1.18227	0.000178304	0.00508589	2.26933	up
334	LOC105226066	1.17703	0.000988074	0.0162283	2.26111	up
335	LOC105224876	1.17251	0.00311221	0.035895	2.25404	up
336	LOC105229007	1.16933	0.00225063	0.0290472	2.24907	up
337	LOC105231732	-1.16907	0.0006027	0.0118102	0.444707	down
338	LOC105225439	1.16822	6.7032e-05	0.00245724	2.24735	up
339	LOC105226507	1.16324	0.00467488	0.0462549	2.2396	up
340	LOC105231050	-1.16208	0.00261536	0.0319578	0.446868	down
341	LOC105229917	1.15933	0.000994326	0.0163032	2.23354	up
342	LOC109579530	1.15527	0.00013458	0.00406735	2.22726	up
343	LOC105232861	1.15493	1.59085e-05	0.000902199	2.22674	up
344	LOC109580026	1.1546	0.00420492	0.0430814	2.22622	up
345	LOC105231909	-1.15247	0.00514938	0.0493001	0.449855	down
346	LOC105227488	1.15161	2.20377e-07	3.64752e-05	2.22161	up
347	LOC105223550	1.14893	0.000456701	0.0100069	2.2175	up
348	LOC105224518	-1.14858	0.00451189	0.0451236	0.451069	down
349	LOC105225553	-1.14448	8.85763e-05	0.00299443	0.452352	down
350	LOC115066308	1.14079	0.0006798	0.0127015	2.20501	up
351	LOC105224906	1.13718	0.000198046	0.00549625	2.19951	up
352	LOC105225185	1.13522	0.000706596	0.0130917	2.19652	up
353	LOC105230638	-1.13507	0.00261039	0.0319578	0.455314	down
354	LOC105232365	1.13472	2.92616e-08	1.01646e-05	2.19576	up
355	LOC105228840	-1.13459	0.00427675	0.0435857	0.455465	down
356	LOC105232510	1.13368	6.25328e-05	0.00233674	2.19418	up
357	LOC105228876	1.13242	2.97794e-06	0.00027205	2.19226	up
358	LOC105231606	1.12992	0.00159667	0.0229753	2.18846	up
359	LOC109579952	1.12638	0.00220532	0.0286106	2.1831	up
360	LOC105233733	-1.12436	0.00481697	0.0470609	0.458706	down
361	LOC105233560	1.12188	0.00253469	0.0314099	2.17631	up
362	LOC105222466	1.12049	1.43731e-05	0.000834767	2.1742	up
363	LOC105231926	-1.12023	0.00528925	0.0499845	0.46002	down
364	LOC105227678	-1.11611	4.27609e-07	6.24633e-05	0.461336	down
365	LOC105233201	-1.11337	0.00367441	0.0397141	0.462213	down
366	LOC105221837	-1.11294	0.00171183	0.0241991	0.462352	down
367	LOC105223695	1.11289	1.89553e-05	0.000998621	2.16279	up
368	LOC105226532	-1.11151	0.000252485	0.00656121	0.462808	down
369	LOC105222741	1.11077	9.50387e-05	0.00315166	2.15961	up
370	LOC105227483	1.10635	0.00246018	0.0307634	2.15301	up
371	LOC105234181	-1.10564	0.00339423	0.0376406	0.464696	down
372	LOC105224153	1.10474	0.000463805	0.0101072	2.15059	up
373	LOC105225191	1.10436	0.00331497	0.0370997	2.15004	up
374	LOC105224939	-1.10008	0.000768285	0.0137167	0.466489	down
375	LOC105232612	1.09672	0.00103789	0.0169312	2.13869	up
376	LOC105230347	-1.09625	0.000641219	0.0121693	0.46773	down
377	LOC105229890	1.09406	0.00401419	0.0416976	2.13473	up
378	LOC105228699	-1.08689	0.00144025	0.0211346	0.470776	down
379	LOC105234250	-1.08689	0.000934039	0.015661	0.470776	down
380	LOC105224136	1.08404	0.000294972	0.00731061	2.11997	up
381	LOC105224174	-1.07958	1.33748e-06	0.000150528	0.473168	down
382	LOC105226879	-1.07913	0.000214159	0.00579975	0.473315	down
383	LOC115065979	1.07626	0.00522005	0.0496052	2.10856	up
384	LOC105226783	1.07508	0.00166724	0.0237991	2.10683	up
385	LOC105225718	-1.07485	0.000750989	0.0135118	0.474719	down
386	LOC105225379	-1.07475	0.000343925	0.00821632	0.474754	down
387	LOC105227112	-1.07349	0.00277261	0.0334972	0.475168	down
388	LOC105231746	-1.0719	0.000238978	0.0062779	0.475692	down
389	LOC105225894	-1.07081	0.00323495	0.0365629	0.476051	down
390	LOC105222325	-1.06735	0.00374168	0.0400817	0.477196	down
391	LOC105229699	1.06613	0.00028989	0.00720316	2.09381	up
392	LOC105233127	-1.06531	0.00148293	0.0215315	0.477869	down
393	LOC105222130	1.06471	8.88865e-05	0.00299443	2.09174	up
394	LOC105226575	1.06357	0.00308581	0.0357576	2.0901	up
395	LOC105227663	1.06347	2.81871e-05	0.00136672	2.08996	up
396	LOC105233113	-1.05258	0.000720417	0.0132555	0.482107	down
397	LOC105229373	-1.05171	0.00195974	0.0265363	0.482396	down
398	LOC105223289	1.05001	0.000565195	0.0112817	2.07055	up
399	LOC105226443	-1.04672	4.85818e-12	1.01089e-08	0.484069	down
400	LOC105227172	-1.04199	0.000522231	0.0108021	0.485659	down
401	LOC105232547	-1.0359	1.40135e-05	0.000823064	0.487713	down
402	LOC105233980	-1.03551	2.51816e-06	0.000245228	0.487844	down
403	LOC105226667	-1.0328	0.00286993	0.0343288	0.488761	down
404	LOC105229153	1.03219	0.000707474	0.0130917	2.04513	up
405	LOC105226309	1.02978	0.00284814	0.0341529	2.04172	up
406	LOC105233208	-1.02842	2.10434e-05	0.00109665	0.490246	down
407	LOC105225593	-1.02664	5.33935e-07	7.5701e-05	0.490851	down
408	LOC105224331	1.02655	0.00328293	0.0369751	2.03714	up
409	LOC105232216	1.02515	0.000620559	0.0119745	2.03518	up
410	LOC105224985	-1.02227	0.00442853	0.0444917	0.492342	down
411	LOC109579714	-1.02099	0.00203317	0.0270743	0.492779	down
412	LOC105232924	-1.02091	1.33367e-07	2.55746e-05	0.492806	down
413	LOC105230215	1.02086	0.000464422	0.0101072	2.02913	up
414	LOC115065977	1.01923	0.00289694	0.0345099	2.02683	up
415	LOC105224571	-1.01832	0.00455542	0.0452771	0.493691	down
416	LOC105226695	1.01738	0.000371486	0.00852738	2.02425	up
417	LOC105232386	1.01706	0.00225706	0.0290913	2.02379	up
418	LOC105226297	-1.01597	0.000720452	0.0132555	0.494496	down
419	LOC105230235	-1.01181	0.0047879	0.0469803	0.495925	down
420	LOC105223138	1.00933	0.00167973	0.0239207	2.01298	up
421	LOC105227925	-1.00545	0.00205951	0.0272369	0.498115	down
422	LOC105227111	1.00463	7.09727e-05	0.00258207	2.00643	up
423	LOC105226581	-1.00338	5.28141e-05	0.00210375	0.498831	down
424	LOC105232789	-1.00222	0.000402191	0.00908084	0.49923	down

## Sheet: N_Warm vs S_Warm (Head)
Dataset S1. N_Warm vs S_Warm (Head)
	id	log2FoldChange	pvalue	padj	FC	direction
1	LOC105228634	-7.04681	5.96193e-10	7.89445e-07	0.00756308	down
2	LOC105223807	5.53797	5.5277e-15	5.12362e-11	46.4616	up
3	LOC105232740	-4.85508	0.000927607	0.0201193	0.0345522	down
4	LOC105228198	4.5956	2.08329e-05	0.00229881	24.1776	up
5	LOC105227818	-4.2782	0.00630334	0.0464509	0.0515386	down
6	LOC105229187	4.24072	2.13483e-06	0.000430167	18.9053	up
7	LOC105224975	-4.1079	0.000133642	0.00750745	0.0579961	down
8	LOC105226762	4.09371	0.000911431	0.0201193	17.0737	up
9	LOC105234090	-3.90138	1.7539e-05	0.00213907	0.066922	down
10	LOC105229203	-3.89725	0.000137611	0.00756922	0.0671135	down
11	LOC105230064	3.56087	0.000318764	0.0121091	11.8013	up
12	LOC105225101	-3.50894	6.88199e-12	3.18946e-08	0.0878424	down
13	LOC105228054	-3.43839	1.25469e-06	0.000298198	0.0922445	down
14	LOC105229038	3.41351	6.73719e-05	0.00511155	10.6554	up
15	LOC105226846	3.3339	0.000541078	0.0159214	10.0834	up
16	LOC105222810	3.33029	0.000693578	0.0182108	10.0581	up
17	LOC115066421	3.31178	0.00122289	0.0234679	9.9299	up
18	LOC105232279	3.23589	0.00196706	0.0291541	9.42104	up
19	LOC105224307	-3.16149	5.40723e-05	0.00439646	0.111762	down
20	LOC105232651	-3.15188	7.07074e-07	0.00017247	0.112509	down
21	LOC105224767	3.131	0.000925318	0.0201193	8.76042	up
22	LOC105230603	-3.09505	0.000430061	0.014237	0.11703	down
23	LOC105224760	3.09094	0.000745348	0.018809	8.52053	up
24	LOC105229627	3.08218	2.12365e-08	1.23026e-05	8.46896	up
25	LOC105228534	-3.02704	1.31929e-11	4.07615e-08	0.122679	down
26	LOC105227486	2.99186	0.001003	0.0207982	7.95499	up
27	LOC105226334	-2.98624	0.000534871	0.0159214	0.126198	down
28	LOC105224464	-2.93998	4.42333e-07	0.000128124	0.13031	down
29	LOC109579986	2.90699	0.000468821	0.0147185	7.50052	up
30	LOC105223969	2.87524	1.45909e-06	0.000322008	7.33725	up
31	LOC105234186	2.82787	0.00405306	0.0390925	7.10027	up
32	LOC105227206	2.74177	9.99632e-05	0.00607515	6.6889	up
33	LOC105224295	2.7276	0.00336661	0.0367549	6.62352	up
34	LOC105223272	2.69264	0.00392884	0.038588	6.46495	up
35	LOC105224310	-2.67323	0.000844414	0.019715	0.156776	down
36	LOC105228706	2.65648	0.000686811	0.0182108	6.30495	up
37	LOC105224342	2.65238	1.21992e-10	2.82686e-07	6.28705	up
38	LOC105223352	2.6469	7.4947e-06	0.00113023	6.26319	up
39	LOC105233688	2.63784	0.00261949	0.0323734	6.22398	up
40	LOC105229909	2.61121	0.000368031	0.013171	6.11015	up
41	LOC105227209	2.60535	0.0039731	0.0387213	6.0854	up
42	LOC105224839	2.59429	0.00313318	0.0352385	6.03893	up
43	LOC105221828	2.58282	0.00116066	0.0228351	5.99108	up
44	LOC105226402	2.54151	1.42582e-06	0.000322008	5.82196	up
45	LOC105232222	2.53427	0.000400512	0.0138199	5.79283	up
46	LOC105226366	2.53066	6.44516e-06	0.00103	5.77835	up
47	LOC105231267	2.45601	0.00295488	0.0343091	5.48697	up
48	LOC105227635	2.43881	0.00714763	0.0486921	5.42195	up
49	LOC105224303	-2.43612	0.000378698	0.0134489	0.18478	down
50	LOC105229173	2.42372	0.000548007	0.0160236	5.36552	up
51	LOC105231715	2.42223	0.001834	0.0281324	5.36	up
52	LOC105224376	2.40325	0.00143726	0.0256191	5.28993	up
53	LOC105229259	2.39771	0.000711602	0.0182737	5.26965	up
54	LOC105233834	2.3853	0.000496055	0.0151248	5.22453	up
55	LOC105225696	2.38028	1.32113e-05	0.00167747	5.20638	up
56	LOC105227681	2.36861	0.000146303	0.00774903	5.16444	up
57	LOC105224935	2.36165	0.00263493	0.0324776	5.13957	up
58	LOC105226408	2.35639	0.00612515	0.045924	5.12086	up
59	LOC105228833	2.34485	0.00273466	0.0328337	5.08006	up
60	LOC105231501	2.3393	0.000304328	0.0118522	5.06057	up
61	LOC105224249	2.33641	0.00228818	0.0305422	5.05043	up
62	LOC105230806	2.33112	1.8022e-08	1.1892e-05	5.03196	up
63	LOC105234139	-2.33087	0.00517094	0.0437712	0.198765	down
64	LOC105233848	2.32874	0.000159915	0.00823474	5.02367	up
65	LOC105224924	2.32202	0.00693849	0.0483338	5.00033	up
66	LOC105227655	2.30549	0.000432074	0.014237	4.94336	up
67	LOC105224368	2.30311	7.19458e-05	0.00529258	4.9352	up
68	LOC105222552	2.30293	0.00570239	0.0452521	4.93458	up
69	LOC105228487	2.30209	0.00153341	0.0261752	4.93171	up
70	LOC105225147	2.29392	0.000300182	0.0118399	4.90386	up
71	LOC115065725	2.26332	0.00102168	0.0211384	4.80095	up
72	LOC105233659	2.25881	5.32873e-09	4.116e-06	4.78596	up
73	LOC105231696	-2.25406	7.56004e-06	0.00113023	0.209634	down
74	LOC109579444	2.25121	2.04272e-05	0.00229881	4.76081	up
75	LOC105230971	2.24959	0.00235407	0.0308616	4.75548	up
76	LOC105232733	-2.24942	0.0012581	0.0237986	0.210308	down
77	LOC105234157	2.23964	0.00064886	0.0177937	4.7228	up
78	LOC105230350	2.23616	0.00715488	0.0486921	4.7114	up
79	LOC105222555	2.23374	0.00243061	0.0314081	4.70351	up
80	LOC105232853	2.23343	0.000284034	0.0114466	4.70249	up
81	LOC105225586	2.22509	0.00748044	0.0495259	4.67542	up
82	LOC105226019	2.22235	0.0032175	0.0355199	4.66653	up
83	LOC105225780	2.21461	0.00473123	0.0420638	4.64156	up
84	LOC105227805	2.21127	6.55496e-05	0.00506316	4.63082	up
85	LOC105225066	2.20936	0.00445381	0.0408332	4.6247	up
86	LOC105227640	2.20563	0.00516896	0.0437712	4.61276	up
87	LOC105226056	2.20052	0.000260751	0.0108381	4.59645	up
88	LOC105230294	2.19607	0.00307027	0.0351765	4.5823	up
89	LOC105225540	2.18712	0.00296963	0.0343639	4.55395	up
90	LOC105225902	2.18617	0.00248951	0.0317404	4.55095	up
91	LOC105232719	2.18497	0.00518219	0.0437864	4.54717	up
92	Taiman	2.17416	0.0011927	0.0232231	4.51324	up
93	LOC105224911	2.16797	0.00485596	0.0426634	4.49391	up
94	LOC105225905	2.16423	0.0034373	0.0371765	4.48229	up
95	LOC105225660	2.14949	0.00194151	0.0289999	4.4367	up
96	LOC105232875	2.14848	7.51776e-05	0.00544391	4.4336	up
97	LOC105223890	-2.12886	0.00321422	0.0355199	0.228639	down
98	LOC105227202	2.12751	0.00723716	0.0490002	4.36963	up
99	LOC105231502	2.12633	0.00392035	0.038588	4.36605	up
100	LOC105230547	2.125	2.31645e-06	0.000456833	4.36202	up
101	LOC105222066	2.11962	0.00370024	0.0382323	4.34579	up
102	LOC105229695	-2.11925	0.00138693	0.0253797	0.230166	down
103	LOC105228551	2.10734	0.000971875	0.020469	4.30896	up
104	LOC105226151	2.10396	0.00586534	0.0454586	4.29889	up
105	LOC105230459	2.09157	0.00324657	0.0356969	4.26211	up
106	LOC105234115	2.08722	5.14775e-05	0.00426022	4.24928	up
107	LOC105224527	2.07629	1.00694e-05	0.00137254	4.2172	up
108	LOC105222837	2.07538	0.000530009	0.0158986	4.21454	up
109	LOC105232477	2.07356	4.85116e-06	0.000817553	4.20923	up
110	LOC105228636	-2.058	3.15708e-07	0.000100907	0.240149	down
111	LOC105225682	2.05169	0.000162462	0.00830002	4.14592	up
112	LOC105228447	2.05067	0.00586562	0.0454586	4.14297	up
113	LOC105233133	2.04709	0.00291549	0.0341208	4.13272	up
114	LOC105229445	2.04685	0.00758422	0.0499501	4.13204	up
115	LOC105233310	2.04676	0.00313097	0.0352385	4.13176	up
116	LOC105225893	2.04401	0.00541648	0.0443115	4.1239	up
117	LOC105228185	2.02681	0.0067645	0.0478753	4.07502	up
118	LOC105226097	2.02541	0.00103729	0.0213731	4.07107	up
119	LOC105232065	2.02413	0.00436616	0.0403489	4.06747	up
120	LOC105226598	2.02339	0.00132932	0.0245448	4.06539	up
121	LOC105232753	-2.01677	2.01314e-05	0.00229881	0.247111	down
122	LOC105232156	2.01526	0.00504065	0.043423	4.04254	up
123	LOC105223602	2.00879	0.00131961	0.0244673	4.02445	up
124	LOC105224934	2.00754	0.00157022	0.0265459	4.02096	up
125	LOC105228183	2.00351	0.005426	0.0443115	4.00975	up
126	LOC105232405	1.99896	0.00319505	0.0355199	3.99712	up
127	LOC105222355	1.99049	8.08091e-05	0.00557639	3.97371	up
128	LOC105232093	1.98922	0.00379583	0.0384519	3.97022	up
129	LOC105227578	1.98878	0.00397447	0.0387213	3.96901	up
130	LOC105227435	-1.98794	5.80769e-05	0.004681	0.252098	down
131	LOC105226032	1.98057	0.00432338	0.0401409	3.9465	up
132	LOC105226924	1.97847	0.00310912	0.0352385	3.94074	up
133	LOC105229464	1.97369	0.000208476	0.00961375	3.9277	up
134	LOC105228856	1.97169	0.00598975	0.0458006	3.92227	up
135	LOC105232215	1.96421	0.00656352	0.0473441	3.90198	up
136	LOC105224720	1.96386	0.000512827	0.015534	3.90103	up
137	LOC105231522	1.95859	0.00164098	0.0270607	3.88683	up
138	LOC105224769	1.95693	0.00210008	0.0295982	3.88234	up
139	LOC105226361	1.94823	0.00169196	0.0273003	3.859	up
140	LOC105223908	1.94801	0.00441112	0.0405896	3.85841	up
141	LOC105223744	1.94747	3.5814e-05	0.00335313	3.85697	up
142	LOC105224669	1.93986	6.78305e-05	0.00511155	3.83669	up
143	LOC105230472	1.93535	0.000807436	0.0193787	3.82472	up
144	LOC105232784	1.93269	0.000601652	0.0169505	3.81766	up
145	LOC105227368	1.93143	0.00637384	0.046666	3.81433	up
146	LOC105230246	-1.92789	0.00040359	0.0138199	0.262814	down
147	LOC105232772	1.92018	0.00261238	0.0323734	3.78471	up
148	LOC105230907	1.91911	0.00171614	0.027473	3.78189	up
149	LOC105227593	1.91745	0.000373399	0.0133117	3.77755	up
150	LOC105233580	1.91669	0.00521478	0.0438865	3.77557	up
151	LOC105229442	1.91631	0.00700677	0.0484308	3.77456	up
152	LOC105230342	1.91083	0.00145952	0.025816	3.76025	up
153	LOC105228460	1.90986	0.00675961	0.0478753	3.75772	up
154	LOC105225416	1.90937	0.00737979	0.0492513	3.75644	up
155	LOC105233295	1.90575	0.00537686	0.0442768	3.74703	up
156	LOC105224347	1.9055	0.000180251	0.00870179	3.74638	up
157	LOC105223898	1.89196	0.00027347	0.011069	3.7114	up
158	LOC105230932	1.88979	0.00208697	0.0295982	3.70581	up
159	LOC105229465	1.87871	4.8438e-05	0.00416128	3.67747	up
160	LOC105226244	1.8751	0.00284872	0.0336366	3.66828	up
161	LOC105228780	1.87144	0.000510642	0.0155185	3.65897	up
162	LOC105227566	1.87127	0.00107349	0.0219342	3.65855	up
163	LOC105231707	1.87046	0.00673199	0.0478152	3.65649	up
164	LOC105229426	1.86931	0.000563463	0.0162712	3.65359	up
165	LOC105230829	1.86836	0.00553977	0.044573	3.65118	up
166	LOC105232848	1.86697	0.00434181	0.040204	3.64766	up
167	LOC105225577	1.86501	0.00069846	0.0182108	3.64269	up
168	LOC105224341	-1.86129	1.57648e-09	1.62043e-06	0.27523	down
169	LOC105229783	1.85925	0.00121664	0.0233963	3.6282	up
170	LOC105231913	1.84916	0.00761255	0.049991	3.6029	up
171	LOC105232976	1.8489	0.00400618	0.0388908	3.60224	up
172	LOC105234218	1.84694	0.000409101	0.0138847	3.59737	up
173	LOC105224628	1.84528	0.00466563	0.0418267	3.59322	up
174	LOC105226237	-1.84507	2.31512e-07	8.25342e-05	0.278342	down
175	LOC105231086	-1.84463	0.00132159	0.0244673	0.278428	down
176	LOC105222920	1.84245	2.24521e-05	0.00236145	3.58618	up
177	LOC105226743	1.83356	0.00498203	0.0433502	3.56416	up
178	LOC105231605	1.83275	0.00010148	0.0061079	3.56216	up
179	LOC105229262	1.82197	0.000138825	0.00756922	3.53563	up
180	LOC105227141	-1.82138	1.38774e-07	5.84678e-05	0.282949	down
181	LOC105222450	1.82043	0.00359414	0.0378139	3.53187	up
182	Akt1	1.81667	0.000776876	0.0191004	3.52267	up
183	LOC105230824	1.81479	0.00227473	0.0304688	3.51808	up
184	LOC105225859	1.81439	0.00140448	0.0254259	3.51711	up
185	LOC105227737	1.81152	0.00621454	0.0461929	3.51011	up
186	LOC105224581	1.80735	0.00742713	0.0494555	3.49999	up
187	LOC105227360	1.80586	0.00296119	0.0343091	3.49638	up
188	LOC105229362	1.79967	0.00291503	0.0341208	3.4814	up
189	LOC105230394	1.79839	0.00237072	0.0309496	3.47832	up
190	LOC105234123	-1.79693	0.00206194	0.0295396	0.287786	down
191	LOC105223519	1.79417	0.0045569	0.0411482	3.46816	up
192	LOC105227358	1.79186	0.0058955	0.0455024	3.4626	up
193	LOC105224091	1.79114	3.62079e-08	1.89211e-05	3.46088	up
194	LOC105227683	1.78192	0.000882117	0.0201193	3.43883	up
195	LOC105221773	1.77913	0.00193004	0.0289475	3.43218	up
196	LOC105233750	1.77759	0.00427533	0.0399555	3.42853	up
197	LOC105228574	1.77507	3.4004e-05	0.00327843	3.42254	up
198	LOC105230646	1.77247	0.00209469	0.0295982	3.41637	up
199	LOC105232943	1.7663	1.85549e-05	0.00220494	3.4018	up
200	LOC105234237	1.76399	0.00636599	0.046666	3.39636	up
201	LOC105225402	1.76216	0.00337636	0.0367549	3.39207	up
202	LOC105225243	1.75819	0.00221162	0.0301463	3.38272	up
203	LOC105225021	1.75416	0.000900388	0.0201193	3.3733	up
204	LOC105229481	1.75381	0.00233361	0.0308055	3.37249	up
205	LOC105227619	1.7535	0.00217648	0.0300765	3.37175	up
206	LOC105233517	1.75335	0.000217178	0.00973353	3.3714	up
207	LOC105230980	1.75314	0.00709717	0.0485706	3.37092	up
208	LOC105227882	-1.74876	0.00499961	0.0433502	0.297558	down
209	LOC105228308	1.74814	0.0052639	0.043956	3.35926	up
210	LOC115065715	1.74691	0.00455379	0.0411482	3.3564	up
211	LOC105224414	1.74625	0.00374537	0.0382755	3.35486	up
212	LOC105224108	-1.742	9.74358e-05	0.00607515	0.298954	down
213	LOC105227512	1.74018	0.000430565	0.014237	3.34077	up
214	LOC105228578	1.7393	0.00434811	0.0402222	3.33873	up
215	LOC105226124	1.7379	0.00507109	0.0435358	3.3355	up
216	LOC105231133	1.73722	0.00162848	0.0270024	3.33391	up
217	LOC105222151	1.73697	0.000811926	0.0193787	3.33335	up
218	LOC105228903	1.7369	0.00203415	0.0294873	3.33318	up
219	LOC105228096	1.73538	0.000881726	0.0201193	3.32968	up
220	LOC105230254	1.73286	0.00345146	0.0372862	3.32387	up
221	LOC105233203	1.73179	0.00499246	0.0433502	3.32139	up
222	LOC105227359	-1.72362	4.65096e-06	0.000798328	0.302789	down
223	LOC105232792	1.7205	8.05266e-05	0.00557639	3.2955	up
224	LOC105228659	1.71727	0.00251021	0.0318759	3.28813	up
225	LOC105221812	1.71506	0.000634565	0.0176101	3.28311	up
226	LOC105228043	1.71197	0.00388707	0.038588	3.27607	up
227	LOC105233575	1.7117	0.00234257	0.0308428	3.27546	up
228	LOC105233359	1.71068	0.00257585	0.0321556	3.27316	up
229	LOC105227497	-1.7101	0.00178593	0.0278215	0.30564	down
230	LOC105224731	1.70985	0.00179247	0.0278298	3.27127	up
231	LOC105231864	1.70863	0.00141302	0.0254335	3.26851	up
232	LOC105227630	1.70852	0.000473381	0.0147404	3.26825	up
233	LOC105223566	-1.70835	3.07507e-07	0.000100907	0.306011	down
234	LOC105225816	1.70334	0.00222936	0.0302456	3.25653	up
235	LOC105227357	1.70329	0.00564924	0.0451224	3.25643	up
236	LOC105233943	1.69795	0.00604779	0.0458356	3.24439	up
237	LOC105229619	1.69587	0.000928281	0.0201193	3.23972	up
238	LOC105231210	1.69559	0.00760069	0.049991	3.2391	up
239	LOC105222377	1.69429	1.12512e-05	0.00148816	3.23617	up
240	LOC105223359	1.69319	0.00535943	0.0442743	3.23372	up
241	LOC105223206	1.69198	0.00391558	0.038588	3.231	up
242	LOC105228406	1.69198	0.000703363	0.0182108	3.23099	up
243	Mt12b	1.68936	5.58044e-07	0.000147786	3.22514	up
244	LOC105224998	1.68549	0.000328195	0.012217	3.2165	up
245	LOC105231571	1.68211	0.00203504	0.0294873	3.20898	up
246	LOC105223910	-1.68116	5.30365e-05	0.0043504	0.311832	down
247	LOC105224153	1.67912	1.54254e-08	1.09983e-05	3.20234	up
248	LOC105233653	1.67676	0.0017896	0.0278298	3.1971	up
249	LOC105229035	-1.67417	0.00055893	0.0162405	0.313346	down
250	LOC105231704	-1.66955	1.7987e-06	0.000380837	0.314351	down
251	LOC105226419	1.66821	0.000639068	0.0176295	3.17821	up
252	LOC105233311	-1.66811	1.92448e-08	1.1892e-05	0.314665	down
253	LOC105232522	1.66764	0.00631553	0.0464962	3.17696	up
254	LOC105232593	1.66664	0.000179357	0.00870179	3.17474	up
255	LOC105230877	1.66501	0.000646276	0.0177755	3.17116	up
256	LOC105227288	1.66364	0.00687345	0.048083	3.16815	up
257	LOC105226107	1.66165	0.0038411	0.0385315	3.16378	up
258	LOC105231839	1.65932	0.000679817	0.0182108	3.15867	up
259	LOC105227025	1.65511	0.00215163	0.0299032	3.14947	up
260	LOC105231805	1.65427	0.00139253	0.0253797	3.14763	up
261	LOC105225622	1.65156	0.0014843	0.0259096	3.14173	up
262	LOC105232155	1.64971	0.000487014	0.0149474	3.13771	up
263	LOC105224545	-1.6493	0.00201996	0.0294387	0.318795	down
264	LOC105226014	-1.64882	4.1566e-05	0.00374054	0.3189	down
265	LOC105232747	-1.64873	2.5311e-06	0.000488766	0.318921	down
266	LOC105233122	1.64864	0.000915523	0.0201193	3.13538	up
267	LOC105224276	1.64857	3.6744e-08	1.89211e-05	3.13523	up
268	LOC105229172	1.64701	0.00015884	0.00822506	3.13184	up
269	LOC105226463	1.64428	0.000168282	0.00838605	3.12591	up
270	LOC105233709	1.64398	0.0025064	0.0318759	3.12528	up
271	LOC105231410	1.64256	0.00475001	0.0421319	3.12218	up
272	LOC105229582	1.64232	0.00673886	0.0478273	3.12167	up
273	LOC105232254	1.63927	0.00389531	0.038588	3.11508	up
274	LOC105232317	-1.63644	1.74823e-09	1.62043e-06	0.321649	down
275	Frpd4	1.63496	0.0031482	0.0352469	3.10579	up
276	LOC105223646	1.62902	0.000318515	0.0121091	3.09302	up
277	LOC105225709	-1.62824	0.00275963	0.0329922	0.323482	down
278	LOC105225491	1.6282	0.00458972	0.0413833	3.09127	up
279	LOC105228635	-1.62535	1.53245e-07	5.91844e-05	0.324131	down
280	LOC105222149	1.62505	0.0051808	0.0437864	3.08454	up
281	LOC105223423	1.62277	0.000107706	0.00635879	3.07965	up
282	LOC105232169	1.62118	0.00024859	0.0106297	3.07626	up
283	LOC105226167	1.61895	0.00670634	0.0476696	3.07152	up
284	LOC105224223	1.6175	0.000866981	0.02004	3.06842	up
285	LOC105229085	1.61705	0.000968885	0.020469	3.06747	up
286	LOC105230440	1.61407	0.00550992	0.044515	3.06113	up
287	LOC105228857	1.61218	9.29379e-05	0.00601202	3.05712	up
288	LOC105231807	-1.60852	3.84964e-06	0.000686198	0.327935	down
289	LOC105226827	1.60751	0.00152574	0.0260925	3.04726	up
290	LOC105232553	1.60733	0.00182573	0.0281108	3.04687	up
291	LOC105227734	1.59633	0.00551584	0.044515	3.02372	up
292	LOC105226650	1.59273	0.00510376	0.0435446	3.0162	up
293	LOC105224140	1.59187	1.98916e-05	0.00229881	3.01441	up
294	LOC105225492	1.58553	0.000138234	0.00756922	3.00118	up
295	LOC105221882	1.58415	0.000138081	0.00756922	2.9983	up
296	LOC105232855	1.58101	7.9787e-05	0.00557639	2.9918	up
297	LOC105222508	1.57724	0.000174545	0.0085601	2.98399	up
298	LOC105227760	1.57564	0.000939996	0.0202624	2.98067	up
299	LOC105226864	1.56772	0.00233151	0.0308055	2.96436	up
300	LOC105229925	-1.56466	0.00312632	0.0352385	0.338058	down
301	LOC105230788	-1.56225	1.80783e-06	0.000380837	0.338623	down
302	LOC105226655	1.55717	0.00740763	0.0493612	2.94277	up
303	LOC105223343	1.55654	0.00558109	0.0447888	2.94147	up
304	LOC105233301	-1.55488	0.000248855	0.0106297	0.340356	down
305	LOC105226657	1.55374	0.00210279	0.0295982	2.93576	up
306	LOC105229613	1.55278	0.000707523	0.0182675	2.93383	up
307	LOC105227122	1.5526	0.00552775	0.044515	2.93345	up
308	LOC105226177	1.55251	0.000702382	0.0182108	2.93328	up
309	LOC105225436	-1.5467	0.000255248	0.0107541	0.342292	down
310	LOC105225868	1.54521	0.00525672	0.0439538	2.91846	up
311	LOC105223577	1.54255	0.00316282	0.0353207	2.91309	up
312	LOC105224907	1.53748	0.00717809	0.0487427	2.90287	up
313	LOC105223580	1.53616	0.00577512	0.0454094	2.90022	up
314	LOC105233051	1.53333	0.00292781	0.0341556	2.89454	up
315	LOC105232288	1.53275	0.00177324	0.0278096	2.89336	up
316	LOC105226625	1.53019	0.00135794	0.0250145	2.88823	up
317	LOC105233257	1.52861	0.000288273	0.0115172	2.88508	up
318	LOC105233430	1.52743	0.00139081	0.0253797	2.88273	up
319	LOC105231882	1.52687	8.81605e-06	0.00125717	2.8816	up
320	LOC105227243	1.52467	0.00746206	0.0495163	2.8772	up
321	LOC105223045	-1.52117	0.00398071	0.0387213	0.348403	down
322	LOC105233845	1.51933	0.00591254	0.0455246	2.86658	up
323	LOC105223884	1.51847	0.00152361	0.0260925	2.86487	up
324	LOC105229969	1.5159	9.27104e-05	0.00601202	2.85977	up
325	LOC105225681	1.51588	0.000944614	0.0202677	2.85973	up
326	LOC115066081	1.51431	0.00194308	0.0289999	2.85663	up
327	LOC105232472	1.51351	0.00151186	0.0260925	2.85503	up
328	LOC105225163	-1.5121	2.14833e-05	0.00231545	0.350601	down
329	LOC105231492	1.51184	0.00482987	0.0425148	2.85173	up
330	LOC105232329	1.51124	0.00110947	0.0222805	2.85054	up
331	LOC105222428	1.50914	0.00520757	0.0438865	2.8464	up
332	LOC105224854	1.50656	0.00591343	0.0455246	2.84133	up
333	LOC105232529	1.50577	0.00488776	0.0428625	2.83975	up
334	LOC105226510	-1.50434	0.00155004	0.0263294	0.352492	down
335	LOC105222257	1.50303	0.00183927	0.0281324	2.83437	up
336	LOC105227976	1.50294	0.00208745	0.0295982	2.83419	up
337	LOC105228113	1.50281	0.00287866	0.0338608	2.83395	up
338	LOC105224215	-1.50133	1.0901e-05	0.00146437	0.353228	down
339	LOC105231645	1.50104	0.00437902	0.0404155	2.83047	up
340	LOC105222446	1.50036	0.00041241	0.0139005	2.82912	up
341	LOC105229339	1.49889	0.000987103	0.0206534	2.82626	up
342	LOC105225887	-1.49699	0.000788028	0.0191712	0.354293	down
343	LOC105223968	1.49495	0.000103069	0.00616353	2.81855	up
344	LOC105231164	1.48462	0.00333407	0.036529	2.79843	up
345	LOC105225839	1.48184	0.00176025	0.0277952	2.79305	up
346	LOC105230928	1.48122	0.000939395	0.0202624	2.79184	up
347	LOC105229544	1.47445	0.00016578	0.00835117	2.77877	up
348	LOC105225852	1.47047	0.00201072	0.0293502	2.77112	up
349	LOC105231156	1.46978	0.00469781	0.0419517	2.76979	up
350	LOC105233667	1.46961	0.0047964	0.0423408	2.76947	up
351	LOC105225301	1.46947	0.00417774	0.0396351	2.76921	up
352	LOC105224730	1.46825	0.00120816	0.0233963	2.76687	up
353	LOC105224959	1.46435	9.85514e-05	0.00607515	2.75938	up
354	LOC105223877	1.46279	0.00118316	0.0230879	2.7564	up
355	LOC105225312	1.46126	0.000917645	0.0201193	2.75349	up
356	LOC105232699	1.45852	0.000227265	0.0100194	2.74827	up
357	LOC105223507	1.45635	0.000726401	0.0185482	2.74414	up
358	LOC105226866	-1.45588	0.00060149	0.0169505	0.364533	down
359	LOC105229661	1.45449	0.000133246	0.00750745	2.7406	up
360	LOC105233250	1.45358	0.00566647	0.0451224	2.73887	up
361	LOC105231596	-1.45293	0.00258219	0.0321697	0.365279	down
362	LOC105232880	1.45082	0.00160217	0.0268544	2.73363	up
363	LOC105232048	1.4498	0.000785493	0.0191598	2.73169	up
364	LOC105231577	1.44952	0.000698133	0.0182108	2.73116	up
365	LOC105231647	1.44842	0.00608314	0.0458412	2.7291	up
366	LOC105232669	1.4471	0.00407981	0.0391828	2.7266	up
367	LOC105226798	-1.447	0.000466101	0.0147185	0.366783	down
368	LOC105228879	-1.44688	2.73671e-05	0.00272759	0.366814	down
369	LOC105223438	-1.44613	9.44801e-05	0.00603956	0.367005	down
370	LOC105233889	-1.44529	0.0031052	0.0352385	0.367217	down
371	LOC105226688	1.44452	0.00230319	0.0305849	2.72172	up
372	LOC105229756	1.44433	0.00111535	0.0222805	2.72137	up
373	LOC105231583	1.44268	0.00533806	0.0442167	2.71825	up
374	LOC105232563	1.44237	0.000923194	0.0201193	2.71767	up
375	LOC105222493	1.44133	0.00612721	0.045924	2.71572	up
376	LOC105222451	1.44082	0.00112155	0.0223563	2.71476	up
377	LOC105232568	1.43347	0.00271586	0.0326692	2.70096	up
378	LOC105226325	1.433	0.00575382	0.0453701	2.70008	up
379	LOC105232159	1.43136	0.000806117	0.0193787	2.697	up
380	LOC105226690	1.43067	0.00205964	0.0295396	2.69571	up
381	LOC105232021	1.4293	0.000817577	0.0193814	2.69315	up
382	LOC105234232	1.42768	0.00504079	0.043423	2.69014	up
383	LOC105227679	1.42732	0.00356676	0.0377311	2.68947	up
384	LOC105232723	1.42703	0.00124957	0.0237341	2.68892	up
385	LOC105225383	1.42577	0.000168098	0.00838605	2.68658	up
386	LOC105233968	1.42443	4.73761e-07	0.000129155	2.68409	up
387	LOC105231166	1.42356	0.00186165	0.0284277	2.68246	up
388	LOC105229691	1.42181	0.00760794	0.049991	2.67921	up
389	LOC105230245	1.41965	0.000893875	0.0201193	2.6752	up
390	LOC105229389	1.4195	0.00608094	0.0458412	2.67493	up
391	LOC105226676	-1.41894	0.00337826	0.0367549	0.373988	down
392	LOC105225160	1.41873	0.00730736	0.0490645	2.67351	up
393	LOC105224152	-1.41826	0.000822701	0.0194531	0.374163	down
394	LOC105229856	1.41608	0.00508122	0.0435446	2.66859	up
395	LOC105229979	-1.41423	0.00525891	0.0439538	0.375211	down
396	LOC105224558	1.41391	0.00419193	0.0396729	2.66457	up
397	LOC105232366	-1.4128	0.00043735	0.0142739	0.375582	down
398	LOC105226542	1.41114	0.000203567	0.00952962	2.65948	up
399	LOC105228781	-1.40489	2.13934e-05	0.00231545	0.377646	down
400	LOC105225857	1.40467	0.00652031	0.0472162	2.64756	up
401	LOC105222993	1.40023	1.14465e-05	0.00148816	2.63944	up
402	LOC105227973	1.39983	0.00368345	0.0382323	2.6387	up
403	LOC105231193	1.39564	0.000953592	0.0203192	2.63104	up
404	LOC105233634	-1.39521	0.00746408	0.0495163	0.38019	down
405	LOC105226535	1.39424	0.00389735	0.038588	2.62849	up
406	LOC105232036	1.39418	0.000339504	0.0124875	2.6284	up
407	LOC105227507	1.39167	0.000327396	0.012217	2.62382	up
408	LOC105232272	-1.3913	0.00141173	0.0254335	0.381222	down
409	LOC105232123	1.39096	0.00389629	0.038588	2.62253	up
410	LOC105225029	1.39069	0.00369685	0.0382323	2.62205	up
411	LOC105226062	1.38908	0.00151331	0.0260925	2.61912	up
412	LOC105230879	1.38773	0.00140246	0.0254259	2.61666	up
413	LOC105230375	1.38609	1.01679e-09	1.17808e-06	2.61369	up
414	LOC105225650	1.38594	0.00183503	0.0281324	2.61343	up
415	LOC105222219	1.38474	0.00552692	0.044515	2.61125	up
416	LOC115066216	-1.38471	0.000865806	0.02004	0.382965	down
417	LOC105228925	1.3837	0.00472351	0.0420579	2.60937	up
418	LOC105227798	1.38175	0.00397596	0.0387213	2.60584	up
419	LOC105223645	1.37999	0.00688105	0.0480999	2.60267	up
420	LOC105234203	1.37392	0.00173683	0.0276963	2.59174	up
421	LOC105231448	1.37067	0.000272491	0.011069	2.58591	up
422	LOC105232776	1.369	0.00460864	0.0415057	2.58292	up
423	LOC105224603	1.36719	0.00359232	0.0378139	2.57967	up
424	LOC105223130	1.36656	0.00335884	0.0367549	2.57856	up
425	LOC105228667	-1.36635	0.000804827	0.0193787	0.387871	down
426	LOC105229933	1.36336	0.00116044	0.0228351	2.57283	up
427	LOC105225730	1.36287	0.00664445	0.0475914	2.57196	up
428	LOC105234118	1.36278	0.00125731	0.0237986	2.57181	up
429	LOC105224528	1.36196	0.00499754	0.0433502	2.57034	up
430	LOC105225527	1.36185	0.00353207	0.0375185	2.57014	up
431	LOC105227910	-1.36102	0.00287331	0.0338408	0.389307	down
432	LOC105223819	-1.35741	5.48635e-06	0.000892157	0.390281	down
433	LOC105224099	1.35238	0.000311799	0.0119963	2.55334	up
434	LOC105226898	1.34927	0.000288034	0.0115172	2.54782	up
435	LOC109579668	-1.34584	0.00625422	0.0463204	0.393426	down
436	LOC105226433	1.34333	0.00542335	0.0443115	2.53736	up
437	LOC105232805	1.34012	0.006988	0.0484111	2.53172	up
438	LOC105232039	1.33935	0.00630438	0.0464509	2.53037	up
439	LOC105227489	1.3389	0.000812526	0.0193787	2.52958	up
440	LOC105222539	1.33586	0.00583804	0.0454586	2.52427	up
441	LOC105224901	1.33499	0.00176853	0.0278096	2.52274	up
442	LOC105228210	-1.33412	0.00191737	0.0289475	0.396635	down
443	LOC105226575	-1.3328	0.000132848	0.00750745	0.396998	down
444	LOC105222645	1.32804	4.29777e-05	0.00381194	2.51061	up
445	LOC105230016	1.32717	0.00359164	0.0378139	2.50909	up
446	LOC105223449	1.32704	0.00510475	0.0435446	2.50888	up
447	LOC105229017	1.32515	0.00698579	0.0484111	2.50559	up
448	LOC105231333	1.32245	0.00267458	0.0326623	2.5009	up
449	LOC105228590	-1.32235	2.47381e-10	3.82162e-07	0.399884	down
450	LOC105225472	1.32075	0.00292952	0.0341556	2.49796	up
451	LOC105234015	1.31998	0.00126677	0.0238444	2.49662	up
452	LOC105222418	1.31964	0.00034086	0.0124879	2.49604	up
453	LOC105228656	1.31912	0.000784447	0.0191598	2.49513	up
454	LOC105231381	1.31774	0.000146073	0.00774903	2.49275	up
455	LOC105233664	1.31328	0.00254472	0.0320475	2.48506	up
456	LOC105232498	1.31178	0.00139578	0.0253797	2.48247	up
457	LOC105227483	1.31062	0.000170975	0.00847468	2.48048	up
458	LOC105224824	-1.31061	3.11005e-05	0.00303442	0.403151	down
459	LOC105232718	-1.30815	6.04037e-07	0.000151319	0.403838	down
460	LOC105233905	1.30758	0.000828459	0.0195359	2.47526	up
461	LOC105231432	1.30377	0.000729158	0.0185675	2.46872	up
462	LOC105230869	1.29898	0.0022728	0.0304688	2.46054	up
463	LOC105224874	1.29472	0.000699092	0.0182108	2.4533	up
464	LOC105234134	1.28904	0.00533484	0.0442167	2.44365	up
465	LOC105227105	1.28767	0.00621278	0.0461929	2.44133	up
466	LOC105227191	1.28697	0.000332111	0.0122643	2.44015	up
467	LOC105225844	1.28508	0.00378493	0.0384255	2.43695	up
468	LOC105225990	1.27926	0.00498798	0.0433502	2.42715	up
469	LOC105226096	1.2784	0.00115083	0.0227928	2.4257	up
470	LOC105232418	1.27647	0.00199646	0.0292429	2.42246	up
471	LOC105230137	1.27611	0.000258935	0.0108111	2.42185	up
472	LOC105231904	1.27392	0.00703556	0.0485574	2.41818	up
473	LOC105226358	1.27387	0.000925255	0.0201193	2.4181	up
474	LOC105227053	1.27352	0.00177374	0.0278096	2.41751	up
475	LOC105224771	1.27256	0.0036041	0.0378348	2.4159	up
476	LOC105232428	-1.27081	0.000266969	0.010901	0.414428	down
477	LOC105223574	1.26813	0.000667172	0.0180292	2.4085	up
478	LOC105229934	1.26798	0.00709564	0.0485706	2.40825	up
479	LOC105222201	1.26619	0.00215272	0.0299032	2.40526	up
480	LOC105233623	1.26207	0.000452226	0.0146052	2.3984	up
481	LOC105230292	-1.26181	0.00192684	0.0289475	0.417021	down
482	LOC105226885	1.26005	0.00584215	0.0454586	2.39504	up
483	LOC105232604	1.25904	0.00309536	0.0352385	2.39337	up
484	LOC105229351	1.256	0.00162746	0.0270024	2.38833	up
485	LOC115066514	-1.25574	0.00157274	0.0265459	0.41878	down
486	LOC105227526	1.25544	0.00727035	0.0490645	2.3874	up
487	LOC105233740	1.25493	0.00251092	0.0318759	2.38656	up
488	LOC105233960	-1.25477	0.00221728	0.0301791	0.419061	down
489	LOC105223467	-1.25441	0.003673	0.0382261	0.419166	down
490	LOC105224033	1.25264	0.00164127	0.0270607	2.38278	up
491	LOC105232218	1.25246	0.00509939	0.0435446	2.38247	up
492	LOC105225141	1.25164	0.00161755	0.0269659	2.38111	up
493	LOC105228283	1.2512	0.00280182	0.0333377	2.38039	up
494	LOC105228678	-1.24944	0.00158405	0.0265988	0.420612	down
495	LOC105223452	1.2484	0.000347271	0.0126727	2.37579	up
496	LOC105226828	1.2483	1.29646e-06	0.000300422	2.37562	up
497	LOC105223222	1.24775	0.000714422	0.0182928	2.37471	up
498	LOC105233237	1.24384	0.00613858	0.045924	2.36828	up
499	LOC105233425	1.24137	0.00157803	0.0265459	2.36422	up
500	LOC105223029	1.23943	3.30408e-09	2.78414e-06	2.36106	up
501	LOC105230248	1.23696	0.00141394	0.0254335	2.35701	up
502	LOC105225834	1.23667	0.00198596	0.0291725	2.35654	up
503	LOC105232085	1.23553	0.00467249	0.0418267	2.35467	up
504	LOC105230399	1.23447	0.000250324	0.0106434	2.35295	up
505	LOC105230403	1.23192	0.00555393	0.0446095	2.34879	up
506	LOC105229914	1.22938	0.00635975	0.046666	2.34466	up
507	LOC105223603	-1.22754	0.00146567	0.025816	0.427044	down
508	LOC105223225	1.22318	0.00622681	0.0462471	2.33462	up
509	LOC105229367	1.22208	0.000817432	0.0193814	2.33284	up
510	LOC105226572	1.2206	8.1218e-06	0.00119494	2.33044	up
511	LOC105226628	1.21894	0.00663174	0.0475914	2.32776	up
512	LOC105225714	1.21864	0.0072449	0.0490055	2.32727	up
513	LOC105223758	1.21673	0.0033642	0.0367549	2.32419	up
514	LOC105222894	1.21663	0.00169011	0.0273003	2.32402	up
515	LOC105223651	1.21653	4.3182e-05	0.00381194	2.32387	up
516	LOC105230962	1.21591	0.00599831	0.0458006	2.32287	up
517	LOC105223801	1.21432	0.000486501	0.0149474	2.32031	up
518	LOC105228983	-1.21307	0.00181016	0.0280107	0.431351	down
519	LOC105227097	1.2123	0.00684471	0.048083	2.31707	up
520	LOC105225502	1.21202	0.00353773	0.0375185	2.31663	up
521	LOC105225810	1.20999	0.00373702	0.0382323	2.31335	up
522	LOC105226630	1.20747	0.00229009	0.0305422	2.30932	up
523	LOC105229444	1.20688	0.00340817	0.0370297	2.30837	up
524	LOC115066388	-1.20654	0.000563499	0.0162712	0.433308	down
525	LOC105223752	1.20583	0.00479122	0.04234	2.3067	up
526	LOC105227214	-1.20132	0.00347542	0.0373275	0.434877	down
527	LOC105226574	1.2012	0.00204238	0.0294873	2.29931	up
528	LOC105226184	1.20076	0.000863534	0.02004	2.2986	up
529	LOC105228110	1.20052	0.00479175	0.04234	2.29822	up
530	LOC105226240	-1.19758	0.0042327	0.0397899	0.436006	down
531	LOC105224518	1.19201	0.00164377	0.0270607	2.2847	up
532	LOC115065756	-1.18795	0.000539709	0.0159214	0.438926	down
533	LOC105225056	1.18573	0.00467498	0.0418267	2.27478	up
534	LOC105233395	1.18435	8.01789e-05	0.00557639	2.27261	up
535	LOC105223178	1.18417	0.00523191	0.0438865	2.27232	up
536	LOC105229939	-1.18364	0.000711707	0.0182737	0.440241	down
537	LOC105227074	-1.18361	0.00657519	0.0473546	0.440249	down
538	LOC105229606	1.18328	0.00552015	0.044515	2.27092	up
539	LOC105223147	-1.18296	0.00171367	0.027473	0.440446	down
540	LOC105227870	1.18105	0.0004271	0.014237	2.26741	up
541	LOC105229690	1.17909	0.000910705	0.0201193	2.26434	up
542	LOC109579562	-1.17838	0.00025875	0.0108111	0.441846	down
543	LOC105223999	-1.17698	0.000151452	0.00797359	0.442277	down
544	LOC105230542	1.17671	0.00191943	0.0289475	2.2606	up
545	LOC105227325	-1.17591	1.88665e-05	0.00221359	0.442606	down
546	LOC105230968	1.1723	0.00545975	0.0444696	2.2537	up
547	LOC105233468	1.16644	0.00588301	0.0455024	2.24456	up
548	LOC105232292	-1.16615	0.00160898	0.0268714	0.445608	down
549	LOC105233528	1.1655	0.00165801	0.027116	2.24312	up
550	LOC105229649	-1.16549	0.00679228	0.0479335	0.445814	down
551	LOC105222126	1.16503	0.000522781	0.0157839	2.24239	up
552	LOC105222429	1.16431	0.00710697	0.0485706	2.24125	up
553	LOC105224123	-1.1635	0.00388756	0.038588	0.446429	down
554	LOC105223988	1.16261	0.00165873	0.027116	2.23862	up
555	LOC105226595	1.16231	0.00585595	0.0454586	2.23816	up
556	LOC105222008	1.16135	0.000906097	0.0201193	2.23667	up
557	LOC105229573	-1.15962	6.74584e-06	0.00105978	0.447629	down
558	LOC105226357	1.15874	0.00062016	0.0173664	2.23262	up
559	LOC105229666	1.15778	6.68239e-05	0.00511155	2.23114	up
560	LOC105223939	1.15634	0.00302908	0.0348344	2.22892	up
561	LOC105223027	-1.15514	1.38963e-05	0.0017406	0.449024	down
562	LOC105231817	1.1546	0.000836025	0.0195685	2.22622	up
563	LOC105229455	-1.15401	0.000886633	0.0201193	0.449373	down
564	LOC105222890	1.15316	0.002378	0.0309574	2.224	up
565	LOC105222035	1.15277	0.00501974	0.0433625	2.22341	up
566	LOC105229099	1.15231	0.00321898	0.0355199	2.22269	up
567	LOC105223119	1.15034	0.00183752	0.0281324	2.21966	up
568	LOC105225496	1.14691	0.000322269	0.0121427	2.21439	up
569	LOC105224227	1.13743	0.00282877	0.0335292	2.19989	up
570	LOC105224987	1.13679	0.000474078	0.0147404	2.19892	up
571	LOC105224889	1.13578	0.00733136	0.0490645	2.19737	up
572	LOC105228618	-1.12252	1.52812e-07	5.91844e-05	0.459292	down
573	LOC105233086	1.12092	0.00584967	0.0454586	2.17485	up
574	LOC105231794	-1.12057	0.000422116	0.014176	0.459912	down
575	LOC105225162	-1.11877	0.00514643	0.0436833	0.460487	down
576	LOC105224125	1.11404	0.00424485	0.0398638	2.16451	up
577	LOC105223839	1.11403	0.00654791	0.0473052	2.16449	up
578	LOC105228665	1.11337	0.00275982	0.0329922	2.1635	up
579	LOC105225702	1.11259	0.000627357	0.0174624	2.16233	up
580	LOC105232091	1.11119	0.00731333	0.0490645	2.16023	up
581	LOC105229474	-1.11038	0.00563957	0.045102	0.463173	down
582	LOC105231221	-1.10572	0.00592286	0.0455535	0.46467	down
583	LOC105226355	-1.10552	6.19792e-05	0.00491013	0.464736	down
584	LOC105222548	1.10527	0.00385094	0.038588	2.1514	up
585	LOC105233846	1.10409	4.27546e-07	0.000127836	2.14963	up
586	LOC115066261	-1.10345	0.000997695	0.0207812	0.465401	down
587	LOC105224564	-1.10335	0.00524935	0.0439538	0.465435	down
588	LOC105233671	-1.1032	2.41276e-05	0.00245756	0.465482	down
589	LOC105222372	1.10307	0.00277718	0.0330869	2.14812	up
590	LOC105227546	1.10056	0.00269089	0.0326692	2.14438	up
591	LOC105231847	-1.0999	0.00146371	0.025816	0.466547	down
592	LOC105229026	1.09922	0.00219434	0.030117	2.14239	up
593	LOC105228271	1.09832	0.00752	0.0496844	2.14106	up
594	LOC105233491	-1.09725	0.00261803	0.0323734	0.467408	down
595	LOC115066217	-1.09705	0.000433146	0.014237	0.46747	down
596	LOC109579407	-1.09624	0.00422705	0.0397772	0.467735	down
597	Rab35	1.09557	0.00685046	0.048083	2.13698	up
598	LOC105232287	-1.0947	0.00416082	0.0395555	0.468233	down
599	LOC105224170	1.09418	0.00108457	0.0219975	2.13492	up
600	LOC105231449	1.0932	0.00124104	0.0237116	2.13347	up
601	LOC105233019	1.08989	0.00197434	0.0291541	2.12858	up
602	LOC105231711	1.08966	0.0030778	0.0351765	2.12824	up
603	LOC105234072	1.08913	0.000769804	0.0189995	2.12745	up
604	LOC105224543	1.08907	0.00476431	0.0421781	2.12738	up
605	LOC105230232	1.08674	0.000876446	0.0201193	2.12394	up
606	LOC105233612	-1.08664	0.000176029	0.00858746	0.470858	down
607	LOC105225385	1.08576	0.00508808	0.0435446	2.1225	up
608	LOC105225589	1.08438	0.00636974	0.046666	2.12047	up
609	LOC105226785	1.08419	8.90307e-05	0.00589447	2.12018	up
610	LOC105225710	1.08345	0.00535616	0.0442743	2.11909	up
611	LOC105229512	1.08234	0.000325116	0.0122004	2.11747	up
612	LOC105233930	-1.0817	5.97567e-05	0.00477487	0.472471	down
613	LOC105222333	1.07841	0.00555154	0.0446095	2.11171	up
614	LOC105227871	-1.07711	0.00539946	0.0443115	0.473978	down
615	LOC105227504	-1.07651	5.98863e-07	0.000151319	0.474176	down
616	LOC105228808	1.07464	0.00260558	0.0323734	2.1062	up
617	LOC105223537	1.07358	0.00395482	0.038668	2.10465	up
618	LOC105224359	-1.07209	0.00145417	0.025816	0.475629	down
619	LOC105222341	1.07175	0.00376368	0.0383773	2.10198	up
620	P	1.07142	0.00490431	0.042966	2.1015	up
621	LOC105233940	-1.07089	2.41059e-05	0.00245756	0.476025	down
622	LOC105233929	-1.07005	3.3095e-07	0.000102253	0.476303	down
623	LOC109579565	-1.06866	0.0034618	0.0373275	0.476763	down
624	LOC105228155	1.06662	0.00602607	0.0458006	2.09453	up
625	LOC105221902	-1.06549	0.00010028	0.00607515	0.477809	down
626	LOC105230846	1.06456	0.000386637	0.0135897	2.09153	up
627	LOC105227513	-1.06216	3.72446e-06	0.000681879	0.478914	down
628	LOC105223629	1.06194	0.0021164	0.0296327	2.08774	up
629	LOC105227966	1.05883	0.00080298	0.0193787	2.08324	up
630	LOC105223017	-1.0566	4.99714e-05	0.00421077	0.480764	down
631	LOC105223396	1.05075	0.00450173	0.0409887	2.07161	up
632	LOC105227528	1.04591	0.00412297	0.0394293	2.06467	up
633	LOC105227661	1.04457	0.00711855	0.0485875	2.06275	up
634	LOC109579771	-1.04437	0.00653372	0.0472589	0.484856	down
635	LOC105230389	1.04387	0.00284423	0.0336265	2.06176	up
636	LOC105226321	-1.04187	0.000702595	0.0182108	0.485698	down
637	LOC105233787	-1.04055	0.00356944	0.0377311	0.486141	down
638	LOC105233638	1.03996	0.00104397	0.0214084	2.05617	up
639	LOC115066230	-1.03976	0.00248191	0.031687	0.48641	down
640	LOC105230116	1.03851	0.00667342	0.0475914	2.0541	up
641	LOC105225216	1.0383	0.00156455	0.0265115	2.05381	up
642	LOC105223250	1.03818	0.00234855	0.0308607	2.05363	up
643	LOC105229415	-1.03775	0.000122618	0.00710341	0.487086	down
644	LOC105225670	1.03705	0.00633116	0.0465004	2.05203	up
645	LOC105234046	-1.03651	0.000544838	0.0159813	0.487506	down
646	LOC105221837	1.03538	0.00111148	0.0222805	2.04966	up
647	LOC105224563	-1.03499	0.000464281	0.0147185	0.48802	down
648	LOC105230739	1.03378	0.00494256	0.0432194	2.04738	up
649	LOC105229966	-1.03314	8.23605e-05	0.00561323	0.488647	down
650	LOC105230946	-1.02954	0.000461954	0.0147185	0.489866	down
651	LOC105231611	-1.02922	1.62e-07	6.00632e-05	0.489975	down
652	LOC105225004	1.02788	0.00739747	0.0493289	2.03903	up
653	LOC105229569	-1.02724	0.00108221	0.0219975	0.490649	down
654	LOC105222833	1.02611	0.0034219	0.0370966	2.03653	up
655	LOC115066603	-1.02419	0.000203482	0.00952962	0.491686	down
656	LOC105229061	1.02389	4.47754e-06	0.000783063	2.0334	up
657	LOC105231445	1.01789	0.000672465	0.0181194	2.02496	up
658	LOC105229989	1.0154	0.00448302	0.040939	2.02146	up
659	LOC105229098	1.01459	4.04919e-05	0.0036796	2.02032	up
660	LOC105231021	1.01355	0.000320713	0.0121334	2.01887	up
661	LOC105227197	-1.01341	4.84862e-05	0.00416128	0.495374	down
662	LOC105225757	1.01222	0.00574878	0.0453701	2.01701	up
663	LOC105225665	-1.01128	0.00123856	0.0237116	0.496107	down
664	LOC105224663	-1.00915	0.00438209	0.0404155	0.49684	down
665	LOC105233815	-1.00524	0.000917362	0.0201193	0.498188	down
666	LOC105230826	-1.00387	0.00126824	0.0238444	0.498661	down
667	LOC105226115	-1.00168	0.00367455	0.0382261	0.499418	down
668	LOC105228577	-1.00077	0.00609299	0.0458781	0.499733	down

## Sheet: N_Cold vs S_Cold (Head)
Dataset S1. N_Cold vs S_Cold (Head)
id	id	log2FoldChange	pvalue	padj	FC	direction
1	LOC105228634	-7.55899	9.23053e-11	2.79439e-07	0.00530295	down
2	LOC105223124	-7.55269	6.02713e-08	3.04102e-05	0.00532615	down
3	LOC105226715	-6.45657	0.00168418	0.0250672	0.0113862	down
4	LOC105233085	-5.99326	9.89417e-07	0.000289867	0.0156981	down
5	LOC105232299	-5.71831	1.57992e-09	2.39146e-06	0.0189941	down
6	LOC105226345	-5.70966	2.70572e-11	1.22867e-07	0.0191083	down
7	LOC105227863	-5.61401	0.000205279	0.00883575	0.0204181	down
8	LOC105232651	-5.21168	5.88673e-09	6.68291e-06	0.0269854	down
9	LOC105231225	-5.13893	1.60782e-12	1.46022e-08	0.0283809	down
10	LOC105229509	-4.70033	1.09579e-05	0.00161567	0.0384644	down
11	LOC105231828	-4.43293	1.57862e-06	0.000448032	0.0462974	down
12	LOC105230867	-4.40187	0.00125005	0.0217691	0.0473047	down
13	LOC105221962	-4.40148	3.69095e-05	0.0034558	0.0473175	down
14	LOC105230947	-4.08337	2.31579e-06	0.000615766	0.0589908	down
15	LOC105224097	3.977	0.00505466	0.0395305	15.747	up
16	LOC115066689	3.95247	0.00101293	0.0198691	15.4815	up
17	LOC105229102	-3.93397	6.81531e-06	0.00119032	0.0654268	down
18	LOC105232755	-3.85499	3.98999e-06	0.000862787	0.0691084	down
19	LOC105227469	-3.83869	3.60951e-05	0.00341475	0.069894	down
20	LOC105223992	-3.7353	0.000288915	0.0107981	0.0750865	down
21	LOC105227780	-3.68919	0.000738643	0.0172202	0.0775252	down
22	LOC105230358	-3.65616	5.98506e-08	3.04102e-05	0.0793208	down
23	LOC105224572	-3.64577	9.65483e-09	7.97138e-06	0.0798941	down
24	LOC105224549	-3.64465	5.52786e-06	0.00104592	0.0799561	down
25	LOC109579568	-3.6315	8.9834e-05	0.00539081	0.080688	down
26	LOC109580051	3.62056	0.00141222	0.0229441	12.2998	up
27	LOC105226766	-3.56475	0.000741367	0.0172202	0.0845093	down
28	LOC105221975	-3.51919	0.00177147	0.0255817	0.0872203	down
29	LOC105232283	-3.46307	1.38498e-05	0.00180079	0.0906799	down
30	LOC105226276	-3.35627	5.91462e-05	0.00453023	0.0976476	down
31	LOC105226423	-3.32399	9.79345e-10	1.77888e-06	0.0998574	down
32	LOC105226334	-3.30586	0.000311016	0.0111502	0.10112	down
33	LOC105232215	3.25468	6.91221e-05	0.00486641	9.54456	up
34	LOC105230805	-3.17466	9.48273e-05	0.00558078	0.110747	down
35	LOC105229968	-3.17272	0.000676131	0.0165199	0.110896	down
36	LOC105223355	-3.07445	3.44225e-06	0.000801603	0.118713	down
37	LOC105233634	-3.0281	1.44147e-08	1.09095e-05	0.122589	down
38	LOC105223082	-3.00835	0.000274417	0.0102986	0.124279	down
39	LOC105224760	2.99174	0.00272916	0.0306381	7.95434	up
40	LOC105228518	-2.97356	1.84758e-05	0.00212401	0.127312	down
41	LOC105232824	-2.96698	9.58206e-08	4.58022e-05	0.127894	down
42	LOC105224975	-2.9608	0.00107824	0.0204837	0.128443	down
43	LOC105231339	-2.94652	1.49179e-05	0.00183093	0.12972	down
44	LOC105231696	-2.8708	5.59201e-09	6.68291e-06	0.136711	down
45	LOC105227202	2.85995	0.00115923	0.0211013	7.2599	up
46	LOC105229203	-2.84512	0.00720926	0.0470047	0.139166	down
47	LOC105222213	2.84207	0.00664067	0.044941	7.17049	up
48	LOC109579826	-2.84079	7.87411e-05	0.00508608	0.139585	down
49	LOC105223572	-2.83385	5.49807e-08	3.04102e-05	0.140258	down
50	LOC115066619	2.82681	1.51199e-05	0.00183093	7.09504	up
51	LOC105233891	-2.82656	0.00011808	0.00646237	0.140968	down
52	LOC115066536	2.66781	0.00635081	0.0442508	6.35465	up
53	LOC105233409	-2.65505	8.74057e-09	7.93819e-06	0.158763	down
54	LOC105230205	-2.62401	3.68674e-06	0.000816658	0.162217	down
55	LOC105228633	-2.61184	0.00303001	0.0321816	0.16359	down
56	LOC105232572	2.55033	0.000332129	0.0113826	5.85768	up
57	LOC105231108	2.54775	9.52456e-05	0.00558078	5.8472	up
58	LOC105232281	2.5431	0.00421871	0.0367348	5.82839	up
59	LOC105224431	-2.4791	5.4257e-07	0.000182505	0.179357	down
60	LOC105230012	-2.46386	4.46296e-06	0.000900724	0.181261	down
61	LOC105231048	-2.44191	0.000676657	0.0165199	0.184039	down
62	LOC105229694	2.38495	0.00150284	0.0236548	5.22325	up
63	LOC105233284	-2.37185	0.000862731	0.0183629	0.193198	down
64	LOC105223155	-2.3576	0.00220193	0.0277574	0.195116	down
65	LOC105222857	2.35067	0.00478482	0.038593	5.10059	up
66	LOC105228486	-2.34275	0.00591552	0.0427404	0.197134	down
67	LOC105229205	-2.30359	0.000219708	0.0092379	0.202558	down
68	LOC105227967	-2.28816	9.59231e-06	0.00150202	0.204737	down
69	LOC105232814	-2.28768	0.000249615	0.00977156	0.204805	down
70	LOC105227437	-2.28703	0.000143203	0.00718447	0.204896	down
71	LOC105228054	-2.27609	0.00128418	0.0218816	0.206457	down
72	LOC105224296	2.23726	0.00192492	0.0263682	4.71501	up
73	LOC105222944	-2.23564	0.000133687	0.00694176	0.212327	down
74	LOC115065912	2.23149	0.00450445	0.0377393	4.6962	up
75	LOC105228833	2.20719	0.00718395	0.0469048	4.61774	up
76	LOC105224283	2.20699	0.00578168	0.042278	4.61711	up
77	LOC105222867	-2.2004	0.00188708	0.0260944	0.217578	down
78	LOC105222631	2.20014	0.00641584	0.0445479	4.59523	up
79	LOC105226809	2.19069	0.00508803	0.0396938	4.56524	up
80	LOC105221984	2.18983	3.51674e-07	0.000127756	4.56251	up
81	LOC105232911	-2.18418	0.000546784	0.0149126	0.220037	down
82	LOC105226980	-2.1759	0.000163891	0.00775236	0.221303	down
83	LOC105226508	-2.17349	2.83084e-05	0.00299816	0.221674	down
84	LOC105232477	2.17032	1.45449e-05	0.00183093	4.50124	up
85	LOC105232115	-2.16098	0.00136292	0.0224863	0.223605	down
86	LOC105230752	2.15274	0.00156455	0.0242065	4.44673	up
87	LOC105231583	2.14826	7.34485e-05	0.00508608	4.43292	up
88	LOC105232301	2.14779	0.00178824	0.0256568	4.43147	up
89	LOC105224148	-2.14605	2.78204e-10	6.31663e-07	0.225931	down
90	LOC105222938	-2.1335	4.20903e-07	0.000147025	0.227904	down
91	LOC105232313	-2.11876	7.08969e-05	0.00495296	0.230245	down
92	LOC105226305	-2.11272	8.91814e-05	0.00539081	0.23121	down
93	LOC105229100	2.1121	0.00371235	0.0345117	4.32319	up
94	LOC105231755	-2.11088	0.000705574	0.0166876	0.231505	down
95	LOC105231467	2.10801	0.000176864	0.00803138	4.31097	up
96	LOC115065854	-2.08893	6.06175e-07	0.000196617	0.235055	down
97	LOC105231347	2.08464	0.00188769	0.0260944	4.2417	up
98	LOC105224129	2.07921	0.00242779	0.0292042	4.22575	up
99	LOC105227566	2.07872	0.000982503	0.0196112	4.22433	up
100	LOC105225674	-2.05688	0.00195306	0.0263836	0.240335	down
101	LOC105232853	2.04112	0.00503679	0.0395305	4.11564	up
102	LOC105233654	-2.03286	0.00194525	0.0263683	0.244371	down
103	LOC105225542	2.02051	0.00793155	0.0488426	4.05728	up
104	LOC105222492	-1.9992	9.58913e-05	0.00558259	0.250138	down
105	LOC105224903	1.99645	9.41672e-06	0.0015004	3.99017	up
106	LOC105231465	-1.9862	0.00530783	0.0406058	0.252402	down
107	41	1.98065	0.0065164	0.0448348	3.9467	up
108	LOC105232340	1.97658	0.000215062	0.00908463	3.93558	up
109	LOC105224144	-1.95782	4.1434e-08	2.68788e-05	0.257417	down
110	LOC105232170	-1.94514	0.00106183	0.0203753	0.25969	down
111	LOC105232582	-1.93637	8.71438e-05	0.00538394	0.261273	down
112	LOC105228577	-1.92788	3.45421e-07	0.000127756	0.262814	down
113	LOC105232446	-1.92282	0.0036661	0.0344381	0.263739	down
114	LOC115066343	1.88869	0.00512077	0.0397834	3.70299	up
115	Akt1	1.87481	0.0011123	0.0207858	3.66754	up
116	LOC105228471	1.87441	0.00789818	0.0488426	3.66653	up
117	LOC105227198	1.85729	0.00733787	0.0475982	3.62327	up
118	LOC115065886	1.85518	0.00397466	0.0358469	3.61798	up
119	LOC105222550	-1.83564	6.91555e-09	6.97856e-06	0.280167	down
120	LOC105222774	1.83363	0.00678302	0.0453967	3.56432	up
121	LOC105226293	1.81599	0.00454219	0.0378038	3.52101	up
122	LOC105222181	1.80795	0.00602695	0.0430744	3.50143	up
123	LOC105227358	1.80499	0.00819995	0.0492608	3.49426	up
124	LOC105233889	-1.8033	0.000387176	0.0119198	0.286518	down
125	LOC105227455	-1.80257	0.00487742	0.0387949	0.286663	down
126	LOC105228715	-1.78689	0.0022859	0.0282011	0.289797	down
127	LOC105222837	1.77733	0.00536119	0.0406769	3.4279	up
128	LOC105233887	-1.76867	2.4424e-05	0.00273851	0.293479	down
129	LOC105232669	1.7604	0.00092329	0.0191446	3.38792	up
130	LOC105222151	1.74117	0.00157668	0.0243528	3.34307	up
131	LOC105232895	1.73827	3.3453e-08	2.33707e-05	3.33635	up
132	LOC105229824	1.73716	0.00572225	0.0422226	3.33377	up
133	LOC105225753	-1.7325	5.92019e-05	0.00453023	0.300929	down
134	LOC109579353	-1.73233	0.0018351	0.0259868	0.300966	down
135	LOC105232316	-1.72836	6.06666e-05	0.00454258	0.301794	down
136	LOC105232628	1.72784	0.00474521	0.0384907	3.31232	up
137	LOC105233007	1.71981	0.00259301	0.0300953	3.29392	up
138	LOC109579960	1.71845	0.00150049	0.0236548	3.29082	up
139	LOC105231716	1.7136	0.00254931	0.0299907	3.27978	up
140	LOC105226309	-1.71295	7.10085e-07	0.000218589	0.305035	down
141	LOC105232357	-1.70846	0.000301464	0.0110846	0.305986	down
142	LOC105223160	1.69928	0.00452288	0.0377408	3.24739	up
143	LOC105227463	1.69365	0.00208795	0.0271937	3.23474	up
144	LOC105227301	1.69122	0.00116231	0.0211013	3.22929	up
145	LOC105222885	1.68453	0.00359392	0.0344175	3.21436	up
146	LOC105223618	-1.68274	0.00475601	0.0384974	0.311491	down
147	LOC105222467	-1.67807	0.000245177	0.00977156	0.312501	down
148	LOC105226346	-1.67213	0.0001126	0.00627381	0.313789	down
149	LOC105222956	-1.66621	0.000761424	0.0174628	0.315079	down
150	LOC105226688	1.65816	0.00138782	0.0227513	3.15613	up
151	LOC105227622	-1.65127	0.00455377	0.0378038	0.31836	down
152	LOC115066679	-1.63284	0.00368569	0.0344659	0.322452	down
153	LOC105231156	1.62855	0.00318423	0.0329375	3.09203	up
154	LOC105234176	1.62411	0.00171141	0.0251913	3.08251	up
155	LOC105226221	1.62261	0.00505048	0.0395305	3.07931	up
156	LOC105231584	1.61302	0.00299242	0.0320594	3.05891	up
157	LOC105224564	-1.61302	0.000106157	0.00602572	0.326914	down
158	LOC105234089	1.61225	5.4703e-05	0.00443583	3.05728	up
159	LOC105225822	-1.60888	0.000357903	0.0116089	0.327853	down
160	LOC105231221	-1.60599	0.00014167	0.00714802	0.328511	down
161	LOC105226832	-1.60462	0.000163824	0.00775236	0.328823	down
162	LOC105224017	-1.60252	1.31457e-05	0.00176885	0.329302	down
163	LOC105222387	-1.60089	0.000260501	0.00997473	0.329674	down
164	LOC105227937	-1.59674	0.000147804	0.00729539	0.330623	down
165	LOC105229856	1.59589	0.00326307	0.0330056	3.02281	up
166	LOC105223046	1.58923	0.000988015	0.0196453	3.00889	up
167	LOC105229026	1.58586	2.99361e-05	0.00312506	3.00187	up
168	LOC105232329	-1.58218	0.00108216	0.0204837	0.333977	down
169	LOC105232305	-1.5815	0.00484966	0.0387217	0.334134	down
170	LOC105233257	1.58058	0.000342439	0.0114339	2.9909	up
171	LOC105224553	-1.57342	0.0080191	0.0489445	0.33601	down
172	LOC105231704	-1.57333	1.12076e-05	0.00161567	0.336031	down
173	LOC105228636	-1.56747	0.000350266	0.0114835	0.337399	down
174	LOC105231310	1.55843	0.00194308	0.0263683	2.94534	up
175	LOC105231193	1.55705	0.000449355	0.012937	2.94251	up
176	LOC115066155	1.55569	0.00357812	0.0344175	2.93975	up
177	LOC105225928	1.55519	0.00754894	0.0480782	2.93873	up
178	LOC105229032	-1.55427	0.00818894	0.0492608	0.340502	down
179	LOC105233387	-1.54945	0.000377215	0.0118705	0.341639	down
180	LOC105233664	1.54937	0.000867245	0.0183629	2.92689	up
181	LOC105226534	1.54837	0.00590307	0.0427185	2.92486	up
182	LOC105230551	-1.54342	4.82504e-05	0.00425447	0.343072	down
183	LOC105230562	-1.54318	0.00251655	0.0296822	0.343128	down
184	LOC105234115	1.54157	0.00436196	0.0374083	2.91112	up
185	LOC105231839	1.54035	0.00267544	0.0303991	2.90864	up
186	LOC105226381	1.53308	0.000325938	0.0112984	2.89404	up
187	LOC105230858	-1.53208	9.71792e-05	0.00562154	0.345778	down
188	LOC105227831	1.53139	0.00482695	0.0387217	2.89063	up
189	LOC105229518	1.53087	0.00558978	0.0417131	2.8896	up
190	LOC105221814	1.52225	0.00805496	0.0489581	2.87238	up
191	LOC105230307	-1.52208	0.00122701	0.0216383	0.348183	down
192	LOC105222583	-1.52097	0.00656091	0.044903	0.348452	down
193	LOC105232472	1.52091	0.00256638	0.0300722	2.86972	up
194	LOC105232721	1.51921	0.00105742	0.0203753	2.86634	up
195	LOC105231489	-1.51913	0.0034714	0.0338436	0.348895	down
196	LOC105223466	1.51868	0.00839162	0.0497111	2.86528	up
197	LOC105229019	-1.5142	0.000361275	0.0116765	0.350089	down
198	LOC105222292	-1.51407	0.000296439	0.0109441	0.350121	down
199	LOC105223879	1.51237	0.00335799	0.0333303	2.85279	up
200	LOC105226676	-1.51185	0.00185988	0.0259868	0.350662	down
201	LOC105232845	-1.50922	0.00129738	0.022024	0.351302	down
202	LOC105223773	1.50774	0.00398322	0.0358885	2.84364	up
203	LOC105229216	-1.50327	3.55066e-05	0.00339443	0.352752	down
204	LOC105229853	1.50288	0.000440848	0.0127889	2.83409	up
205	LOC109579668	-1.49718	0.00361289	0.0344175	0.354246	down
206	LOC105229949	-1.4965	0.000745238	0.017222	0.354413	down
207	LOC105225760	-1.49072	2.43382e-06	0.000615766	0.355835	down
208	LOC105233815	-1.48612	2.55175e-06	0.000626351	0.35697	down
209	LOC105226778	-1.48484	0.000166867	0.00775525	0.357287	down
210	LOC105229976	-1.48085	0.00192138	0.0263595	0.358278	down
211	LOC105223795	1.47065	6.59592e-06	0.00119032	2.77146	up
212	LOC105228098	-1.47023	0.000442163	0.0127889	0.360925	down
213	LOC105225710	1.46839	0.000332115	0.0113826	2.76713	up
214	LOC105231297	1.46819	0.00132566	0.0220978	2.76674	up
215	LOC105226419	1.46694	0.00427189	0.0369588	2.76435	up
216	LOC105224137	1.46239	0.00281254	0.0311887	2.75564	up
217	LOC105226575	-1.46194	4.74001e-05	0.00422047	0.363005	down
218	LOC105222809	1.46132	0.00760273	0.0481759	2.7536	up
219	LOC105225272	-1.45876	0.00168139	0.0250672	0.363805	down
220	LOC105222219	1.45123	0.00649367	0.0447462	2.73441	up
221	LOC105231930	-1.45081	0.00448428	0.0377393	0.365816	down
222	LOC105222558	-1.44428	0.00023765	0.00966365	0.367474	down
223	LOC105233000	1.44426	0.0081752	0.0492608	2.72124	up
224	LOC105225403	1.44404	0.00768393	0.0483949	2.72081	up
225	LOC105229474	-1.44302	0.000665715	0.0163975	0.367796	down
226	LOC105232272	-1.44258	0.00119393	0.0213243	0.367908	down
227	LOC105227506	-1.44207	0.00247941	0.02959	0.368038	down
228	LOC105228289	1.43999	0.00825707	0.0494531	2.71319	up
229	LOC115066072	-1.43904	0.00113171	0.0210216	0.368812	down
230	LOC105223457	-1.43851	0.000184847	0.00829954	0.368948	down
231	LOC105229233	1.43819	0.000381854	0.0119175	2.7098	up
232	LOC105227580	1.42848	0.0057237	0.0422226	2.69162	up
233	LOC105227359	-1.42835	0.000244023	0.00977156	0.371556	down
234	LOC105233645	-1.42636	0.000482362	0.0135629	0.372069	down
235	LOC105227632	1.42459	0.000261953	0.00997473	2.68439	up
236	LOC105230526	-1.42344	0.00800529	0.0489445	0.372823	down
237	LOC105232269	-1.42302	8.97406e-06	0.0014554	0.372932	down
238	LOC105228061	1.42193	0.00248777	0.0296119	2.67943	up
239	LOC105225382	1.42126	0.0054504	0.0410793	2.67819	up
240	LOC105230109	1.41758	0.00595275	0.0428088	2.67137	up
241	LOC105234161	1.41652	0.00427689	0.0369588	2.66941	up
242	LOC105223017	-1.41263	2.23797e-07	9.23875e-05	0.375626	down
243	LOC105230380	-1.40721	0.00289253	0.0314234	0.37704	down
244	LOC105223216	1.40609	0.00106054	0.0203753	2.65019	up
245	LOC105233108	-1.4031	0.000166364	0.00775525	0.378117	down
246	LOC105226621	1.40288	0.00290767	0.0315501	2.64429	up
247	LOC105230162	-1.39869	3.35484e-05	0.0032762	0.379273	down
248	LOC105226903	-1.38913	4.54092e-05	0.00416572	0.381796	down
249	LOC105230928	1.38489	0.00328561	0.0330056	2.61153	up
250	LOC105230744	-1.38481	0.00149434	0.0236375	0.38294	down
251	LOC105229085	1.37294	0.00821568	0.0493158	2.58998	up
252	P	1.37264	0.000590614	0.0155028	2.58944	up
253	LOC105223793	-1.37141	0.00378186	0.0347992	0.386512	down
254	LOC105232098	1.36877	0.00772461	0.0485501	2.5825	up
255	LOC105227435	-1.36696	0.00235078	0.0287733	0.387706	down
256	LOC105232064	-1.36409	1.82433e-05	0.00212401	0.388479	down
257	LOC115065825	1.36315	0.0080506	0.0489581	2.57246	up
258	LOC105227956	-1.3527	2.83641e-05	0.00299816	0.391558	down
259	LOC105229156	-1.35076	0.00168629	0.0250672	0.392087	down
260	LOC105232835	-1.34257	0.000173726	0.00795353	0.394318	down
261	LOC105224763	1.34214	0.00509175	0.0396938	2.53528	up
262	LOC105232287	-1.34005	0.000801117	0.0177025	0.395008	down
263	LOC105225439	-1.33731	4.9718e-06	0.00096072	0.395759	down
264	LOC105227143	-1.33565	4.81638e-06	0.000950922	0.396214	down
265	LOC105225436	-1.33222	0.00195166	0.0263836	0.397156	down
266	LOC109579525	-1.32638	0.00221249	0.0278308	0.398767	down
267	LOC105223418	1.32277	0.00240132	0.0289551	2.50145	up
268	LOC105225067	-1.32256	0.00749354	0.0479552	0.399825	down
269	LOC105224874	1.32027	0.00100473	0.0198369	2.49713	up
270	LOC105222436	-1.31573	0.00146563	0.0233524	0.401723	down
271	LOC105224998	1.31572	0.0081002	0.0491423	2.48927	up
272	LOC105221830	-1.31568	0.00018909	0.00837715	0.401736	down
273	LOC105230748	-1.31455	0.00700991	0.0461333	0.402051	down
274	LOC105223994	-1.31197	0.000568411	0.0150505	0.402771	down
275	LOC105229039	1.31106	0.00116112	0.0211013	2.48124	up
276	LOC105227071	1.30998	0.00759367	0.0481759	2.47939	up
277	LOC105227871	-1.30353	0.00148592	0.0236323	0.405133	down
278	LOC105226906	-1.30145	0.00217922	0.0276512	0.405717	down
279	LOC105223135	1.30139	0.000497301	0.0138969	2.46467	up
280	LOC115066216	-1.3	0.000779991	0.017491	0.406127	down
281	LOC105231171	1.29988	0.000612149	0.0157885	2.46208	up
282	LOC105223031	1.29908	0.00819765	0.0492608	2.46071	up
283	LOC105224888	1.29902	0.0013938	0.022808	2.46061	up
284	LOC105225714	1.29613	0.00675205	0.0452562	2.4557	up
285	LOC105227910	-1.29609	0.00641123	0.0445479	0.407228	down
286	LOC105232292	-1.29154	0.000867725	0.0183629	0.408515	down
287	LOC105222188	1.2902	0.00474677	0.0384907	2.44562	up
288	LOC105226935	-1.28962	0.000204924	0.00883575	0.40906	down
289	LOC105229580	1.28957	0.00038662	0.0119198	2.44455	up
290	LOC105230425	-1.28905	3.65853e-06	0.000816658	0.409221	down
291	LOC105225401	1.28849	0.00267597	0.0303991	2.44273	up
292	LOC105227860	-1.28685	0.00140036	0.0228331	0.409845	down
293	LOC105226764	-1.2865	0.0056211	0.0418107	0.409944	down
294	LOC109579367	1.28566	0.0032204	0.0330056	2.43794	up
295	LOC105225053	1.2854	0.000214533	0.00908463	2.43749	up
296	LOC105226023	1.2852	0.00524887	0.0405224	2.43717	up
297	LOC105233560	-1.28394	0.000463576	0.0132396	0.410672	down
298	LOC105232075	1.28084	0.00101066	0.0198691	2.4298	up
299	LOC105234145	-1.27969	6.60523e-05	0.00469666	0.411885	down
300	LOC105227929	1.27935	0.00683632	0.0455378	2.42729	up
301	LOC105225946	-1.27235	0.000125989	0.00673076	0.413984	down
302	LOC105230185	1.27168	0.00275416	0.0307667	2.41443	up
303	LOC105227826	-1.27083	5.32346e-05	0.00439524	0.414421	down
304	LOC105230152	1.26944	0.00270198	0.0305111	2.41068	up
305	LOC115065738	-1.26551	0.0025006	0.0296763	0.415951	down
306	LOC105230831	1.25993	6.22252e-05	0.00458249	2.39483	up
307	LOC105224152	-1.25959	0.00264408	0.0303203	0.417663	down
308	LOC105228535	1.25886	0.00284022	0.03123	2.39307	up
309	LOC105226943	1.25826	7.40191e-05	0.00508608	2.39207	up
310	LOC105223259	-1.25754	0.00808345	0.0490735	0.418257	down
311	LOC105224437	-1.25677	0.000364344	0.0116925	0.418479	down
312	LOC105230516	1.25585	0.00457853	0.0378709	2.38808	up
313	LOC105232882	-1.25009	0.0015635	0.0242065	0.420421	down
314	LOC105222325	1.24889	0.000688357	0.0165734	2.37659	up
315	LOC105233528	1.24767	0.00139689	0.0228176	2.37458	up
316	LOC105228506	-1.24721	0.00108721	0.0204983	0.421263	down
317	LOC105231962	-1.24476	7.77528e-05	0.00508608	0.421978	down
318	LOC105233947	1.24474	0.00841167	0.0497111	2.36976	up
319	LOC105232518	-1.2424	0.000347423	0.0114835	0.42267	down
320	LOC105226708	-1.24119	1.4933e-05	0.00183093	0.423022	down
321	LOC105231488	-1.23591	9.08163e-05	0.00539081	0.424574	down
322	LOC105233881	-1.23528	0.000563576	0.015018	0.424759	down
323	LOC105225631	-1.23307	0.00198103	0.0264973	0.425412	down
324	LOC105223072	1.23123	0.00613565	0.0434664	2.34766	up
325	LOC105231847	-1.23093	0.000703739	0.0166876	0.426043	down
326	LOC105229245	1.22776	0.000799101	0.0177011	2.34203	up
327	LOC105230638	1.22743	0.00108789	0.0204983	2.3415	up
328	LOC105229153	-1.22353	5.89148e-05	0.00453023	0.428233	down
329	LOC105226463	1.22285	0.00775333	0.0486076	2.33407	up
330	LOC105224622	-1.22173	0.00061008	0.0157885	0.42877	down
331	LOC105229556	1.22099	0.0061428	0.0434831	2.33106	up
332	LOC105230147	-1.22071	3.18971e-05	0.00321532	0.429072	down
333	LOC105224563	-1.2202	7.99848e-05	0.00508608	0.429224	down
334	LOC105223787	-1.2188	4.18437e-06	0.000869313	0.429641	down
335	LOC105224698	1.2186	0.00643317	0.0446341	2.3272	up
336	LOC105229099	1.21504	0.00330346	0.0330056	2.32148	up
337	LOC105232308	-1.21358	0.000928798	0.0191639	0.431197	down
338	LOC105227387	-1.21343	8.37975e-05	0.00524862	0.431241	down
339	LOC105226033	-1.21308	0.000419702	0.0124975	0.431346	down
340	LOC105230247	-1.21054	0.000465857	0.0132631	0.432107	down
341	LOC105225191	-1.20962	0.00126254	0.0217691	0.432382	down
342	LOC105234080	-1.20599	8.96767e-06	0.0014554	0.433471	down
343	LOC105224824	-1.20467	0.00025532	0.00990947	0.433868	down
344	LOC105229815	1.2029	0.00132727	0.0220978	2.30201	up
345	LOC105233740	1.20212	0.00658752	0.044941	2.30078	up
346	LOC105225761	-1.20169	0.000266071	0.0100686	0.434766	down
347	LOC105229842	-1.20064	0.00115264	0.0211013	0.435083	down
348	LOC105233224	1.19793	0.00382369	0.0350068	2.2941	up
349	LOC105229437	-1.19659	3.21287e-05	0.00321532	0.436305	down
350	LOC105230495	-1.19377	0.000375966	0.0118705	0.437158	down
351	LOC105231985	-1.19097	3.22169e-05	0.00321532	0.438009	down
352	LOC105228157	1.18905	0.00322147	0.0330056	2.28003	up
353	LOC105233636	-1.18877	0.000103249	0.00589752	0.438676	down
354	LOC105226795	1.18814	0.00427408	0.0369588	2.27858	up
355	LOC105227587	1.18725	6.52184e-05	0.00469666	2.27719	up
356	LOC105223629	1.18692	0.000963029	0.0193501	2.27666	up
357	LOC105229846	-1.18534	4.69053e-08	2.83996e-05	0.43972	down
358	LOC105226929	-1.18455	0.00763408	0.0482019	0.439962	down
359	LOC105229780	-1.18397	0.000315071	0.011162	0.440138	down
360	LOC105221837	1.18315	0.000771698	0.0174777	2.27072	up
361	LOC105232174	-1.1823	2.66283e-05	0.00291371	0.440649	down
362	LOC105227214	-1.17821	0.00568646	0.0421411	0.441899	down
363	LOC105225921	1.17709	0.00041199	0.0123897	2.26121	up
364	LOC105225951	-1.17617	0.000247303	0.00977156	0.442525	down
365	LOC105224873	-1.17582	0.0009381	0.0191639	0.442633	down
366	LOC105224656	-1.17578	1.10922e-05	0.00161567	0.442645	down
367	LOC105233905	1.17366	0.00340978	0.0334462	2.25583	up
368	LOC105230385	1.1683	0.000376334	0.0118705	2.24747	up
369	LOC105230066	-1.16689	0.00449898	0.0377393	0.445379	down
370	LOC105230039	1.16471	0.00518515	0.0401805	2.24188	up
371	LOC105227543	1.16347	0.00203069	0.0268581	2.23995	up
372	LOC105234038	-1.16084	3.94195e-05	0.00365314	0.447252	down
373	LOC105229569	-1.16054	0.000426376	0.0125725	0.447345	down
374	LOC105221908	1.16042	0.00483852	0.0387217	2.23523	up
375	LOC105233335	1.1593	0.00103045	0.0200827	2.23349	up
376	LOC105228395	-1.15877	0.000599841	0.0156996	0.447895	down
377	LOC105229141	1.15675	0.0042933	0.0370398	2.22955	up
378	LOC105232328	1.15498	0.0026236	0.0303149	2.22682	up
379	LOC105227466	1.15475	0.000630703	0.0158233	2.22646	up
380	LOC105232036	1.15393	0.00485172	0.0387217	2.2252	up
381	LOC105225325	-1.1504	0.00240178	0.0289551	0.450499	down
382	LOC105226753	1.1498	0.00191414	0.0262999	2.21883	up
383	LOC105231982	-1.14788	0.00140441	0.0228581	0.451288	down
384	LOC105226538	-1.14738	2.83904e-05	0.00299816	0.451443	down
385	LOC105232094	-1.14735	0.000580694	0.0152866	0.451454	down
386	LOC105221767	1.14638	0.000728541	0.0171021	2.21357	up
387	LOC105233959	-1.1443	0.00526419	0.0405595	0.452409	down
388	LOC105228489	-1.14392	0.00194434	0.0263683	0.452529	down
389	LOC105221816	1.14032	0.00384161	0.0351354	2.2043	up
390	LOC105232679	-1.13938	5.80759e-05	0.00453023	0.453954	down
391	LOC105228083	-1.13891	1.62851e-06	0.000448186	0.454103	down
392	LOC105226238	-1.13805	0.00167546	0.0250672	0.454372	down
393	LOC105225699	1.13785	0.00184826	0.0259868	2.20053	up
394	LOC105222485	-1.13693	0.00144239	0.0231781	0.454726	down
395	LOC105226002	1.13609	4.67743e-05	0.00422047	2.19784	up
396	LOC105230377	-1.13602	0.0024505	0.0293995	0.455014	down
397	LOC105232212	1.13565	0.00457244	0.037855	2.19718	up
398	LOC105225976	-1.13539	0.000559499	0.015018	0.455211	down
399	LOC105226695	-1.13267	6.31523e-05	0.0045884	0.456072	down
400	LOC105234076	1.13105	0.0021886	0.0277223	2.19018	up
401	LOC105224632	1.12909	0.0010514	0.0203753	2.18721	up
402	LOC105228897	-1.12859	0.00826724	0.0494531	0.457364	down
403	LOC105225309	-1.12464	0.00425238	0.0369217	0.458615	down
404	LOC105227722	1.12441	0.00144449	0.0231781	2.18012	up
405	LOC105225789	1.1244	0.00029093	0.0108288	2.18011	up
406	LOC105225702	1.122	0.00115067	0.0211013	2.17648	up
407	LOC105229249	1.12089	0.00346766	0.0338436	2.17481	up
408	LOC105226845	-1.12082	0.000348242	0.0114835	0.459832	down
409	LOC105230937	-1.12018	0.000485344	0.0136046	0.460037	down
410	LOC105229890	-1.11986	0.00314816	0.0327872	0.460139	down
411	LOC105225281	1.11703	0.000311841	0.0111502	2.16899	up
412	LOC105233980	1.11606	3.49249e-07	0.000127756	2.16755	up
413	LOC105227042	1.1159	0.000810617	0.0177398	2.1673	up
414	LOC105231732	1.11416	0.00107106	0.0204357	2.16468	up
415	LOC105226507	-1.11252	0.00571965	0.0422226	0.462487	down
416	LOC105225972	-1.11166	0.00145593	0.0232796	0.462762	down
417	LOC105227102	-1.11149	5.80807e-05	0.00453023	0.462815	down
418	LOC109579656	-1.10967	0.000473295	0.0134327	0.463399	down
419	LOC105229290	1.10937	0.00339885	0.0334462	2.15751	up
420	LOC105231050	1.10702	0.00406196	0.0361673	2.154	up
421	LOC105226278	-1.10469	0.000734599	0.0171949	0.465001	down
422	LOC105229462	1.10455	0.00484359	0.0387217	2.15031	up
423	LOC105226148	1.1034	0.000174273	0.00795353	2.14861	up
424	LOC105232302	-1.10309	0.000954022	0.0192867	0.465517	down
425	LOC105225379	1.10224	0.00023941	0.00966365	2.14688	up
426	LOC105226128	1.10217	0.00465667	0.0382687	2.14678	up
427	LOC105226122	1.10186	0.00125555	0.0217691	2.14631	up
428	LOC105232792	1.1017	0.00830883	0.0494882	2.14607	up
429	LOC105230807	-1.1007	1.38797e-05	0.00180079	0.46629	down
430	LOC105227729	-1.09926	1.61141e-05	0.00192564	0.466755	down
431	LOC105233301	-1.09863	0.00470397	0.0384305	0.466959	down
432	LOC105228027	-1.09814	0.0015144	0.023686	0.467118	down
433	LOC105232069	1.09752	0.00665561	0.044941	2.13987	up
434	LOC105225618	1.09688	0.003672	0.0344381	2.13891	up
435	LOC105227847	1.09366	2.01429e-07	8.71132e-05	2.13414	up
436	LOC105233354	1.09359	0.000188697	0.00837715	2.13405	up
437	LOC105223143	-1.09121	0.00576182	0.042278	0.469367	down
438	LOC105230116	1.0912	0.00714666	0.046695	2.13051	up
439	LOC105230841	1.091	0.00119843	0.0213243	2.13021	up
440	LOC105223237	1.08811	0.00371261	0.0345117	2.12596	up
441	LOC105224334	1.08785	0.00532021	0.0406058	2.12557	up
442	LOC105227499	-1.08737	0.00313656	0.0327804	0.470618	down
443	LOC105224099	1.08545	0.00621511	0.0436886	2.12204	up
444	LOC105230461	-1.0826	8.28018e-05	0.00522226	0.472177	down
445	LOC105231999	-1.08256	0.00133019	0.0220978	0.472191	down
446	LOC105225882	-1.08186	0.000322685	0.0112338	0.47242	down
447	LOC105227993	-1.08123	0.00541492	0.0409266	0.472625	down
448	LOC105231606	-1.07918	0.00205056	0.0269075	0.473298	down
449	LOC105230195	-1.07787	7.6497e-05	0.00508608	0.473729	down
450	LOC105223918	1.07692	0.00672335	0.0451972	2.10953	up
451	LOC105229701	1.07621	0.00493524	0.0391295	2.10849	up
452	LOC105223920	-1.07566	0.00367436	0.0344381	0.474453	down
453	LOC105229373	1.07448	0.0015441	0.0240129	2.10596	up
454	LOC105228811	-1.07421	0.000246774	0.00977156	0.47493	down
455	LOC105231312	1.0726	0.000835828	0.0180309	2.10323	up
456	K1161	1.07018	0.000309551	0.0111502	2.09969	up
457	LOC105229928	1.06876	0.00623823	0.0438172	2.09764	up
458	LOC105222466	-1.06761	3.27759e-05	0.00323555	0.477108	down
459	LOC105224215	-1.066	0.00397035	0.0358469	0.47764	down
460	LOC105227043	-1.06388	0.000203121	0.00883575	0.478342	down
461	LOC105224217	1.06384	0.00144959	0.023219	2.09049	up
462	LOC105226392	1.06363	0.00788868	0.0488426	2.09019	up
463	LOC115066577	-1.06343	0.000223751	0.00933805	0.478494	down
464	LOC105226771	1.06332	0.00648574	0.0447462	2.08974	up
465	LOC105234004	-1.06053	0.00440583	0.0375625	0.479457	down
466	LOC105231592	-1.05991	5.13263e-05	0.00438151	0.479663	down
467	LOC105230788	-1.05978	0.00188764	0.0260944	0.479706	down
468	LOC105232066	-1.05953	7.33134e-06	0.00123302	0.479789	down
469	LOC105234104	1.05734	0.00288817	0.0314137	2.08109	up
470	LOC105222936	1.05472	0.00368296	0.0344659	2.07731	up
471	LOC115066245	-1.05266	0.00123712	0.0216902	0.482079	down
472	LOC105226367	1.05003	0.00463131	0.0382031	2.07057	up
473	LOC105225383	1.04782	0.00750852	0.0479552	2.0674	up
474	LOC105233363	-1.04574	0.00689437	0.0457376	0.484397	down
475	LOC105224857	1.04477	0.00509107	0.0396938	2.06303	up
476	LOC105232378	-1.04475	0.00304568	0.0321816	0.484728	down
477	LOC105232583	-1.04439	0.00226389	0.0281267	0.484849	down
478	LOC105228610	-1.04344	7.68571e-05	0.00508608	0.485168	down
479	LOC105226465	-1.0426	8.8022e-05	0.00539081	0.485453	down
480	LOC105229764	-1.04251	1.14296e-05	0.00162194	0.485482	down
481	LOC105233073	1.04193	0.0025098	0.0296763	2.05897	up
482	LOC105226555	-1.03998	5.3125e-05	0.00439524	0.486335	down
483	LOC105222516	-1.03889	0.00018551	0.00829954	0.486702	down
484	LOC105231004	-1.03839	0.00205317	0.0269075	0.486871	down
485	LOC105228015	-1.03758	0.000232733	0.00952109	0.487143	down
486	LOC105224906	-1.03689	0.000378993	0.0118705	0.487377	down
487	LOC105233677	-1.03417	0.00502287	0.0395305	0.488296	down
488	LOC105232298	-1.03379	0.000807153	0.0177067	0.488427	down
489	LOC105221979	-1.03242	8.8775e-05	0.00539081	0.488888	down
490	LOC105222453	1.03028	0.00203325	0.0268581	2.04243	up
491	LOC105222663	1.02823	0.00177174	0.0255817	2.03953	up
492	LOC105230182	-1.0281	0.000768075	0.017472	0.490355	down
493	LOC109579821	-1.02724	0.000340161	0.0114339	0.490646	down
494	LOC105223474	-1.02641	0.0020567	0.026915	0.490929	down
495	LOC105223438	-1.02633	0.00778715	0.0487072	0.490958	down
496	LOC105222658	1.02394	0.000627393	0.0157885	2.03347	up
497	LOC105230235	1.02381	0.00418882	0.0365797	2.03328	up
498	LOC105224833	1.0221	0.00831897	0.0494882	2.03088	up
499	LOC105228920	-1.0182	0.00376538	0.0346827	0.493732	down
500	LOC105232423	1.01765	0.00626065	0.0438523	2.02462	up
501	LOC105226961	1.01676	0.00329747	0.0330056	2.02336	up
502	LOC105232286	-1.01646	0.000618142	0.0157885	0.494329	down
503	LOC115066319	-1.01474	0.00173496	0.0253708	0.494917	down
504	LOC105230148	-1.01469	0.00314978	0.0327872	0.494935	down
505	LOC105224743	-1.01362	0.00197885	0.0264973	0.495303	down
506	LOC105229991	1.01163	0.00227505	0.0281827	2.01619	up
507	LOC105227366	-1.00981	0.000127854	0.00675101	0.496611	down
508	LOC105227088	1.00947	0.00282602	0.0312194	2.01318	up
509	LOC115066217	-1.00908	0.00174807	0.0254709	0.496864	down
510	LOC105226341	-1.00819	0.000228994	0.00941052	0.49717	down
511	LOC105222931	-1.00812	7.62327e-05	0.00508608	0.497193	down
512	LOC105223499	1.00753	0.00815576	0.0492608	2.01047	up
513	LOC105225279	1.00579	8.00826e-05	0.00508608	2.00805	up
514	LOC105227902	1.00548	0.00364549	0.0344175	2.00761	up
515	LOC105230590	-1.00373	5.83087e-06	0.00108073	0.498708	down
516	LOC105232789	1.00295	0.000396261	0.0121173	2.0041	up
517	LOC105224991	-1.00225	0.00013376	0.00694176	0.499219	down
518	LOC105223478	-1.00196	0.000351509	0.0114835	0.499322	down
519	LOC105227481	-1.0013	0.000702428	0.0166876	0.499551	down

## Sheet: N_CK vs S_CK (Head)
Dataset S1. N_CK vs S_CK (Head)
	id	log2FoldChange	pvalue	padj	FC	direction
1	LOC105227385	18.8013	3.00122e-17	2.89347e-13	456841	up
2	LOC105232278	-4.77518	4.77241e-06	0.0037677	0.0365198	down
3	LOC105225287	4.58694	7.86779e-06	0.00446196	24.0329	up
4	LOC115066687	4.47644	0.000435349	0.0374732	22.261	up
5	LOC105230672	4.2037	6.35876e-05	0.0160113	18.4264	up
6	LOC105224411	4.07743	0.000823407	0.0474184	16.8822	up
7	LOC105229509	-4.05553	6.19851e-05	0.0160113	0.0601399	down
8	LOC105225750	3.94931	0.000100205	0.0189427	15.4475	up
9	LOC105224506	3.76082	0.000324412	0.0315925	13.5556	up
10	LOC109579208	3.69874	1.62703e-05	0.00746962	12.9847	up
11	LOC105228956	3.6953	0.00027002	0.0302704	12.9538	up
12	LOC105227183	3.62455	0.00023305	0.0281046	12.3338	up
13	LOC105231083	3.55018	0.000457864	0.0374732	11.7142	up
14	LOC105224295	3.49581	0.000332123	0.03202	11.2809	up
15	LOC105226846	3.46312	0.000509651	0.0386893	11.0282	up
16	LOC105230097	3.46258	0.000637697	0.0427593	11.0241	up
17	LOC105232639	3.42586	9.67009e-05	0.0189427	10.747	up
18	LOC105228447	3.41435	9.80725e-06	0.00525287	10.6616	up
19	LOC105227486	3.40877	0.000454009	0.0374732	10.6204	up
20	LOC105221809	3.35325	0.000218868	0.0279116	10.2195	up
21	LOC105227335	3.32975	0.000209843	0.0278328	10.0544	up
22	LOC105233402	3.22781	0.000196865	0.0275069	9.36847	up
23	LOC105230093	3.18652	7.43229e-05	0.0174768	9.10412	up
24	LOC105231652	3.14803	0.000661856	0.0434078	8.86443	up
25	LOC105232949	3.14239	0.000370634	0.0343129	8.82986	up
26	LOC105231183	3.13478	0.000212282	0.0278328	8.78342	up
27	LOC105230350	3.09838	0.000244368	0.0287311	8.56456	up
28	LOC105230220	3.08783	0.000543716	0.0403228	8.50214	up
29	LOC105229496	3.05563	0.000388017	0.0343199	8.31452	up
30	LOC105229831	2.96435	0.000138084	0.0227215	7.80475	up
31	LOC115065912	2.95243	0.000145872	0.0230549	7.74053	up
32	LOC105233065	2.95206	0.000239761	0.0285374	7.73852	up
33	LOC105233133	2.93369	2.74347e-05	0.0105799	7.64064	up
34	LOC105223082	-2.92878	0.000298118	0.0312408	0.131326	down
35	LOC105230682	2.91332	0.000488687	0.0376914	7.53351	up
36	LOC105229070	2.90606	0.000220027	0.0279116	7.49569	up
37	LOC105224594	2.85955	0.000450686	0.0374732	7.25789	up
38	LOC105222178	2.85941	0.000233209	0.0281046	7.25719	up
39	LOC105232178	2.82203	0.000318095	0.0315925	7.07156	up
40	LOC105222066	2.80001	0.000152825	0.0237643	6.96444	up
41	LOC105222226	2.79873	0.000225586	0.0281046	6.9583	up
42	LOC105226152	2.79574	0.000855485	0.0485161	6.94387	up
43	LOC105231108	2.79075	1.56222e-05	0.00746962	6.91988	up
44	LOC105222688	2.76556	0.000208148	0.0278328	6.8001	up
45	LOC105234191	2.75677	0.000288405	0.0308945	6.75884	up
46	LOC105223317	2.71413	0.000656564	0.0433557	6.56198	up
47	LOC105225893	2.68701	0.00068369	0.0437435	6.43977	up
48	LOC105224376	2.68348	0.000463664	0.0375515	6.42403	up
49	LOC105230845	2.66923	0.000337185	0.0321279	6.36088	up
50	LOC105234144	2.66534	0.000227899	0.0281046	6.34376	up
51	LOC105232943	2.63518	8.31937e-10	4.01035e-06	6.2125	up
52	LOC105230932	2.63269	5.03072e-05	0.0159301	6.20181	up
53	LOC105232651	2.63194	5.45532e-05	0.0159301	6.19859	up
54	LOC105225902	2.60696	0.000380742	0.0343129	6.09219	up
55	LOC105232483	2.60388	0.000143098	0.0229935	6.0792	up
56	LOC105222149	2.58975	2.41588e-05	0.00970479	6.01993	up
57	LOC105228822	2.57828	0.000317353	0.0315925	5.97225	up
58	LOC105232401	2.57119	0.000564001	0.0408837	5.94298	up
59	LOC105231913	2.54787	0.000269205	0.0302704	5.84772	up
60	LOC105230295	2.54496	0.000831211	0.0474184	5.83591	up
61	LOC105229259	2.53603	0.000353172	0.0330576	5.79991	up
62	LOC105230515	2.51489	3.03492e-06	0.00325107	5.71556	up
63	LOC105227368	2.51059	0.000425765	0.0373164	5.69852	up
64	LOC105229909	2.50183	0.000645872	0.0429438	5.66402	up
65	LOC105225177	2.49265	0.0002735	0.0303081	5.62811	up
66	LOC105233310	2.46178	0.000441405	0.0374732	5.50895	up
67	LOC105224433	2.4588	0.000773235	0.046017	5.49758	up
68	LOC105223163	2.4231	0.00048043	0.0375515	5.36323	up
69	LOC105225732	2.41456	0.000174439	0.0258733	5.33157	up
70	LOC105230344	2.37952	0.000810381	0.0473508	5.20364	up
71	LOC105230432	2.33376	1.35763e-06	0.00186984	5.04118	up
72	LOC105226678	2.26424	5.22931e-05	0.0159301	4.804	up
73	LOC105226743	2.2585	0.000669649	0.0436222	4.78494	up
74	LOC109579606	2.25207	0.000636	0.0427593	4.76365	up
75	LOC105226062	2.23836	2.0735e-06	0.00249883	4.71861	up
76	LOC105227038	2.20231	0.000128471	0.0221177	4.60216	up
77	LOC105231605	2.19138	6.4851e-06	0.00390768	4.56743	up
78	LOC105231133	2.17992	7.86705e-05	0.0175859	4.53128	up
79	LOC105222774	2.15689	0.000809211	0.0473508	4.45952	up
80	LOC105224624	2.1458	0.000168096	0.025724	4.42538	up
81	LOC109579939	2.09405	7.97427e-09	2.56267e-05	4.26946	up
82	LOC105232329	-2.03395	1.10524e-05	0.00560822	0.244185	down
83	LOC105232686	1.96983	0.000763883	0.0458338	3.91721	up
84	LOC105225816	1.94418	0.000213632	0.0278328	3.84818	up
85	LOC105228586	1.92577	0.000183112	0.026349	3.79941	up
86	LOC105223343	1.88214	0.000878864	0.0493283	3.68621	up
87	LOC105232340	1.8798	0.000188931	0.0267865	3.68024	up
88	LOC105226402	-1.80728	0.000594816	0.0421664	0.28573	down
89	LOC105224558	1.80586	0.000552024	0.0406264	3.49636	up
90	LOC105227906	1.79556	8.20832e-05	0.0175859	3.47149	up
91	LOC105225857	1.78839	0.000569937	0.0410057	3.4543	up
92	LOC105230888	1.78605	0.000634486	0.0427593	3.44868	up
93	LOC105229584	1.78537	0.000826522	0.0474184	3.44707	up
94	LOC105232119	1.76178	5.6179e-05	0.0159301	3.39116	up
95	LOC105229813	1.74522	7.672e-05	0.0175859	3.35247	up
96	LOC105232477	1.74254	0.000124919	0.0218972	3.34623	up
97	LOC105225128	1.69411	0.000765402	0.0458338	3.23577	up
98	LOC105231640	1.66144	8.08446e-05	0.0175859	3.16332	up
99	LOC105232472	1.65217	0.00055853	0.0407939	3.14307	up
100	LOC105223117	1.64205	3.24862e-05	0.0117201	3.12108	up
101	LOC105226625	1.63867	0.000618533	0.0427593	3.11379	up
102	LOC105224091	1.59623	8.25576e-07	0.00132656	3.02352	up
103	LOC105228577	-1.56568	3.50045e-05	0.0120528	0.337819	down
104	LOC105232218	1.54885	0.000617488	0.0427593	2.92584	up
105	LOC105232212	1.52227	9.12902e-05	0.018336	2.87242	up
106	LOC105233319	1.46557	0.000315058	0.0315925	2.76173	up
107	LOC105229233	1.39874	0.000283617	0.030723	2.63672	up
108	LOC105230975	1.39761	0.000698637	0.0437435	2.63464	up
109	LOC115065999	1.36735	0.00045865	0.0374732	2.57996	up
110	LOC105224418	-1.35718	5.44268e-05	0.0159301	0.390343	down
111	LOC105231882	1.35499	8.50636e-05	0.0178282	2.55795	up
112	LOC105224050	1.35404	0.000694983	0.0437435	2.55628	up
113	LOC105229351	1.33785	0.000826181	0.0474184	2.52775	up
114	LOC105223119	1.30397	0.000506137	0.0386893	2.46908	up
115	LOC105222418	1.29329	0.000482978	0.0375515	2.45087	up
116	LOC105233885	-1.2715	0.000716978	0.0440279	0.414228	down
117	LOC105233623	1.26452	0.000581632	0.0415372	2.40248	up
118	LOC105231817	1.2578	0.000296129	0.0312408	2.39131	up
119	LOC105231832	1.21056	4.87371e-06	0.0037677	2.31427	up
120	LOC105231389	-1.20012	0.000172779	0.0258733	0.435238	down
121	LOC105223795	1.18526	0.000139049	0.0227215	2.27404	up
122	LOC105223811	1.17433	9.86408e-05	0.0189427	2.25689	up
123	LOC105232895	1.16991	6.09215e-05	0.0160113	2.24998	up
124	LOC105232532	-1.14792	0.000116249	0.0213549	0.451277	down
125	LOC105228320	-1.13149	0.000383258	0.0343129	0.456445	down
126	LOC105230247	-1.12633	0.000721985	0.0440548	0.45808	down
127	LOC105229624	1.11144	1.79756e-05	0.00787742	2.16061	up
128	LOC105222215	1.10465	0.000803091	0.0473508	2.15047	up
129	LOC105233638	1.10062	0.000532318	0.0400944	2.14447	up
130	LOC105224276	1.09803	0.000264111	0.0302704	2.14062	up
131	LOC105232034	1.09172	0.000265624	0.0302704	2.13128	up
132	LOC105227296	1.08892	0.000312323	0.0315925	2.12715	up
133	LOC105226082	1.02111	0.00069872	0.0437435	2.02947	up

## Sheet: N_Warm vs N_CK (Muscle)
Dataset S1. N_Warm vs N_CK (Muscle)
	id	log2FoldChange	pvalue	padj	FC	direction
1	LOC105233806	-25.37	3.21371e-11	2.38921e-08	2.30613e-08	down
2	LOC105228985	-8.79847	8.25857e-14	1.13496e-10	0.00224594	down
3	LOC105227473	-6.5641	0.000253417	0.00268784	0.0105684	down
4	LOC109580007	6.27938	5.80278e-10	2.23291e-07	77.6753	up
5	LOC105223680	-6.16673	0.000135722	0.00179407	0.0139197	down
6	LOC115066629	5.48339	4.89912e-10	2.04911e-07	44.7369	up
7	LOC109579568	-5.38935	1.69159e-05	0.000455829	0.0238586	down
8	LOC105230867	5.13064	0.000227505	0.00250125	35.0329	up
9	LOC105223025	-4.96222	1.41775e-06	7.61944e-05	0.0320791	down
10	LOC105224838	-4.64738	3.41126e-07	2.75767e-05	0.0399024	down
11	LOC105221925	-4.64434	6.72547e-06	0.000238519	0.0399865	down
12	LOC105227199	-4.50895	5.24633e-05	0.0009595	0.0439207	down
13	LOC105223259	-4.44602	3.55726e-07	2.82817e-05	0.0458792	down
14	LOC105225250	-4.43644	0.000203117	0.00233451	0.0461848	down
15	LOC105227214	-4.39741	0.00507801	0.0214444	0.0474513	down
16	LOC105232755	-4.3659	6.32155e-08	8.68761e-06	0.0484992	down
17	LOC105232695	-4.31316	1.3731e-05	0.000395486	0.0503047	down
18	LOC105228347	-4.2199	0.000453526	0.00386783	0.0536642	down
19	LOC115066242	4.20532	4.01278e-07	3.01585e-05	18.447	up
20	LOC105232733	-4.10086	2.10947e-07	2.11386e-05	0.0582797	down
21	LOC105232517	-4.08358	1.89693e-07	1.9622e-05	0.0589819	down
22	LOC105227241	-4.07688	2.16634e-09	6.51255e-07	0.0592565	down
23	LOC105233883	-4.06911	0.00150164	0.00884618	0.0595768	down
24	LOC105228638	-3.99083	2.42517e-10	1.16651e-07	0.0628984	down
25	LOC105228534	-3.9509	9.83544e-05	0.00144453	0.0646636	down
26	LOC105234183	-3.87471	4.19271e-05	0.000821129	0.0681704	down
27	LOC105223971	-3.87337	1.26341e-05	0.000379812	0.0682338	down
28	LOC105232814	-3.8583	8.88502e-07	5.40974e-05	0.0689502	down
29	LOC105233284	-3.84611	2.99781e-06	0.000137381	0.0695355	down
30	LOC115066427	3.80593	2.37827e-16	1.14395e-12	13.9861	up
31	LOC105225911	3.76159	4.5699e-05	0.000874006	13.5629	up
32	LOC105225674	-3.70975	3.04203e-06	0.000138039	0.0764285	down
33	LOC105226014	-3.70961	1.07949e-06	6.14479e-05	0.0764357	down
34	LOC105231807	-3.69008	4.26784e-16	1.36855e-12	0.0774776	down
35	LOC105231115	-3.68854	6.78894e-07	4.32514e-05	0.0775604	down
36	LOC105229509	3.68672	0.0160498	0.0491972	12.877	up
37	LOC105229568	-3.68181	0.000518649	0.00424269	0.0779227	down
38	LOC105225221	3.67857	4.70438e-05	0.000892625	12.8044	up
39	LOC105232111	-3.67314	3.28098e-05	0.000710555	0.0783928	down
40	LOC105234186	-3.65169	1.80397e-05	0.000476763	0.0795668	down
41	LOC105227727	-3.63993	1.35455e-06	7.40385e-05	0.0802182	down
42	LOC105226237	-3.61797	1.10978e-16	1.06761e-12	0.0814484	down
43	LOC105233459	-3.58873	1.09629e-08	2.24389e-06	0.0831158	down
44	LOC105233255	-3.5874	2.32374e-07	2.24508e-05	0.0831926	down
45	LOC105223865	3.51789	5.64717e-07	3.82878e-05	11.4549	up
46	LOC105223898	3.48967	4.66234e-09	1.16889e-06	11.233	up
47	LOC105224839	-3.47074	0.00215183	0.0114179	0.0901991	down
48	LOC105227435	-3.45874	0.000892992	0.00618918	0.0909524	down
49	LOC105233159	-3.40924	4.1758e-09	1.08571e-06	0.0941277	down
50	LOC105221900	-3.39696	9.45258e-08	1.1965e-05	0.0949322	down
51	LOC105224549	-3.38668	1.5471e-05	0.000427675	0.0956109	down
52	LOC105226504	3.38005	0.000335181	0.00318541	10.4111	up
53	LOC105231717	3.34057	0.00325542	0.0153742	10.1301	up
54	LOC105230724	3.33188	3.07466e-07	2.59458e-05	10.0692	up
55	LOC105229966	3.31511	0.00782779	0.0294269	9.95285	up
56	LOC105222447	-3.29739	0.000115838	0.00161736	0.101715	down
57	LOC115066619	-3.29387	8.55284e-08	1.1271e-05	0.101964	down
58	LOC105227910	-3.27197	1.22535e-15	2.94697e-12	0.103523	down
59	LOC105228634	-3.26177	0.000941515	0.00643279	0.104258	down
60	LOC105225102	-3.25291	6.8703e-05	0.00114943	0.104901	down
61	LOC105226762	-3.19661	0.000491232	0.00407635	0.109075	down
62	LOC105226859	-3.1908	1.53206e-12	1.47384e-09	0.109515	down
63	LOC105226841	-3.16097	5.65163e-07	3.82878e-05	0.111803	down
64	LOC105232731	-3.15207	2.2984e-07	2.24508e-05	0.112494	down
65	LOC105229038	3.09571	0.00154819	0.00904833	8.54872	up
66	LOC105232740	-3.08595	0.014024	0.0446134	0.117771	down
67	LOC105225607	-3.07458	0.00226207	0.0118524	0.118703	down
68	LOC105221901	-3.07261	0.000189021	0.00220143	0.118865	down
69	LOC105228576	-3.06588	5.50854e-07	3.82878e-05	0.11942	down
70	LOC105224837	-3.06512	5.87582e-08	8.19209e-06	0.119483	down
71	LOC109579550	3.05856	0.000295595	0.00294982	8.33139	up
72	LOC105226147	3.03214	0.000219591	0.00244714	8.18021	up
73	LOC105226854	-3.02701	0.000506769	0.00416321	0.122681	down
74	LOC105232753	-3.02242	0.000119702	0.0016545	0.123073	down
75	LOC105224910	-3.02156	2.55987e-10	1.17266e-07	0.123146	down
76	LOC105233336	3.01289	0.00105532	0.00691504	8.07179	up
77	LOC105222751	3.00273	0.000751402	0.00547193	8.01513	up
78	LOC105226745	-2.98639	0.00914356	0.0328335	0.126185	down
79	LOC105225379	-2.97339	0.00642113	0.0255042	0.127327	down
80	LOC105226099	2.95528	0.000116882	0.00162721	7.75581	up
81	LOC105233145	-2.94571	7.92612e-10	2.93266e-07	0.129793	down
82	LOC105232281	-2.91913	0.00141507	0.0084763	0.132207	down
83	LOC105231411	2.91434	0.00971814	0.034251	7.5388	up
84	LOC105228372	2.90638	0.00095568	0.00650647	7.49737	up
85	LOC105233435	-2.89979	1.44839e-05	0.000406225	0.133991	down
86	LOC109579332	2.89756	0.00903768	0.0325871	7.45164	up
87	LOC105232718	-2.86987	3.47958e-05	0.000733913	0.136799	down
88	LOC105228473	2.86481	0.00982322	0.0344762	7.28441	up
89	LOC105232494	-2.86155	1.03947e-12	1.11108e-09	0.13759	down
90	LOC105232734	-2.85169	0.00212945	0.0113538	0.138534	down
91	LOC105229383	-2.83694	0.0120988	0.0401901	0.139957	down
92	LOC105226562	-2.83195	0.00759724	0.0288761	0.140443	down
93	LOC105224751	2.82753	0.0106235	0.0365777	7.0986	up
94	LOC105224159	-2.81907	7.42803e-07	4.66327e-05	0.141702	down
95	LOC105222936	-2.81195	0.00347991	0.0161567	0.142403	down
96	LOC105227146	-2.80739	0.000587379	0.00464322	0.142853	down
97	LOC105231596	-2.80164	0.000690449	0.00518915	0.143424	down
98	LOC105224063	2.79971	0.00476385	0.0204773	6.963	up
99	LOC105232280	-2.79691	0.00406641	0.0181358	0.143895	down
100	LOC105229018	-2.78087	0.000132121	0.00175796	0.145504	down
101	LOC105224760	2.76728	0.00323951	0.0153582	6.80825	up
102	LOC109579503	2.75266	0.00873609	0.0317496	6.73957	up
103	LOC115065892	-2.75215	0.00060092	0.00471486	0.148429	down
104	LOC105221947	2.74352	0.0096893	0.0341808	6.697	up
105	LOC105231993	2.73055	0.00010767	0.00155263	6.63708	up
106	LOC105232084	2.68412	0.0119642	0.039949	6.42688	up
107	LOC105232313	-2.67711	2.83655e-05	0.000647277	0.156354	down
108	LOC105225259	2.66033	0.00745561	0.0285736	6.32177	up
109	LOC105230900	-2.64306	0.0124871	0.0410687	0.160088	down
110	LOC105233296	-2.639	0.00838986	0.0308291	0.16054	down
111	LOC105233874	-2.63134	0.000809811	0.00574512	0.161394	down
112	LOC105222304	2.62173	0.00986846	0.034572	6.15487	up
113	LOC105223890	-2.61394	0.0137157	0.0439172	0.163352	down
114	LOC105233036	-2.61028	3.07397e-07	2.59458e-05	0.163767	down
115	LOC105233275	-2.60027	3.32194e-06	0.000146793	0.164908	down
116	LOC105232213	-2.59635	0.00213257	0.0113595	0.165356	down
117	LOC105223837	2.59441	0.00298434	0.0144486	6.03943	up
118	LOC105232824	-2.59068	4.04355e-05	0.000805361	0.166008	down
119	LOC105225316	-2.58623	3.2798e-07	2.73773e-05	0.16652	down
120	LOC105228119	2.57714	0.00334453	0.0156566	5.96755	up
121	LOC105222515	-2.57288	8.62192e-05	0.00133563	0.168069	down
122	LOC105222353	-2.57272	0.007531	0.0287265	0.168087	down
123	LOC105223657	-2.57007	0.000613689	0.00478807	0.168396	down
124	LOC105230837	2.55886	0.00012081	0.00166504	5.89243	up
125	LOC105233311	-2.55594	5.26984e-10	2.11233e-07	0.170053	down
126	LOC105223941	-2.55258	0.000446134	0.00382855	0.17045	down
127	LOC105225301	2.55079	0.000127462	0.00171735	5.85954	up
128	LOC105222454	-2.55024	0.0013972	0.00842175	0.170726	down
129	LOC115066714	2.54813	0.000883707	0.00614253	5.84876	up
130	LOC105224767	2.54109	0.0129404	0.0421132	5.8203	up
131	LOC105233654	-2.53705	9.66346e-05	0.00143019	0.172295	down
132	LOC105225134	-2.53574	5.54519e-06	0.000204544	0.172451	down
133	LOC105227743	2.53494	3.34731e-06	0.000146793	5.79553	up
134	LOC105223131	2.52756	1.35919e-05	0.000393838	5.76597	up
135	LOC105222825	2.52682	0.000489928	0.00407004	5.763	up
136	LOC105227073	-2.51102	5.95315e-06	0.000216929	0.175432	down
137	LOC105222248	2.47886	0.00572577	0.0234092	5.57457	up
138	LOC105230536	-2.47544	0.00151996	0.00893766	0.179812	down
139	LOC105222489	-2.47164	0.0042034	0.018566	0.180286	down
140	LOC105227437	2.45314	2.69567e-07	2.40114e-05	5.47608	up
141	LOC105223129	-2.43354	0.00164756	0.00944547	0.18511	down
142	LOC105230198	-2.432	0.000347013	0.00327281	0.185309	down
143	LOC105234185	-2.4285	0.000939286	0.00643086	0.185758	down
144	LOC105230686	2.41982	0.00139186	0.00839478	5.35106	up
145	LOC105222656	-2.41911	2.40739e-11	2.10537e-08	0.186971	down
146	LOC105223247	-2.41837	0.00274137	0.0135928	0.187068	down
147	LOC105230421	2.39627	0.0138233	0.0441585	5.26442	up
148	LOC105228299	2.39222	0.00583146	0.023735	5.24965	up
149	LOC105233683	2.39025	0.0158753	0.0487767	5.24249	up
150	LOC105226781	2.38735	0.00212384	0.0113381	5.23197	up
151	LOC115066178	-2.38067	1.35399e-08	2.71362e-06	0.19202	down
152	LOC105231960	-2.37861	3.41091e-05	0.000724348	0.192295	down
153	LOC105229908	2.37656	0.00573716	0.0234458	5.19299	up
154	LOC105226676	-2.37496	0.000763164	0.00552003	0.192782	down
155	LOC105226635	2.37388	0.000557484	0.00445802	5.18333	up
156	LOC105233870	-2.3711	1.74461e-07	1.8648e-05	0.193299	down
157	LOC105227401	-2.36221	0.00050493	0.0041552	0.194493	down
158	LOC105228280	2.36164	0.00294877	0.0143137	5.13955	up
159	LOC105227599	2.35858	0.000598888	0.00471079	5.12866	up
160	LOC105232493	-2.35532	2.10931e-08	3.96701e-06	0.195424	down
161	LOC105222552	-2.35432	0.000409592	0.00364154	0.19556	down
162	LOC105225231	-2.34271	1.9111e-06	9.77912e-05	0.197139	down
163	LOC105231434	-2.34268	0.00226631	0.011868	0.197143	down
164	LOC105233006	-2.3326	0.00351001	0.0162573	0.198527	down
165	LOC105225463	-2.32954	0.0136355	0.0437392	0.198947	down
166	LOC105231502	2.32133	0.000739992	0.00542586	4.99792	up
167	LOC105233004	-2.3051	2.73367e-07	2.41265e-05	0.202346	down
168	LOC105229160	2.3031	0.000289529	0.00291346	4.93515	up
169	LOC105222792	2.30272	0.00670212	0.0263699	4.93387	up
170	LOC105233750	2.29395	0.00152791	0.00896252	4.90396	up
171	LOC105229953	-2.29357	0.0142548	0.0452409	0.203971	down
172	LOC105233629	-2.29176	0.00126086	0.00785832	0.204226	down
173	LOC105224329	-2.28596	8.96557e-05	0.0013621	0.205049	down
174	LOC109579493	2.28084	0.000417644	0.00367278	4.85959	up
175	LOC105231371	2.27527	0.00159198	0.00920161	4.8409	up
176	LOC105229893	-2.27419	1.05899e-05	0.000337334	0.206729	down
177	LOC105229032	-2.27211	1.0311e-06	6.04829e-05	0.207026	down
178	LOC105233070	2.26143	1.25815e-10	6.72409e-08	4.79466	up
179	LOC105234181	-2.25749	1.03352e-05	0.000330315	0.209136	down
180	LOC105227981	2.25747	0.0010117	0.00672601	4.78152	up
181	LOC105227570	-2.24791	0.00584012	0.023735	0.210529	down
182	LOC105234110	2.24315	0.0108392	0.0371775	4.73429	up
183	LOC105226863	2.23963	0.00865719	0.0314985	4.72276	up
184	LOC115065811	2.21252	0.00137912	0.00835464	4.63484	up
185	LOC105229053	2.20011	0.0154046	0.0477886	4.59516	up
186	LOC105224486	2.19039	0.000360798	0.00334703	4.56429	up
187	LOC105227325	-2.18544	1.27653e-09	4.09339e-07	0.219845	down
188	LOC105222113	-2.17444	0.00862459	0.0314513	0.221527	down
189	LOC105223807	2.1731	0.001266	0.00788277	4.50991	up
190	LOC105232287	-2.17258	1.0642e-08	2.24086e-06	0.221814	down
191	LOC105229359	-2.16863	4.78976e-14	7.67959e-11	0.222421	down
192	LOC105231178	-2.16746	0.00810419	0.0301362	0.222603	down
193	LOC105227253	-2.16448	0.00247408	0.0126578	0.223062	down
194	LOC105226472	-2.16414	0.00325836	0.0153764	0.223115	down
195	LOC105224446	2.16255	0.00294905	0.0143137	4.47705	up
196	LOC105228834	-2.14494	4.6333e-11	3.18374e-08	0.226104	down
197	LOC105225150	-2.14374	1.17305e-05	0.000361689	0.226292	down
198	LOC105223735	2.13842	0.00760207	0.0288831	4.40278	up
199	LOC105229083	-2.12967	0.0131351	0.0424506	0.22851	down
200	LOC105231085	-2.11996	1.91913e-05	0.000497628	0.230053	down
201	LOC105228001	2.11671	0.00627546	0.0250394	4.33704	up
202	LOC105230051	2.11606	0.000758772	0.00550067	4.33508	up
203	LOC105228437	2.11154	0.0111897	0.0380238	4.32153	up
204	LOC105234280	2.10878	5.04803e-05	0.000930308	4.31325	up
205	LOC105221771	2.10854	0.00189541	0.0104134	4.31255	up
206	LOC105222456	-2.10661	8.73425e-06	0.000287752	0.232192	down
207	LOC105225816	-2.10474	2.64942e-07	2.40114e-05	0.232493	down
208	LOC105233258	2.10198	8.73195e-05	0.00134402	4.29299	up
209	LOC105228734	-2.09643	3.55846e-05	0.000740222	0.233836	down
210	LOC105233889	-2.09123	1.07151e-08	2.24086e-06	0.23468	down
211	LOC105229697	2.0912	0.0151387	0.0471461	4.26101	up
212	LOC105221871	2.09044	0.00378139	0.0171257	4.25877	up
213	LOC105232067	2.08833	2.12311e-06	0.000105825	4.25255	up
214	LOC105222741	-2.08252	0.00158263	0.00917164	0.236101	down
215	LOC105222468	2.08182	8.69402e-06	0.000287411	4.23341	up
216	LOC105223047	2.0814	0.0105444	0.0363836	4.23218	up
217	LOC105223821	-2.075	0.0122013	0.0404188	0.237336	down
218	LOC105230297	-2.07124	0.00743953	0.0285474	0.237954	down
219	LOC105223133	2.06937	9.21525e-08	1.18201e-05	4.19702	up
220	LOC105228667	-2.06853	6.58179e-05	0.00111726	0.238402	down
221	LOC105226231	-2.06154	0.00946204	0.0336222	0.23956	down
222	LOC105231828	2.05732	0.0148908	0.0465549	4.16212	up
223	LOC105229920	-2.05714	0.00184518	0.0102191	0.240292	down
224	LOC105230527	2.04962	0.000110067	0.00157696	4.13998	up
225	LOC105233479	2.04855	0.00554218	0.0228633	4.13691	up
226	LOC105227423	2.04595	0.000117451	0.00163042	4.12945	up
227	LOC105228903	2.04091	0.0090471	0.0325967	4.11504	up
228	LOC105233903	-2.03472	0.000111788	0.00158942	0.244056	down
229	LOC105227036	-2.02911	1.67486e-07	1.83093e-05	0.245006	down
230	LOC105228590	-2.02738	5.18594e-06	0.000194878	0.2453	down
231	LOC105233653	2.02249	2.02016e-05	0.000512769	4.06285	up
232	LOC105224563	2.00949	0.0124146	0.0409103	4.02639	up
233	LOC105227448	2.00222	0.0101794	0.035429	4.00617	up
234	LOC105233845	1.99717	3.23097e-06	0.000143898	3.99216	up
235	LOC105231047	1.99147	0.00144614	0.00860874	3.97641	up
236	LOC105233698	1.9864	1.78502e-05	0.000473054	3.96248	up
237	LOC105230788	-1.984	2.30639e-05	0.00055608	0.252787	down
238	LOC105224341	-1.9824	3.79665e-08	5.9875e-06	0.253068	down
239	LOC105225514	1.9819	0.00853454	0.031182	3.95012	up
240	LOC105227202	1.98165	0.0135098	0.0434081	3.94945	up
241	LOC105226167	1.9803	0.00698931	0.0271974	3.94574	up
242	LOC105232525	1.96754	5.84428e-05	0.00102971	3.911	up
243	LOC105223329	-1.96694	1.32428e-05	0.000387189	0.255795	down
244	LOC105227641	1.96329	0.01085	0.0371775	3.8995	up
245	LOC105222885	1.96103	1.01251e-05	0.00032468	3.89339	up
246	LOC105225230	-1.96031	9.63302e-06	0.000313133	0.256973	down
247	LOC105233709	1.95997	0.00104241	0.00684505	3.89053	up
248	LOC105234027	-1.95783	0.000295939	0.00295019	0.257416	down
249	LOC105233585	1.95551	9.52046e-05	0.00141338	3.87853	up
250	LOC105223272	1.94829	0.00329118	0.0154747	3.85916	up
251	LOC105226798	-1.94663	0.00719947	0.0278596	0.259422	down
252	LOC105224389	-1.94435	0.00923072	0.0330724	0.259832	down
253	LOC105229311	1.94134	8.95344e-10	3.19008e-07	3.84061	up
254	LOC105225327	1.94123	0.0151677	0.0472088	3.84033	up
255	LOC105227112	-1.93926	5.57495e-07	3.82878e-05	0.260751	down
256	LOC105226366	-1.93725	0.00782316	0.029421	0.261113	down
257	LOC105225278	-1.9336	9.26263e-07	5.60419e-05	0.261775	down
258	LOC105229187	1.93134	0.0111603	0.0379505	3.81409	up
259	LOC105226321	-1.92591	2.09314e-07	2.11386e-05	0.263175	down
260	LOC109579906	1.92362	0.00616649	0.0246659	3.79374	up
261	LOC105226589	1.91642	0.00597243	0.0241002	3.77485	up
262	LOC105228781	-1.91307	3.18158e-06	0.000142952	0.265528	down
263	LOC105229720	-1.91274	0.0129763	0.0421587	0.265588	down
264	LOC105232610	1.91175	1.88818e-07	1.9622e-05	3.76265	up
265	LOC105226392	-1.90239	0.00144061	0.00858656	0.2675	down
266	LOC105224202	-1.89779	1.7519e-05	0.000465561	0.268354	down
267	LOC109579208	-1.89664	0.0106844	0.0367733	0.268569	down
268	LOC105226743	1.89658	0.010688	0.0367733	3.72329	up
269	LOC105228578	1.89337	0.00450895	0.0195714	3.71503	up
270	LOC105230496	-1.89123	0.0102819	0.0356439	0.269577	down
271	LOC105232522	1.87971	0.00432268	0.0189449	3.68	up
272	LOC105228951	1.87845	0.00505496	0.0213659	3.67679	up
273	LOC105234222	1.87482	0.000915515	0.00631345	3.66757	up
274	LOC105228933	1.87379	0.00332026	0.0155753	3.66495	up
275	LOC105232623	1.87212	0.000183042	0.00216465	3.6607	up
276	LOC105222643	-1.87181	0.00283463	0.0138967	0.27323	down
277	LOC105225709	-1.85685	0.00118866	0.00754283	0.276079	down
278	LOC105227156	1.85549	0.00353548	0.0163371	3.61876	up
279	LOC105228542	1.85178	1.41852e-05	0.000401357	3.60945	up
280	LOC105229725	1.85011	1.81126e-07	1.91476e-05	3.60527	up
281	LOC105223910	-1.84847	7.01601e-05	0.00116772	0.277686	down
282	LOC115066546	-1.84509	2.46543e-09	7.18711e-07	0.278338	down
283	LOC105232359	1.84471	0.00603437	0.0242484	3.59181	up
284	LOC105232652	-1.84086	0.000234536	0.00254469	0.279155	down
285	LOC105231898	-1.84014	0.00158161	0.00917125	0.279294	down
286	LOC105232977	-1.83984	3.87746e-05	0.000786945	0.279352	down
287	LOC105231603	1.83957	0.00764578	0.029022	3.57904	up
288	LOC105232767	1.8394	0.00898691	0.0324893	3.57862	up
289	LOC109579350	-1.83902	0.00163879	0.00940641	0.279512	down
290	LOC105230270	1.83736	0.000423973	0.00370111	3.57355	up
291	LOC109579450	-1.83254	0.00037887	0.00346477	0.280769	down
292	LOC105222752	1.82985	0.00705632	0.0273938	3.55499	up
293	LOC105233535	-1.82826	0.000125511	0.00170298	0.281604	down
294	LOC105222583	-1.82747	4.73876e-09	1.16889e-06	0.281759	down
295	LOC105227288	1.82355	0.00734878	0.0282555	3.53951	up
296	LOC105231408	1.82241	0.000372696	0.00342767	3.53672	up
297	LOC105229019	-1.82008	3.69476e-06	0.000158677	0.283206	down
298	LOC105224529	1.8192	0.000994967	0.00667474	3.52885	up
299	LOC105230037	1.8123	0.00479111	0.0205669	3.51202	up
300	LOC105231441	1.80889	0.00581892	0.0236994	3.50373	up
301	LOC105226451	-1.80647	0.00016273	0.00202256	0.285889	down
302	LOC109579505	-1.80581	5.40971e-05	0.000974221	0.286021	down
303	LOC105225834	1.80379	0.000428139	0.00372395	3.49137	up
304	LOC105233015	-1.79737	0.00112992	0.00728055	0.287699	down
305	LOC105224368	1.797	0.00234472	0.0121655	3.47498	up
306	LOC105231237	-1.79475	6.49999e-05	0.00111193	0.288222	down
307	LOC105226767	1.79458	0.00400313	0.0179185	3.46915	up
308	LOC105226796	-1.79345	5.18423e-11	3.32482e-08	0.288482	down
309	LOC115065722	1.79276	0.0151144	0.047101	3.46478	up
310	LOC105233859	-1.79196	0.00901036	0.0325367	0.28878	down
311	LOC105223212	1.79146	0.00470858	0.0203032	3.46165	up
312	LOC105228049	-1.78837	0.000278237	0.00286315	0.289498	down
313	LOC105222417	-1.78416	5.4069e-05	0.000974221	0.290344	down
314	LOC105229544	1.77868	0.00979437	0.0344426	3.43111	up
315	LOC105232527	1.77635	0.000962467	0.00653418	3.42557	up
316	LOC105230564	1.77412	0.00213031	0.0113538	3.42029	up
317	LOC105226777	-1.77253	0.0101726	0.0354183	0.292694	down
318	LOC105222689	-1.76984	0.00026505	0.00278361	0.293241	down
319	LOC105224156	-1.7691	0.00191849	0.0105282	0.293392	down
320	LOC105226461	1.76664	0.00198016	0.0107744	3.4026	up
321	LOC105230173	1.76495	0.00194144	0.0106299	3.39861	up
322	LOC105233084	1.76372	2.88944e-05	0.000655575	3.39574	up
323	LOC105231086	-1.76017	0.00143271	0.00856068	0.295213	down
324	LOC105228662	1.75974	0.00607625	0.0243763	3.38637	up
325	LOC105228434	1.75557	0.013456	0.0432934	3.37659	up
326	LOC115066216	1.75228	0.00293841	0.0142765	3.36891	up
327	LOC105222445	-1.75166	0.00170337	0.00965611	0.296961	down
328	LOC105230007	1.74718	0.0015697	0.0091297	3.35701	up
329	LOC105222081	1.74172	0.00183878	0.0102088	3.34433	up
330	LOC105223359	1.73786	0.000953277	0.00649471	3.3354	up
331	LOC105229185	-1.73542	0.000188959	0.00220143	0.300322	down
332	LOC105223043	1.73364	0.0101999	0.0354509	3.32566	up
333	LOC105230242	1.73209	0.0113965	0.0384951	3.32208	up
334	LOC109579448	1.7308	0.0142589	0.0452409	3.31911	up
335	LOC105222811	-1.72887	0.00149443	0.00881991	0.301689	down
336	LOC105228481	-1.72856	0.0115409	0.0388466	0.301752	down
337	LOC105231345	1.72517	0.0113836	0.0384785	3.3062	up
338	LOC105230052	1.72113	0.00196007	0.0106953	3.29693	up
339	LOC105224719	-1.71886	0.00385582	0.0174064	0.30379	down
340	LOC105232973	1.71505	5.00442e-05	0.000925818	3.28307	up
341	LOC105223974	1.71347	0.000335428	0.00318541	3.2795	up
342	LOC105223977	1.71034	0.000648288	0.00497793	3.27239	up
343	LOC105229426	1.70767	0.000127358	0.00171735	3.26633	up
344	LOC105233342	1.70617	0.000750187	0.00546727	3.26293	up
345	LOC115065903	1.70267	3.3237e-09	9.13544e-07	3.25503	up
346	LOC105222344	1.69716	0.00239548	0.0123636	3.24262	up
347	LOC105226500	1.69515	0.000320264	0.00309356	3.23811	up
348	LOC105225468	1.69374	3.04368e-05	0.000675645	3.23495	up
349	LOC105225865	-1.69313	0.00846274	0.0310376	0.309254	down
350	LOC105228345	-1.68877	0.0148393	0.046439	0.310192	down
351	LOC105222488	1.68149	0.0141674	0.0450396	3.20759	up
352	LOC105227372	1.68068	0.000462714	0.00391841	3.20578	up
353	LOC105226021	1.68025	1.25956e-06	7.01858e-05	3.20482	up
354	LOC109579852	-1.67614	1.73215e-05	0.000461586	0.31292	down
355	LOC105227777	1.67578	0.00274402	0.0135929	3.19492	up
356	LOC105226721	-1.6653	1.23052e-05	0.000375798	0.315278	down
357	LOC105226657	1.66501	0.0010229	0.00676017	3.17117	up
358	LOC105228633	-1.66457	0.00124494	0.00781233	0.315439	down
359	LOC105224033	-1.65999	0.000664567	0.00503843	0.316442	down
360	LOC105230640	1.65995	0.00039655	0.00357163	3.16006	up
361	LOC105222295	1.659	0.0124183	0.0409103	3.15798	up
362	LOC105232747	-1.65705	7.64187e-06	0.000263494	0.317086	down
363	LOC105225768	1.65696	0.000278367	0.00286315	3.15352	up
364	LOC105224793	1.65468	0.0026884	0.0134224	3.14853	up
365	LOC105232686	1.65436	0.00349439	0.0162161	3.14784	up
366	LOC105225193	-1.65265	6.79523e-05	0.00114652	0.318055	down
367	LOC105223566	-1.65137	7.76202e-06	0.000265942	0.318338	down
368	LOC105232331	-1.65117	0.000643182	0.00496582	0.318382	down
369	LOC105226940	1.65002	0.000450852	0.00384845	3.13839	up
370	LOC105224523	1.64807	0.00038309	0.00349652	3.13413	up
371	LOC105232428	-1.64786	0.00030183	0.00299032	0.319113	down
372	LOC105230220	1.63916	0.0154226	0.0477996	3.11485	up
373	LOC105231454	-1.63801	5.61176e-07	3.82878e-05	0.3213	down
374	LOC105226766	-1.63713	0.00492535	0.0209654	0.321496	down
375	LOC105229394	-1.63539	7.76969e-06	0.000265942	0.321884	down
376	LOC105222967	1.63308	0.00611186	0.0244678	3.10174	up
377	LOC109579558	1.62872	0.0145172	0.0457587	3.09238	up
378	LOC105228464	1.62845	0.00688112	0.026931	3.09181	up
379	LOC105226547	-1.62657	0.00038651	0.00351772	0.323857	down
380	LOC105223064	-1.62584	0.00979572	0.0344426	0.324021	down
381	LOC105225706	-1.6255	0.000653962	0.00499691	0.324098	down
382	LOC105229859	1.62417	0.00108298	0.00705364	3.08264	up
383	LOC105230556	1.62333	0.00980095	0.034443	3.08085	up
384	LOC105223549	1.6205	0.00495773	0.0210474	3.07481	up
385	LOC105224388	1.62048	0.00214056	0.0113832	3.07478	up
386	LOC105232510	1.61977	0.000484519	0.00403426	3.07326	up
387	LOC105225580	1.61714	0.0159766	0.0490412	3.06766	up
388	LOC105224439	1.61443	0.0013178	0.00806953	3.0619	up
389	LOC105227358	1.61262	0.000948557	0.00647172	3.05808	up
390	LOC105224325	-1.61154	0.000368974	0.00340354	0.327249	down
391	LOC105231792	-1.6107	8.11817e-06	0.000274943	0.327439	down
392	LOC105226887	1.61063	1.73274e-06	8.91389e-05	3.05385	up
393	LOC105230706	1.6105	0.00529567	0.0221209	3.05359	up
394	LOC105229022	-1.60737	0.00741068	0.0284594	0.328195	down
395	LOC105227197	-1.60675	1.33617e-07	1.54867e-05	0.328336	down
396	LOC105228785	1.60636	0.000284326	0.00289135	3.04483	up
397	LOC105230222	1.60539	1.03735e-07	1.29602e-05	3.04278	up
398	LOC105226113	-1.60405	0.00718563	0.0278172	0.328952	down
399	LOC105229290	1.60329	0.00947746	0.0336432	3.03835	up
400	LOC105226968	-1.59918	0.000708025	0.00526368	0.330064	down
401	LOC105224788	-1.599	1.47084e-05	0.000411321	0.330105	down
402	LOC105230593	1.59669	0.00698722	0.0271974	3.02449	up
403	LOC105225474	-1.59201	0.000294666	0.0029436	0.331708	down
404	LOC105223580	1.58453	0.00460018	0.0199162	2.9991	up
405	LOC105223345	-1.5811	0.00213026	0.0113538	0.334227	down
406	LOC105233929	-1.5806	4.92912e-08	7.2951e-06	0.334343	down
407	LOC105231579	1.57987	0.00814983	0.0302358	2.98943	up
408	LOC105223147	-1.57981	0.000733514	0.00539481	0.334526	down
409	LOC105225682	1.5777	0.00389705	0.0175513	2.98493	up
410	LOC105230301	1.57766	0.0130547	0.0423135	2.98486	up
411	LOC105230806	-1.57642	0.0109646	0.0374306	0.335313	down
412	LOC105226979	-1.5752	0.010941	0.0373631	0.335595	down
413	LOC105230770	-1.57519	1.13405e-09	3.89626e-07	0.3356	down
414	LOC105227377	1.57422	0.00465096	0.0201179	2.97775	up
415	LOC105222699	-1.57325	4.4482e-05	0.000854125	0.33605	down
416	LOC105228290	1.57289	6.58512e-05	0.00111726	2.97501	up
417	LOC105228926	1.57225	0.000529413	0.00430148	2.97368	up
418	LOC105224794	1.57169	0.00423868	0.0186875	2.97254	up
419	LOC105233192	1.57148	4.89655e-05	0.000912884	2.9721	up
420	LOC115066139	1.57077	0.0113721	0.0384532	2.97063	up
421	LOC105228672	1.56963	0.00600871	0.024208	2.96828	up
422	LOC105227756	1.56695	0.0082407	0.0304485	2.96278	up
423	LOC109579331	-1.56097	6.06738e-05	0.00105548	0.338923	down
424	LOC105226818	1.55741	0.00400072	0.0179176	2.94325	up
425	LOC105233991	1.55541	0.00411563	0.0183191	2.93917	up
426	LOC105223067	-1.55352	0.00257517	0.013039	0.340678	down
427	LOC105232602	1.5531	8.32497e-05	0.00130129	2.93447	up
428	LOC105221907	1.55305	0.000231479	0.00253336	2.93437	up
429	LOC105229455	-1.54857	0.0103541	0.0358295	0.34185	down
430	LOC105225181	-1.54191	0.010888	0.037235	0.34343	down
431	LOC105226072	1.54159	3.71106e-05	0.000759583	2.91116	up
432	LOC105224937	1.53664	0.00158881	0.00920161	2.90119	up
433	LOC105233385	-1.53621	0.00229517	0.0119737	0.34479	down
434	LOC105231272	1.53613	0.000168181	0.00207158	2.90016	up
435	LOC105231735	1.53595	0.0080827	0.0300918	2.89979	up
436	LOC105229540	1.53367	0.000428716	0.00372561	2.89522	up
437	LOC105227754	1.52987	0.00183309	0.0101952	2.88761	up
438	LOC105233170	1.52974	0.000240302	0.0025887	2.88734	up
439	LOC105227848	-1.52669	0.000477766	0.00400009	0.347072	down
440	LOC105231285	-1.52643	3.15581e-10	1.37995e-07	0.347135	down
441	LOC105231210	1.52556	0.0108634	0.0371775	2.87898	up
442	LOC105223270	1.52401	0.00494104	0.0210043	2.87589	up
443	LOC105222891	1.52286	0.00479658	0.0205812	2.8736	up
444	LOC105233968	1.52278	3.85155e-05	0.000783753	2.87345	up
445	LOC109579516	-1.52273	0.0131705	0.0425311	0.348027	down
446	LOC105227635	1.51839	0.00594695	0.0240175	2.86471	up
447	LOC105222324	-1.51492	6.17481e-07	4.04093e-05	0.349915	down
448	LOC105228787	1.51462	0.00793209	0.0297453	2.85724	up
449	LOC105223999	-1.51323	0.000107813	0.00155263	0.350325	down
450	LOC105229563	1.50739	0.000629321	0.00488626	2.84296	up
451	LOC115066709	-1.50655	1.79272e-09	5.56321e-07	0.351952	down
452	LOC105225972	-1.50383	1.06632e-06	6.10925e-05	0.352617	down
453	LOC105233494	-1.49847	0.0127417	0.0416639	0.353929	down
454	LOC105222108	1.49755	0.000661752	0.005029	2.82364	up
455	LOC105229541	1.4959	0.000845888	0.00592676	2.8204	up
456	LOC105230355	1.49258	0.000723894	0.00533629	2.81393	up
457	LOC105233612	-1.4919	8.27929e-06	0.000278011	0.355543	down
458	LOC105233365	1.4904	0.00174171	0.00980988	2.80967	up
459	LOC105224252	1.48917	0.00196867	0.010724	2.80727	up
460	LOC105232558	1.48787	0.00693385	0.0270893	2.80475	up
461	LOC105225870	-1.48718	0.00837096	0.0308067	0.35671	down
462	LOC105224964	-1.48713	5.09264e-06	0.00019441	0.356722	down
463	LOC115066570	-1.48658	0.000644762	0.00496931	0.356857	down
464	LOC105229608	1.48649	0.00851707	0.0311373	2.80206	up
465	LOC105228165	1.48485	0.000114162	0.00161032	2.79888	up
466	LOC105226111	-1.48352	0.00186127	0.0102755	0.357615	down
467	LOC105229197	-1.48293	0.000555931	0.0044493	0.357761	down
468	LOC105226352	-1.48202	1.72234e-05	0.000461528	0.357987	down
469	LOC105227222	-1.48192	3.28687e-05	0.000710555	0.358012	down
470	LOC105230849	-1.47937	0.00725518	0.0280076	0.358645	down
471	LOC105222506	-1.47935	7.88842e-08	1.06883e-05	0.358651	down
472	LOC105221790	1.47815	0.00978237	0.0344334	2.78592	up
473	LOC105227074	-1.47774	0.00148904	0.00879349	0.35905	down
474	LOC105222767	1.47674	0.00268477	0.0134169	2.78319	up
475	LOC105228639	1.47664	0.00268866	0.0134224	2.783	up
476	LOC105228137	-1.47553	1.44776e-06	7.6947e-05	0.359602	down
477	LOC105233946	-1.47327	0.00299988	0.0145092	0.360165	down
478	LOC105224652	-1.46958	3.66849e-08	5.88182e-06	0.361089	down
479	LOC105224963	-1.46824	0.0113468	0.0384219	0.361423	down
480	LOC105226110	-1.4682	0.000136827	0.00180312	0.361433	down
481	LOC105233045	1.46213	3.90579e-05	0.000791025	2.75514	up
482	LOC105226471	-1.46212	3.89179e-06	0.000162778	0.36296	down
483	LOC105229767	1.46167	0.000272676	0.00284154	2.75426	up
484	LOC105231930	-1.46081	0.00806855	0.0300807	0.36329	down
485	LOC105233403	-1.46003	0.0120068	0.0400366	0.363486	down
486	LOC105224305	1.45991	0.00747739	0.02859	2.75091	up
487	LOC109579252	1.45512	0.00027293	0.00284154	2.7418	up
488	LOC105223552	-1.45474	0.00016774	0.00206879	0.364821	down
489	LOC105233760	-1.45291	0.0120776	0.0401615	0.365285	down
490	LOC105232631	1.45163	0.00399128	0.017887	2.73517	up
491	LOC105230946	-1.45157	2.289e-05	0.00055608	0.365624	down
492	LOC105230747	-1.45101	0.00233734	0.0121517	0.365764	down
493	LOC105224433	1.44992	0.00344296	0.0160238	2.73193	up
494	LOC105223900	-1.44747	0.000650725	0.00499065	0.366664	down
495	LOC105231022	1.44736	0.00672734	0.0264475	2.72709	up
496	LOC105224311	-1.44725	0.00138795	0.00837646	0.366721	down
497	LOC105232908	1.44702	0.000715566	0.00529519	2.72644	up
498	LOC105225180	-1.44607	0.000771091	0.00555232	0.36702	down
499	LOC105223017	-1.4459	0.00631662	0.0251619	0.367062	down
500	LOC105230373	-1.4446	7.12602e-09	1.67201e-06	0.367394	down
501	LOC105231609	-1.44451	1.25329e-05	0.000379812	0.367417	down
502	LOC105223160	1.44417	0.000639219	0.00493919	2.72106	up
503	LOC105229434	1.44068	0.0143564	0.0454005	2.71448	up
504	LOC105227914	1.43736	0.00655964	0.0259682	2.70824	up
505	LOC105222467	1.43671	0.00984638	0.0345072	2.70702	up
506	LOC105229569	-1.43668	0.00596246	0.02407	0.369417	down
507	LOC105223982	1.43655	0.0143845	0.0454744	2.70674	up
508	LOC105231605	1.43621	0.0129597	0.0421331	2.70609	up
509	LOC105230608	-1.43391	0.000791069	0.00565263	0.370127	down
510	LOC105225072	1.43283	9.9576e-07	5.91309e-05	2.69976	up
511	LOC105224165	-1.43266	3.22866e-11	2.38921e-08	0.370448	down
512	LOC105222428	1.43107	0.00325926	0.0153764	2.69647	up
513	LOC105225485	1.43061	0.0020234	0.0109355	2.69561	up
514	LOC105228806	1.43052	0.00178403	0.00998343	2.69544	up
515	LOC105226468	1.43015	0.003966	0.0178035	2.69474	up
516	LOC105231832	-1.42785	3.31794e-07	2.73773e-05	0.371686	down
517	LOC105226032	1.42704	0.0157689	0.0485584	2.68894	up
518	LOC105226874	1.42641	0.00047932	0.00400613	2.68777	up
519	LOC105233120	1.42618	0.00276452	0.0136633	2.68733	up
520	LOC105224705	1.42544	0.00040042	0.00358663	2.68596	up
521	LOC105231489	-1.42492	0.016053	0.0491972	0.372439	down
522	LOC105222744	1.42229	6.06452e-07	4.02349e-05	2.68011	up
523	LOC105230281	1.42031	0.0127022	0.0415773	2.67643	up
524	LOC105231348	1.4163	1.41784e-05	0.000401357	2.669	up
525	LOC105223561	1.41411	0.00375518	0.017053	2.66496	up
526	LOC105222054	1.4141	0.00182642	0.0101738	2.66493	up
527	LOC105222322	1.41404	2.84633e-05	0.000647322	2.66483	up
528	LOC105230231	1.41379	0.0159613	0.0490097	2.66436	up
529	LOC105222387	-1.40944	0.00693847	0.0270893	0.376459	down
530	LOC105225659	-1.40874	0.00126125	0.00785832	0.376642	down
531	LOC105225359	-1.40822	0.0113185	0.038353	0.376775	down
532	LOC105233338	1.40635	0.00426886	0.018759	2.65066	up
533	LOC105229937	-1.40615	3.10892e-06	0.000140412	0.377318	down
534	LOC105227462	1.40559	0.00211004	0.0112822	2.64926	up
535	LOC105228136	1.4043	0.00143631	0.00857684	2.6469	up
536	LOC105229609	1.4041	0.00111626	0.00722154	2.64653	up
537	LOC105222759	1.404	0.00159259	0.00920161	2.64634	up
538	LOC105227008	-1.40393	0.00012896	0.00172955	0.377899	down
539	LOC105229970	1.4038	0.000293282	0.00293282	2.64597	up
540	LOC105222946	1.4015	0.0101483	0.035359	2.64177	up
541	LOC105228334	-1.40137	2.59057e-08	4.53115e-06	0.378568	down
542	LOC105221811	-1.40122	0.00147419	0.00872184	0.378608	down
543	LOC105221854	1.40111	7.09137e-05	0.00117778	2.64104	up
544	LOC105232282	-1.40108	1.48074e-06	7.77852e-05	0.378646	down
545	LOC105227675	1.40008	0.00017882	0.00213961	2.63915	up
546	LOC105224300	1.39963	8.50154e-05	0.00131911	2.63834	up
547	LOC105232443	1.39908	0.000522237	0.00426117	2.63733	up
548	LOC105227110	1.39903	0.00894534	0.0323563	2.63723	up
549	LOC105233416	1.39885	4.27361e-05	0.000828874	2.63691	up
550	LOC105223541	1.39851	0.0111566	0.0379505	2.6363	up
551	LOC105224447	1.39777	0.00069618	0.00520377	2.63494	up
552	LOC105226238	-1.39682	0.000317748	0.00307519	0.379765	down
553	LOC105228324	-1.3965	2.33376e-07	2.24508e-05	0.37985	down
554	LOC105223654	1.395	0.0157297	0.0484998	2.62989	up
555	LOC109579336	1.39243	0.0154109	0.0477927	2.6252	up
556	LOC105225025	1.39199	0.00273303	0.0135756	2.6244	up
557	LOC105229975	-1.39016	1.19757e-10	6.72409e-08	0.381523	down
558	LOC105225513	1.3884	0.00286626	0.0140251	2.61788	up
559	LOC105233696	-1.38826	3.87678e-09	1.03596e-06	0.382025	down
560	LOC105227023	1.38442	0.00863442	0.0314728	2.61066	up
561	LOC105229573	-1.38385	4.2218e-07	3.08964e-05	0.383194	down
562	LOC105232581	1.38175	0.0114529	0.0386448	2.60584	up
563	LOC105231438	1.38168	0.000185074	0.00217432	2.60571	up
564	LOC105233687	1.38088	0.0013507	0.00822385	2.60427	up
565	LOC105228574	1.37996	0.00712611	0.0276302	2.60261	up
566	LOC105228739	1.37954	0.00110889	0.00718836	2.60185	up
567	LOC105222522	-1.37837	0.00721072	0.0278919	0.384654	down
568	LOC105223927	1.37728	0.0145536	0.0458284	2.59779	up
569	LOC105227025	1.37677	0.00388166	0.0174984	2.59685	up
570	LOC105223806	1.37612	0.00248548	0.0126845	2.5957	up
571	LOC105233162	1.37273	0.00186176	0.0102755	2.5896	up
572	LOC105222833	1.37077	0.000226089	0.00249424	2.58609	up
573	LOC105234214	1.37062	0.000925861	0.00636654	2.58582	up
574	LOC105225538	1.36938	0.000571233	0.00454529	2.5836	up
575	LOC105231507	1.36929	7.95608e-05	0.0012663	2.58344	up
576	LOC105228259	1.36652	0.00232734	0.0121215	2.57849	up
577	LOC105233771	1.36533	0.00553125	0.022847	2.57636	up
578	LOC105228186	1.36394	0.000266032	0.00279032	2.57387	up
579	LOC105225541	-1.36373	0.00167225	0.00954741	0.388577	down
580	LOC105230283	1.3631	0.000233737	0.00254469	2.57238	up
581	LOC105225583	1.36251	0.00883026	0.0320313	2.57132	up
582	LOC105225946	-1.3622	0.000217934	0.00244714	0.388989	down
583	LOC105232254	1.36095	0.0126215	0.0413691	2.56855	up
584	LOC105230897	-1.35871	1.52125e-05	0.000421741	0.38993	down
585	LOC105221812	1.35785	0.00401758	0.0179513	2.56303	up
586	LOC105225878	-1.35539	8.14542e-06	0.000274943	0.390829	down
587	LOC105230959	1.35439	0.00220172	0.0116249	2.55688	up
588	LOC105232332	-1.35327	1.07365e-07	1.30216e-05	0.391404	down
589	LOC105228665	1.35145	0.000187617	0.00219038	2.55168	up
590	LOC105231961	1.35126	0.0164032	0.0499696	2.55134	up
591	LOC105233464	1.35026	0.0161903	0.0494918	2.54957	up
592	LOC105228547	-1.35004	0.00253691	0.0128855	0.39228	down
593	LOC105230549	1.34888	0.0012054	0.00762888	2.54714	up
594	LOC105226327	1.34782	0.00201819	0.0109134	2.54527	up
595	LOC105229500	-1.34621	0.0122209	0.0404282	0.393324	down
596	LOC105230570	-1.34481	4.06272e-06	0.000166312	0.393707	down
597	LOC105226464	1.34184	0.0076507	0.029022	2.53475	up
598	LOC105229660	-1.34057	1.36926e-05	0.000395486	0.394864	down
599	LOC105225650	1.33785	0.00335582	0.0157007	2.52774	up
600	LOC105228077	1.33639	0.00116953	0.00745127	2.52519	up
601	LOC115066528	-1.33538	0.00752398	0.0287225	0.396287	down
602	LOC105224345	1.33466	0.00737006	0.0283147	2.52216	up
603	LOC105225029	1.33361	9.03144e-05	0.00136393	2.52033	up
604	LOC105233685	1.33325	6.40743e-06	0.000230859	2.51969	up
605	LOC105230984	-1.33088	0.000790201	0.00565184	0.397526	down
606	LOC105228765	-1.33069	6.11661e-07	4.03026e-05	0.397578	down
607	LOC105233113	1.33041	0.000716664	0.00529924	2.51474	up
608	LOC105233196	1.32915	0.000730842	0.00537926	2.51255	up
609	LOC105227438	-1.32875	0.0123208	0.0407027	0.398114	down
610	LOC105226542	1.32827	0.000226878	0.00250007	2.51101	up
611	LOC105224418	1.32826	0.00755746	0.0288046	2.511	up
612	LOC105224885	1.32761	0.00196193	0.010697	2.50987	up
613	LOC105228082	1.32728	0.00984156	0.0345029	2.5093	up
614	LOC105227135	1.3266	0.0121303	0.0402668	2.5081	up
615	LOC105227741	-1.32484	0.000653647	0.00499691	0.399192	down
616	LOC105228318	1.32447	0.00273214	0.0135756	2.5044	up
617	LOC105221814	1.32258	0.000180086	0.00214144	2.50113	up
618	LOC105233158	1.32068	0.00379394	0.0171673	2.49784	up
619	LOC105231914	1.31993	0.00131458	0.00806008	2.49653	up
620	LOC105233877	-1.31978	2.39806e-08	4.35271e-06	0.400596	down
621	LOC105222597	-1.3189	0.0158308	0.0486868	0.40084	down
622	LOC105230803	1.31878	0.00399204	0.017887	2.49455	up
623	LOC105224190	1.31815	0.00811068	0.0301487	2.49346	up
624	LOC105224951	-1.31789	3.86024e-06	0.000162778	0.401122	down
625	LOC105222337	1.31562	0.00229813	0.0119826	2.48909	up
626	LOC115066176	-1.31429	0.000158731	0.00198568	0.402125	down
627	LOC105233033	1.31399	0.00206857	0.011125	2.48628	up
628	LOC105230161	1.31252	3.9066e-07	3.00177e-05	2.48375	up
629	LOC105230642	1.31185	0.00419987	0.0185589	2.48259	up
630	LOC105228618	-1.31151	3.02022e-05	0.000674119	0.402899	down
631	LOC105226903	1.31117	0.00771771	0.0291846	2.48143	up
632	LOC105231002	-1.30886	0.000144751	0.00187065	0.403639	down
633	LOC105227078	-1.3085	1.71084e-05	0.000459728	0.403739	down
634	LOC105232380	-1.30763	9.0954e-05	0.00137144	0.403984	down
635	LOC105226936	-1.30557	0.000227181	0.00250055	0.404562	down
636	LOC105229385	-1.30437	0.00264042	0.0132641	0.404899	down
637	LOC105227118	1.3043	0.000303851	0.00299492	2.46965	up
638	LOC105227014	1.30364	0.000659098	0.00502419	2.46851	up
639	LOC105224210	1.30261	0.0103487	0.0358239	2.46674	up
640	LOC105226096	1.3022	0.00146131	0.00866698	2.46605	up
641	LOC105232098	1.30154	7.5338e-05	0.00122839	2.46491	up
642	LOC105229612	-1.30057	0.00101885	0.00674734	0.405965	down
643	LOC105225141	1.29853	0.00555735	0.022897	2.45978	up
644	LOC105223205	1.29846	0.000166219	0.00205795	2.45966	up
645	LOC105228874	1.29727	0.00156778	0.00912485	2.45764	up
646	LOC115066078	-1.29607	0.000653224	0.00499691	0.407234	down
647	LOC105224824	-1.29336	0.00017538	0.00211955	0.408	down
648	LOC105226159	1.29326	0.013607	0.0436768	2.45081	up
649	LOC105222280	1.29294	0.0107192	0.0368414	2.45027	up
650	LOC105229045	1.29268	0.0114774	0.0386791	2.44983	up
651	LOC105223418	1.29259	0.0083853	0.0308253	2.44968	up
652	LOC105224975	-1.29221	0.0120475	0.0401028	0.408326	down
653	LOC105223819	-1.29038	0.00558325	0.0229534	0.408843	down
654	LOC105228659	1.28933	0.00843042	0.0309426	2.44415	up
655	LOC105232880	1.28806	0.000774787	0.00556227	2.44199	up
656	LOC105233234	1.28742	0.00304667	0.0146838	2.44092	up
657	LOC105224474	1.28703	0.00258081	0.0130533	2.44026	up
658	LOC105232043	1.28692	1.6403e-05	0.000445754	2.44006	up
659	LOC105226816	1.28653	0.00768195	0.0290946	2.4394	up
660	LOC105232292	-1.28624	0.000120459	0.00166257	0.410019	down
661	LOC105226690	1.28414	0.00058387	0.0046229	2.43536	up
662	LOC105224554	1.28396	0.000388311	0.00352183	2.43506	up
663	LOC105228113	1.28159	0.00508023	0.0214444	2.43107	up
664	LOC105227810	1.28097	0.00085786	0.00599318	2.43002	up
665	LOC105228920	-1.2802	0.000626194	0.0048659	0.411738	down
666	LOC105225037	1.27998	0.0012381	0.0077848	2.42836	up
667	LOC105228954	1.27897	0.00264383	0.0132674	2.42666	up
668	LOC105222179	1.27847	0.0110217	0.0375989	2.42581	up
669	LOC105231492	1.2771	0.00747149	0.028586	2.42352	up
670	LOC109579784	-1.2769	0.00876406	0.0318272	0.412682	down
671	LOC105228098	-1.27577	0.00350613	0.0162471	0.413006	down
672	LOC105227961	1.27162	0.0119776	0.0399669	2.41433	up
673	LOC105224920	-1.27144	7.51147e-09	1.72048e-06	0.414246	down
674	LOC105225980	1.27142	0.002825	0.0138655	2.414	up
675	LOC105222221	1.27095	0.00124605	0.00781423	2.4132	up
676	LOC105226098	1.27091	0.00293435	0.014264	2.41313	up
677	LOC105223071	-1.27053	2.074e-07	2.11386e-05	0.414507	down
678	LOC105231230	-1.2696	0.000115585	0.00161736	0.414775	down
679	LOC105226309	-1.26872	0.000122583	0.00167746	0.415027	down
680	LOC105223216	-1.26365	0.0135915	0.0436416	0.416488	down
681	LOC105229085	1.26344	0.00796725	0.0297982	2.40067	up
682	LOC105223130	1.26178	0.00315777	0.0150908	2.39792	up
683	LOC105228943	1.26163	0.00287372	0.0140474	2.39767	up
684	LOC105230325	-1.26135	1.24811e-10	6.72409e-08	0.417153	down
685	LOC115066658	-1.26022	0.0010424	0.00684505	0.417479	down
686	LOC105229976	-1.25944	6.21924e-05	0.00107495	0.417707	down
687	LOC105224017	-1.25941	0.000269944	0.00282268	0.417714	down
688	LOC105233252	1.2594	0.000409126	0.00364154	2.39397	up
689	LOC105231628	1.25889	0.0127914	0.0418122	2.39312	up
690	LOC105226838	1.25619	0.00659523	0.0260345	2.38865	up
691	LOC105227811	1.25538	0.0012442	0.00781233	2.3873	up
692	LOC105229365	1.25516	0.0151879	0.0472228	2.38694	up
693	LOC105230192	1.25498	0.00113276	0.00729391	2.38663	up
694	LOC105227145	1.25497	4.19954e-05	0.000821129	2.38662	up
695	LOC105224735	1.25368	0.00318443	0.015188	2.3845	up
696	LOC105223236	-1.25332	5.27397e-07	3.73056e-05	0.419483	down
697	LOC105223175	1.25305	0.00332187	0.0155753	2.38344	up
698	LOC105230713	-1.25266	0.00674197	0.0264942	0.419672	down
699	LOC105228283	1.25228	0.00523809	0.0219471	2.38217	up
700	LOC105229320	1.25198	8.67892e-05	0.001338	2.38168	up
701	LOC105229670	1.25155	0.00499001	0.0211619	2.38097	up
702	LOC105233393	1.25054	0.000337658	0.00320342	2.3793	up
703	LOC105225703	-1.25039	3.02007e-08	5.09704e-06	0.420336	down
704	LOC105228083	-1.24949	2.39051e-07	2.27246e-05	0.420597	down
705	LOC105224635	-1.24895	1.35295e-06	7.40385e-05	0.420755	down
706	LOC105230797	-1.24758	0.0120818	0.0401615	0.421155	down
707	LOC105233485	-1.24688	0.000937203	0.00642615	0.42136	down
708	LOC105224480	1.24625	0.00211748	0.0113104	2.37225	up
709	LOC105231977	1.24495	4.63433e-05	0.000882817	2.37011	up
710	LOC105227750	1.24361	0.0145383	0.0457953	2.36791	up
711	LOC105229528	-1.24292	5.44537e-07	3.82368e-05	0.422516	down
712	LOC105225979	1.2429	0.00797048	0.0297982	2.36674	up
713	LOC105223159	-1.2423	0.00759044	0.0288617	0.422699	down
714	LOC105223209	1.2421	0.00798892	0.029846	2.36543	up
715	LOC105229527	-1.2415	1.18879e-09	3.94349e-07	0.422932	down
716	LOC105231188	1.24066	0.00377329	0.017098	2.36306	up
717	LOC105228635	-1.24008	0.000874635	0.00609268	0.42335	down
718	LOC105222373	-1.23933	9.56838e-07	5.71726e-05	0.423569	down
719	LOC105231377	1.23845	0.00119011	0.00754704	2.35946	up
720	LOC105233794	1.23714	0.00090396	0.00625169	2.35732	up
721	LOC105227684	-1.23582	0.000902934	0.00624908	0.424602	down
722	LOC105229263	1.23472	0.00757681	0.028848	2.35335	up
723	LOC115065720	1.23259	0.0143446	0.0453781	2.34989	up
724	LOC105227614	1.23254	0.00443006	0.0192751	2.34981	up
725	LOC105227543	1.23201	0.00776569	0.0292905	2.34895	up
726	LOC105224947	-1.23167	1.40174e-06	7.57567e-05	0.425823	down
727	LOC105228982	-1.23063	0.000173031	0.00210171	0.426131	down
728	LOC105229529	1.22975	0.0161416	0.0493744	2.34526	up
729	LOC105223742	1.22952	0.00979325	0.0344426	2.34488	up
730	LOC105232329	-1.22897	0.000396903	0.00357163	0.426623	down
731	LOC105232553	1.22885	0.0010032	0.00669263	2.3438	up
732	LOC105231912	1.2245	0.000220151	0.00244839	2.33674	up
733	LOC105231436	1.22378	0.000219785	0.00244714	2.33557	up
734	LOC105227816	1.22282	2.69674e-05	0.000625124	2.33403	up
735	LOC105229592	1.22145	0.0125675	0.0412485	2.33181	up
736	LOC105227586	1.22134	0.00121042	0.00765062	2.33164	up
737	LOC105222865	1.22013	0.00432692	0.0189549	2.32967	up
738	LOC105231087	-1.21953	2.61343e-05	0.000614698	0.429421	down
739	LOC105224909	-1.2195	8.84158e-05	0.00135258	0.429432	down
740	LOC105230367	1.21939	0.00156646	0.00912485	2.32849	up
741	LOC105222607	1.2175	0.00318002	0.0151745	2.32544	up
742	LOC105225937	-1.21706	7.98808e-05	0.00126807	0.430159	down
743	LOC105224770	-1.21684	0.000747812	0.00545632	0.430224	down
744	LOC105225507	1.21552	0.00407296	0.0181566	2.32224	up
745	LOC105233864	1.21508	0.00697085	0.0271716	2.32154	up
746	LOC105226592	1.21465	0.00128032	0.00792072	2.32084	up
747	LOC105222516	-1.21456	7.85173e-09	1.7566e-06	0.430906	down
748	LOC105224094	-1.21427	0.0156462	0.0483421	0.430991	down
749	LOC105233817	-1.21376	2.87969e-07	2.51842e-05	0.431145	down
750	LOC105228150	1.21344	0.00418255	0.0184994	2.31889	up
751	LOC105227993	-1.21339	0.000100516	0.00147179	0.431253	down
752	LOC105229586	1.21254	0.0035436	0.0163577	2.31745	up
753	LOC105229627	1.21217	0.0030958	0.0148474	2.31687	up
754	LOC105229943	-1.21199	1.00225e-06	5.91513e-05	0.431672	down
755	LOC105234015	1.21192	0.00468573	0.020241	2.31645	up
756	LOC105221898	-1.21117	7.87787e-05	0.00126519	0.431919	down
757	LOC105229987	1.20826	0.00134643	0.00820307	2.31059	up
758	LOC105230937	-1.20777	1.98751e-05	0.000507158	0.432938	down
759	LOC105231959	-1.20665	9.41424e-07	5.66031e-05	0.433273	down
760	LOC105233237	1.20628	0.00539159	0.0223855	2.30742	up
761	LOC105223930	1.20569	0.0154521	0.047874	2.30647	up
762	LOC105226852	1.20564	0.00818576	0.0303083	2.30639	up
763	LOC105233713	1.20543	0.0029138	0.0141967	2.30606	up
764	LOC105232642	1.20467	2.9098e-06	0.000135228	2.30484	up
765	LOC105230735	-1.20278	5.15953e-06	0.000194764	0.434437	down
766	LOC105231171	1.20254	3.96284e-07	3.00177e-05	2.30144	up
767	LOC105225518	1.20084	0.00194556	0.0106345	2.29874	up
768	LOC105224758	-1.20076	2.58262e-13	3.1056e-10	0.435046	down
769	LOC105231577	1.20036	0.00233722	0.0121517	2.29797	up
770	LOC105232316	-1.19941	0.0065787	0.0259981	0.435455	down
771	LOC105234042	-1.19915	0.00346875	0.0161127	0.435533	down
772	E4f1	1.19905	0.00691676	0.0270485	2.29589	up
773	LOC105232529	1.19859	0.000141694	0.00185455	2.29515	up
774	LOC105225392	1.1984	0.0144137	0.0455219	2.29486	up
775	LOC105222217	-1.19744	0.0143102	0.045348	0.436048	down
776	LOC105228483	-1.19739	4.31512e-06	0.000171685	0.436064	down
777	LOC105230003	1.19539	0.000204889	0.00234329	2.29006	up
778	LOC105229366	1.19527	0.00437806	0.0191093	2.28988	up
779	LOC105226626	1.19515	0.00469285	0.0202627	2.28968	up
780	LOC105232376	-1.19368	0.0103049	0.0357107	0.437187	down
781	LOC105227604	1.19316	0.000973569	0.00658597	2.28653	up
782	LOC105227589	1.19291	1.57775e-05	0.00043242	2.28613	up
783	LOC105231509	1.19184	0.00346822	0.0161127	2.28444	up
784	LOC105233791	1.19038	0.00633179	0.0252119	2.28213	up
785	LOC105223337	1.18961	0.00247164	0.0126541	2.28091	up
786	LOC105230436	1.18818	0.0146556	0.046059	2.27865	up
787	LOC105227521	-1.1856	0.0124962	0.0410846	0.439641	down
788	LOC105222821	1.18546	0.00195153	0.0106608	2.27436	up
789	LOC105229690	-1.1845	0.0112765	0.038251	0.439978	down
790	LOC105225309	-1.18433	1.16558e-05	0.000360544	0.440028	down
791	LOC105232743	-1.18417	0.0153042	0.0475077	0.440077	down
792	LOC105229616	1.18329	0.0090423	0.0325916	2.27094	up
793	LOC105227643	1.18309	0.0054543	0.0225903	2.27063	up
794	LOC105227699	-1.18284	0.00619889	0.0247544	0.440483	down
795	LOC105221885	1.18247	0.00441717	0.0192364	2.26965	up
796	LOC105226466	-1.18223	0.000544673	0.00439542	0.440669	down
797	LOC105229229	1.18101	0.0150339	0.0468804	2.26735	up
798	LOC105231653	1.18086	0.00290903	0.0141852	2.26712	up
799	LOC105229119	1.1802	0.000121915	0.00167069	2.26608	up
800	LOC105233641	1.18008	0.0114791	0.0386791	2.2659	up
801	LOC115066081	1.17986	0.0123831	0.0408242	2.26554	up
802	LOC105227285	1.17915	0.00667694	0.0263031	2.26444	up
803	LOC105223199	1.17876	0.00107463	0.00700878	2.26382	up
804	LOC105222945	-1.17796	3.35813e-07	2.73773e-05	0.441976	down
805	LOC105229521	1.1773	0.014333	0.0453781	2.26154	up
806	LOC105234161	1.17655	0.00437796	0.0191093	2.26036	up
807	LOC105227174	1.17394	0.00161802	0.0093094	2.25627	up
808	LOC105230268	-1.17324	1.2373e-05	0.000376673	0.443425	down
809	LOC105233351	1.17285	0.00120973	0.00765062	2.25457	up
810	LOC105227053	1.1728	0.0139861	0.0445076	2.25448	up
811	LOC105231190	1.17265	0.00919864	0.0329821	2.25426	up
812	LOC105227390	1.172	0.0124219	0.0409103	2.25324	up
813	LOC105222657	-1.1714	1.05841e-07	1.30216e-05	0.443991	down
814	LOC105222962	1.1707	0.000371813	0.0034261	2.25121	up
815	LOC105229847	-1.1706	0.00216479	0.0114741	0.444237	down
816	LOC105224884	-1.1688	0.0148389	0.046439	0.44479	down
817	LOC105225502	1.16861	0.00439843	0.0191808	2.24795	up
818	LOC105228289	1.16855	0.00938764	0.0334602	2.24785	up
819	LOC105223284	1.16779	0.0115028	0.0387319	2.24667	up
820	LOC105226470	1.16762	0.00141087	0.00845643	2.2464	up
821	LOC105222645	1.16741	0.00112964	0.00728055	2.24609	up
822	LOC105231752	-1.16692	0.000297258	0.00295721	0.445371	down
823	LOC105225926	-1.16681	0.00642743	0.0255187	0.445407	down
824	LOC105230497	-1.16664	2.57421e-07	2.40114e-05	0.445457	down
825	LOC105222041	1.16648	0.00796142	0.0297982	2.24463	up
826	LOC105224131	-1.16414	0.000263033	0.00276761	0.446229	down
827	LOC105226668	1.16295	0.0120461	0.0401028	2.23914	up
828	LOC105222376	1.16159	0.000407554	0.00363362	2.23703	up
829	LOC105229058	-1.16018	2.66743e-05	0.000622832	0.447457	down
830	LOC105226871	1.15841	0.0120792	0.0401615	2.23211	up
831	LOC105234095	-1.15701	8.47771e-05	0.00131805	0.44844	down
832	LOC105223178	1.15678	0.00785932	0.0295108	2.22959	up
833	LOC105225398	1.15676	0.000280363	0.00286673	2.22956	up
834	LOC105226060	1.15667	0.0102315	0.0355075	2.22943	up
835	LOC105224268	1.15657	5.71135e-08	8.07988e-06	2.22927	up
836	LOC105224985	-1.15605	1.31198e-07	1.53918e-05	0.448738	down
837	LOC105228513	-1.15394	7.62048e-05	0.00123051	0.449398	down
838	LOC105234219	1.15221	0.0093265	0.0333133	2.22254	up
839	LOC105230241	1.15155	0.00331115	0.0155458	2.22152	up
840	LOC105230347	-1.15146	1.25944e-05	0.000379812	0.450171	down
841	LOC105228929	1.15143	0.00702172	0.0272925	2.22134	up
842	LOC105231704	-1.15105	0.00440461	0.0191904	0.450297	down
843	LOC105228314	1.15101	0.0102004	0.0354509	2.2207	up
844	LOC105222436	-1.1507	1.57758e-05	0.00043242	0.450406	down
845	LOC105234224	1.14977	0.0116518	0.0391376	2.21879	up
846	LOC105225922	1.14973	0.00143183	0.00856068	2.21873	up
847	LOC105222265	1.14893	0.00056441	0.00450218	2.2175	up
848	LOC105222135	1.14827	0.00781604	0.029421	2.21648	up
849	LOC109579561	1.14751	0.0134269	0.0432142	2.21531	up
850	LOC105225148	1.14614	0.014502	0.0457394	2.21322	up
851	LOC105229582	1.14583	0.010021	0.0349791	2.21274	up
852	LOC105225215	-1.14521	0.00039726	0.00357163	0.452123	down
853	LOC105223729	-1.14505	1.71243e-14	3.29472e-11	0.452175	down
854	LOC105224323	-1.14477	0.000380719	0.00347817	0.452262	down
855	LOC105234057	1.14466	0.00500403	0.0211971	2.21094	up
856	LOC105233166	1.14449	0.000700459	0.00522358	2.21067	up
857	LOC105226023	1.14415	0.00785611	0.0295103	2.21015	up
858	LOC115066236	1.14345	0.00628887	0.0250721	2.20909	up
859	LOC105230808	1.14294	0.000410336	0.00364154	2.2083	up
860	LOC105227760	1.14155	0.00482177	0.0206709	2.20618	up
861	LOC105228953	1.14141	0.00727858	0.0280641	2.20597	up
862	LOC105228857	1.14	0.015459	0.0478802	2.20382	up
863	LOC105231825	-1.13789	8.97909e-05	0.0013621	0.454424	down
864	LOC105229538	1.1378	0.00290929	0.0141852	2.20046	up
865	LOC105226078	-1.13631	0.000314086	0.00304895	0.454922	down
866	LOC105232832	-1.13599	0.00838562	0.0308253	0.455022	down
867	LOC105225342	-1.13538	0.000112597	0.00159175	0.455215	down
868	LOC105228332	1.13444	0.00072249	0.00533006	2.19533	up
869	LOC105222822	1.13335	0.0111862	0.0380238	2.19368	up
870	LOC105224878	-1.13304	0.000409585	0.00364154	0.455953	down
871	LOC105223801	1.1329	0.00237232	0.0122829	2.19299	up
872	LOC105228148	-1.13193	9.37728e-09	2.05021e-06	0.456305	down
873	LOC105232976	1.13182	0.0163002	0.0497645	2.19135	up
874	LOC105230879	1.13173	0.00500173	0.0211968	2.19121	up
875	LOC105231276	1.13072	0.0157556	0.0485488	2.18969	up
876	LOC105222132	-1.12997	0.00140579	0.00844594	0.456927	down
877	LOC105226707	1.1288	0.00257167	0.0130345	2.18676	up
878	LOC105232549	1.12687	0.00238793	0.0123372	2.18384	up
879	LOC105229817	-1.12589	5.35817e-05	0.000972559	0.45822	down
880	LOC105225645	1.12546	0.00888824	0.0322128	2.1817	up
881	LOC105222168	1.12481	0.0121984	0.0404188	2.18073	up
882	LOC105222919	1.1241	8.65822e-05	0.001338	2.17965	up
883	LOC105227826	-1.12364	0.000153431	0.00195239	0.458933	down
884	LOC105225381	1.12138	0.00748571	0.0286105	2.17556	up
885	LOC105223148	1.1211	0.000844079	0.00592271	2.17513	up
886	LOC105223739	1.12092	0.000767826	0.0055371	2.17486	up
887	LOC105231574	1.12079	3.92788e-06	0.000162871	2.17467	up
888	LOC105224264	-1.11947	0.000751963	0.00547193	0.460261	down
889	LOC105224403	1.11934	0.00722772	0.0279464	2.17248	up
890	LOC105223080	1.11896	0.00245456	0.0125868	2.17191	up
891	LOC105228060	-1.11896	8.63474e-06	0.000287411	0.460426	down
892	LOC105229780	-1.11875	0.000278577	0.00286315	0.460494	down
893	LOC105228255	1.11795	0.00965364	0.0341135	2.17038	up
894	LOC105233815	-1.11775	0.00087534	0.00609318	0.460813	down
895	LOC105231999	-1.11534	0.000288313	0.00291036	0.461582	down
896	LOC105223457	-1.11506	2.30039e-06	0.000111205	0.461671	down
897	LOC105231822	-1.11473	0.00024764	0.002647	0.461778	down
898	LOC105231982	-1.11405	2.17614e-05	0.000542343	0.461995	down
899	LOC105230189	1.11349	0.000958978	0.00651969	2.16368	up
900	LOC105232679	-1.11345	0.000169633	0.00208147	0.462186	down
901	LOC105222508	1.11321	0.0070655	0.0274183	2.16327	up
902	LOC105230853	1.11205	0.0143436	0.0453781	2.16153	up
903	LOC105223193	1.11017	0.00836962	0.0308067	2.15871	up
904	LOC105225415	1.10982	0.00170867	0.00966836	2.15819	up
905	LOC115065971	-1.10978	0.000378133	0.00346442	0.463366	down
906	LOC105227860	-1.1097	0.00252157	0.0128278	0.46339	down
907	LOC109579779	1.10961	0.00783431	0.0294399	2.15787	up
908	LOC105224199	1.10917	0.00628526	0.0250681	2.15721	up
909	LOC105232633	1.10841	2.20673e-05	0.000548547	2.15608	up
910	LOC115066585	1.10698	0.00480219	0.0205961	2.15395	up
911	LOC105229558	1.1067	1.03798e-06	6.05173e-05	2.15352	up
912	LOC105224731	1.10634	0.00315692	0.0150908	2.15299	up
913	LOC105223063	-1.10612	0.000551051	0.00443236	0.464541	down
914	LOC105231874	-1.10528	1.78905e-08	3.51238e-06	0.464814	down
915	LOC105228027	-1.1047	0.00261805	0.0132069	0.465	down
916	LOC105225004	1.10462	0.00140112	0.0084295	2.15043	up
917	LOC105223603	-1.10351	3.33246e-05	0.000712407	0.465384	down
918	LOC105231500	-1.10329	3.01324e-06	0.000137381	0.465453	down
919	LOC105222438	-1.10302	0.000276187	0.00286315	0.465542	down
920	LOC105227880	-1.10234	1.18148e-06	6.64671e-05	0.465759	down
921	LOC105229003	1.10124	0.00201271	0.0108961	2.14539	up
922	LOC105230998	1.10061	0.000290297	0.00291509	2.14445	up
923	LOC105226455	1.09998	0.00206888	0.011125	2.14352	up
924	LOC105226358	1.09858	0.00517726	0.0217627	2.14143	up
925	LOC105224791	1.09731	0.00353816	0.0163404	2.13956	up
926	LOC105229857	1.09664	0.000766725	0.00553625	2.13856	up
927	LOC105228015	-1.09651	0.00157471	0.00914226	0.467648	down
928	LOC105224052	-1.09636	1.0669e-06	6.10925e-05	0.467696	down
929	LOC105227875	-1.09556	2.06673e-08	3.96701e-06	0.467953	down
930	LOC105228357	-1.09555	2.23087e-05	0.000551696	0.467958	down
931	LOC105228180	1.09545	0.00821493	0.0303923	2.1368	up
932	LOC105225909	1.09488	2.66086e-06	0.00012426	2.13596	up
933	LOC105234100	1.09484	0.000946342	0.00646118	2.13589	up
934	LOC105226563	-1.09466	5.45629e-08	7.83426e-06	0.468246	down
935	LOC105222451	1.09461	0.0125814	0.0412802	2.13555	up
936	LOC115066377	-1.09381	0.00992415	0.0347335	0.468522	down
937	LOC105233105	-1.0921	0.0125189	0.0411285	0.46908	down
938	LOC105233160	1.09181	0.000466029	0.00393226	2.13142	up
939	LOC105233541	1.09175	0.0137184	0.0439172	2.13133	up
940	LOC105226622	-1.09005	0.00918646	0.0329629	0.469746	down
941	LOC105228251	1.08978	0.00951701	0.0337214	2.12841	up
942	LOC105227657	-1.08905	9.32782e-06	0.000305216	0.470069	down
943	LOC105230345	1.08887	0.00414502	0.0184026	2.12708	up
944	LOC105222357	-1.08881	4.97832e-06	0.000192335	0.470151	down
945	LOC105233664	1.08871	0.0100037	0.0349386	2.12683	up
946	LOC105223706	-1.08785	0.00145283	0.00863797	0.470463	down
947	LOC105223072	1.08577	0.00662125	0.0260944	2.1225	up
948	LOC105225613	1.08573	0.00649398	0.0257298	2.12244	up
949	LOC105225776	-1.08443	0.0015458	0.00903989	0.471577	down
950	LOC105225337	-1.08389	0.000397658	0.00357186	0.471756	down
951	LOC105226586	-1.08353	0.000142443	0.00185929	0.471872	down
952	LOC105222181	1.08207	0.0036074	0.0166044	2.11707	up
953	LOC105228774	1.08146	0.000117218	0.00162954	2.11618	up
954	LOC105230298	-1.08133	1.96662e-06	0.0001001	0.472592	down
955	LOC105230662	1.08097	0.00155336	0.00906755	2.11546	up
956	LOC115066171	-1.08094	0.00211101	0.0112822	0.472722	down
957	LOC105231669	-1.07952	2.1611e-07	2.14327e-05	0.473187	down
958	LOC105225847	1.07812	0.00375698	0.017053	2.11128	up
959	LOC109579656	-1.07751	7.62353e-05	0.00123051	0.473847	down
960	LOC105228681	1.0768	0.0091056	0.0327584	2.10936	up
961	LOC105226971	1.0758	0.0129543	0.0421298	2.1079	up
962	LOC109579562	-1.07572	7.46511e-07	4.66327e-05	0.474433	down
963	LOC105231300	1.07544	1.38905e-05	0.000398885	2.10737	up
964	LOC105227622	1.07519	0.000678763	0.00512665	2.107	up
965	LOC105230438	1.07495	0.00613904	0.0245664	2.10665	up
966	LOC105233326	1.07482	0.00655662	0.0259674	2.10646	up
967	LOC105226469	1.07421	0.000320289	0.00309356	2.10557	up
968	LOC105231322	1.07293	0.00121616	0.00766675	2.10371	up
969	LOC105228277	1.07278	0.00361595	0.0166358	2.10348	up
970	LOC105222202	1.07228	0.00339867	0.0158561	2.10275	up
971	LOC105230043	1.072	0.00935915	0.0333834	2.10235	up
972	LOC105227606	1.06896	0.00308921	0.0148442	2.09792	up
973	LOC105230851	1.06887	0.0130899	0.0423563	2.09779	up
974	LOC105231818	-1.06853	2.91861e-05	0.000659085	0.476806	down
975	LOC105225991	1.06842	0.00178929	0.0100017	2.09714	up
976	LOC105228613	1.06822	0.0121932	0.0404188	2.09684	up
977	LOC105226016	1.06802	0.00269415	0.0134428	2.09655	up
978	LOC105223404	1.06758	4.80584e-05	0.000901211	2.09591	up
979	LOC115066684	-1.06753	1.25967e-05	0.000379812	0.477134	down
980	LOC105226051	1.06449	3.81572e-06	0.000161706	2.09143	up
981	LOC105228643	1.06399	2.86864e-08	4.92792e-06	2.09071	up
982	LOC105223805	1.06397	0.00105992	0.00692695	2.09067	up
983	LOC105221813	1.06374	0.000484782	0.00403426	2.09034	up
984	LOC105222837	1.06301	0.0104386	0.03607	2.08928	up
985	LOC105233560	-1.06202	0.000991804	0.00666702	0.478962	down
986	LOC105231448	1.0618	0.00606577	0.0243542	2.08754	up
987	LOC105230545	-1.06125	0.00106466	0.00695321	0.479217	down
988	LOC105232497	-1.06119	0.000980237	0.00660819	0.479235	down
989	LOC105221803	-1.06102	2.88823e-09	8.17199e-07	0.479295	down
990	LOC105224873	-1.06025	0.000468594	0.00394154	0.47955	down
991	LOC105231353	1.05912	0.0125224	0.0411285	2.08366	up
992	LOC105232187	1.05827	0.00262731	0.0132329	2.08243	up
993	LOC105222558	-1.05805	0.00232854	0.0121215	0.480282	down
994	LOC105232568	1.05776	0.0149958	0.0467768	2.0817	up
995	LOC105229387	1.0571	0.0118255	0.039583	2.08075	up
996	LOC105231148	-1.05679	0.003403	0.0158686	0.480701	down
997	LOC105227321	-1.05634	0.00585888	0.0237716	0.480851	down
998	LOC105230417	-1.05629	0.0105353	0.036365	0.480866	down
999	LOC105224833	1.05574	7.85797e-05	0.00126411	2.07878	up
1000	LOC105227886	-1.0554	0.000715315	0.00529519	0.481163	down
1001	LOC105229287	1.05533	0.0129856	0.0421748	2.0782	up
1002	LOC105233184	-1.05522	1.63415e-06	8.4976e-05	0.481223	down
1003	LOC105224532	-1.05514	0.000148918	0.0019148	0.48125	down
1004	LOC105227105	1.0537	0.00140002	0.0084295	2.07585	up
1005	LOC105225205	1.05331	0.014216	0.0451346	2.07528	up
1006	LOC105234223	1.0529	0.00959164	0.0339552	2.07469	up
1007	LOC105224014	1.05198	0.00901355	0.0325367	2.07337	up
1008	LOC105226126	1.05187	0.00593508	0.0239897	2.07321	up
1009	LOC105232966	1.05167	3.19661e-05	0.000697311	2.07293	up
1010	LOC105227847	-1.05128	3.44695e-07	2.76331e-05	0.48254	down
1011	LOC105228075	1.05075	0.00416585	0.018468	2.0716	up
1012	LOC105234206	1.04987	0.00707586	0.0274475	2.07034	up
1013	LOC105234077	-1.04962	0.000330548	0.00315777	0.483095	down
1014	LOC105225547	-1.0488	2.2162e-05	0.00054948	0.483369	down
1015	LOC105233531	1.04856	0.00319656	0.0152308	2.06847	up
1016	LOC105234266	-1.04856	0.0160802	0.0492579	0.483451	down
1017	LOC105234145	-1.0484	0.000259123	0.00273525	0.483503	down
1018	LOC105233340	1.04781	0.000249929	0.00266142	2.06739	up
1019	LOC105229691	1.04768	0.0163602	0.0498984	2.0672	up
1020	LOC105232835	-1.04755	0.00949495	0.0336805	0.483788	down
1021	LOC105233964	-1.047	3.34373e-07	2.73773e-05	0.483974	down
1022	LOC105233669	-1.04659	2.98083e-05	0.00066999	0.48411	down
1023	LOC105223158	-1.04536	0.0081426	0.0302313	0.484524	down
1024	LOC105226558	-1.04517	0.000309183	0.00301805	0.484587	down
1025	LOC105231754	1.04457	0.00125835	0.00785832	2.06275	up
1026	LOC105229788	-1.0443	2.93382e-07	2.54265e-05	0.484879	down
1027	LOC105234081	-1.04414	1.09835e-05	0.000345298	0.484935	down
1028	LOC105222031	-1.04405	1.33758e-05	0.000388748	0.484966	down
1029	LOC105229918	-1.04326	0.0161771	0.0494671	0.48523	down
1030	LOC105223860	1.04247	0.00277423	0.0136932	2.05976	up
1031	LOC105228467	-1.04087	0.000303393	0.00299492	0.486035	down
1032	LOC105224656	-1.04063	0.00105594	0.00691504	0.486114	down
1033	LOC115065739	1.03969	0.00283711	0.0138967	2.05578	up
1034	LOC105224808	1.0387	0.00674897	0.0265109	2.05437	up
1035	LOC109579952	1.03844	0.000506122	0.00416145	2.054	up
1036	LOC105227094	1.03835	7.90019e-05	0.0012663	2.05387	up
1037	LOC105224228	1.0383	0.0122863	0.0406155	2.05381	up
1038	LOC105231427	-1.03807	0.000459525	0.00389969	0.486979	down
1039	LOC105227605	1.03784	0.00451038	0.0195714	2.05314	up
1040	LOC109579877	1.03689	0.00830521	0.0306127	2.0518	up
1041	LOC105224281	-1.03682	0.000219594	0.00244714	0.487399	down
1042	LOC105226441	1.03651	0.00180431	0.0100681	2.05126	up
1043	LOC105229626	-1.03528	0.000323266	0.00310519	0.487922	down
1044	LOC105228182	1.03428	0.00639202	0.0254096	2.04809	up
1045	LOC105230575	1.03347	0.00394257	0.0177231	2.04694	up
1046	LOC105228616	1.03247	0.00302598	0.0145988	2.04553	up
1047	LOC105228841	1.03232	4.36339e-07	3.15607e-05	2.04531	up
1048	LOC115065831	1.03232	0.00813233	0.0302058	2.0453	up
1049	LOC105222539	1.0321	0.0085083	0.0311335	2.045	up
1050	LOC105231233	1.03072	0.00292396	0.0142279	2.04304	up
1051	LOC105227064	-1.02892	7.98484e-06	0.000271428	0.490077	down
1052	LOC105224518	1.02868	0.00473251	0.020379	2.04016	up
1053	LOC105231324	1.02831	0.00864948	0.0314824	2.03964	up
1054	LOC105231466	-1.02759	0.000535159	0.00434083	0.490529	down
1055	LOC105222048	-1.0275	0.000407405	0.00363362	0.490559	down
1056	LOC105226993	1.02699	0.0135096	0.0434081	2.03777	up
1057	LOC105222260	-1.0257	0.00361776	0.0166361	0.491173	down
1058	LOC105232182	-1.02544	0.000313271	0.00304411	0.491259	down
1059	LOC105227815	1.02532	0.00168757	0.00959484	2.03541	up
1060	LOC105225492	1.02527	0.011442	0.0386217	2.03535	up
1061	LOC105233389	-1.02455	0.000232957	0.00254087	0.491563	down
1062	LOC105227488	-1.02407	0.0018122	0.0101005	0.491728	down
1063	LOC105223827	-1.0229	0.000290028	0.00291509	0.492126	down
1064	Dlgp2	1.02275	0.00291999	0.0142157	2.03178	up
1065	LOC105225515	1.02269	0.0107152	0.0368407	2.0317	up
1066	LOC105231488	-1.02197	0.00267042	0.013373	0.492442	down
1067	LOC105232277	-1.02158	0.00104206	0.00684505	0.492577	down
1068	LOC105222548	1.02134	0.00515734	0.0216938	2.0298	up
1069	Ngrn	1.02131	0.0027949	0.0137549	2.02976	up
1070	LOC105231904	1.02059	0.0143417	0.0453781	2.02875	up
1071	LOC105226502	1.01995	0.00992903	0.0347335	2.02785	up
1072	LOC105228120	1.01945	0.0120964	0.0401901	2.02714	up
1073	LOC105231117	-1.01921	4.15705e-05	0.000816139	0.493386	down
1074	LOC105232969	1.01867	0.00272825	0.0135756	2.02605	up
1075	LOC105225152	1.01864	0.0034255	0.015958	2.02601	up
1076	LOC105223635	1.01861	0.00554234	0.0228633	2.02597	up
1077	LOC105225112	-1.0182	0.00104856	0.00687602	0.493731	down
1078	LOC105224965	1.01789	0.0128226	0.0418571	2.02496	up
1079	LOC105225175	1.0174	8.67526e-08	1.12778e-05	2.02426	up
1080	LOC105226232	-1.01614	0.0150922	0.0470471	0.494439	down
1081	LOC105233302	-1.01592	3.64307e-05	0.000750456	0.494512	down
1082	LOC105222039	1.01571	0.0110854	0.0377761	2.02189	up
1083	LOC105230918	1.01562	0.00571801	0.0233974	2.02177	up
1084	LOC105225460	1.0153	0.000229332	0.00251273	2.02132	up
1085	LOC105231214	1.01514	0.00648737	0.0257143	2.0211	up
1086	LOC105223049	1.01477	0.0079091	0.0296745	2.02058	up
1087	LOC105224543	1.01457	1.49193e-05	0.000416011	2.0203	up
1088	LOC105222695	1.01446	0.00262337	0.0132199	2.02014	up
1089	LOC109580008	-1.0139	0.00962767	0.0340383	0.495204	down
1090	LOC105232796	-1.01351	1.75828e-10	8.90247e-08	0.495339	down
1091	LOC105229866	-1.01256	0.00138489	0.00836849	0.495666	down
1092	LOC105227509	1.01249	0.00247863	0.0126652	2.01739	up
1093	LOC105226840	-1.01145	0.000555824	0.0044493	0.496047	down
1094	LOC105233316	1.00966	0.0109998	0.0375375	2.01343	up
1095	LOC105228811	-1.0074	0.000415889	0.0036705	0.497443	down
1096	LOC105231710	1.00715	0.00750677	0.0286682	2.00994	up
1097	LOC105233500	1.00706	0.0147948	0.0463602	2.00981	up
1098	LOC105224781	1.0066	2.92782e-05	0.000659616	2.00917	up
1099	LOC105222119	1.00625	0.00656729	0.0259711	2.00869	up
1100	LOC105225555	1.00579	0.000651067	0.00499065	2.00805	up
1101	LOC105229781	1.0057	0.00754219	0.0287578	2.00792	up
1102	LOC105232865	1.0055	0.00703407	0.0273184	2.00764	up
1103	LOC105223074	1.00515	0.00133155	0.00814339	2.00715	up
1104	LOC105233960	-1.00439	0.00272937	0.0135756	0.498482	down
1105	LOC105223716	1.00403	0.00326068	0.0153764	2.00559	up
1106	LOC105228971	1.00345	0.00133145	0.00814339	2.00479	up
1107	LOC105228496	1.00275	5.40674e-05	0.000974221	2.00381	up
1108	LOC105230463	-1.00228	5.06998e-09	1.21933e-06	0.49921	down
1109	LOC105222104	-1.00161	3.00088e-07	2.57754e-05	0.499442	down
1110	LOC105225882	-1.00158	0.00406352	0.0181313	0.499452	down
1111	LOC105227637	-1.00094	0.00125713	0.00785811	0.499674	down
1112	LOC105231916	1.00033	0.00332958	0.0156018	2.00046	up
1113	LOC105226631	-1.00028	3.35701e-06	0.000146793	0.499903	down

## Sheet: S_Warm vs S_CK (Muscle)
Dataset S1. S_Warm vs S_CK (Muscle)
	id	log2FoldChange	pvalue	padj	FC	direction
1	LOC105233806	-15.9841	4.34921e-05	0.000781174	1.54281e-05	down
2	LOC115066629	9.5267	1.26228e-16	2.48968e-13	737.604	up
3	LOC109580007	8.76162	2.95211e-13	2.18898e-10	434.02	up
4	LOC105233883	-7.19762	5.86324e-08	4.94776e-06	0.00681242	down
5	LOC105228039	7.08794	2.11854e-06	8.38697e-05	136.045	up
6	LOC105233296	-6.56526	2.44024e-07	1.57551e-05	0.0105599	down
7	LOC105233227	6.53342	0.000298318	0.00325295	92.6311	up
8	LOC105224549	-6.45149	2.31236e-13	2.18898e-10	0.0114264	down
9	LOC105227737	6.35984	0.00107557	0.00833762	82.1304	up
10	LOC105230576	6.14498	4.31839e-05	0.000779417	70.766	up
11	LOC105234086	5.79315	1.03116e-05	0.000271773	55.4512	up
12	LOC105223680	-5.63839	0.00102626	0.00805268	0.0200759	down
13	LOC105233247	5.55762	0.00030369	0.00328998	47.0989	up
14	LOC105226986	5.30249	0.0078661	0.0338274	39.4647	up
15	LOC105230947	5.26603	0.000307382	0.00331876	38.4797	up
16	LOC105229679	5.25446	0.000176551	0.00223477	38.1726	up
17	LOC105222194	5.23082	1.24079e-06	5.65706e-05	37.552	up
18	LOC105224016	5.1379	0.00179048	0.0118625	35.2098	up
19	LOC109579493	5.08432	4.59697e-07	2.5711e-05	33.9259	up
20	LOC105231902	4.95192	0.00310977	0.0174336	30.9511	up
21	LOC105221947	4.82142	8.52912e-05	0.00130238	28.2742	up
22	LOC105222792	4.81372	3.59962e-08	3.29794e-06	28.1238	up
23	LOC105233683	4.77963	6.98261e-06	0.000203836	27.467	up
24	LOC105233616	4.71709	0.000821899	0.00676362	26.3018	up
25	LOC105224583	4.70653	8.78759e-05	0.00132919	26.1099	up
26	LOC105229568	-4.59794	1.50667e-05	0.000350101	0.0412935	down
27	LOC105224838	-4.55396	5.57182e-07	2.97783e-05	0.0425718	down
28	LOC105225314	4.48219	0.000317226	0.00337952	22.3498	up
29	LOC105234183	-4.47492	3.30757e-06	0.000116552	0.044969	down
30	LOC109579568	-4.47203	0.000326177	0.00343307	0.0450592	down
31	LOC105222969	4.3704	0.000258256	0.00291257	20.6834	up
32	LOC105223454	4.35911	0.000222239	0.0025883	20.5222	up
33	LOC105223259	-4.35637	5.79511e-07	3.05256e-05	0.0488204	down
34	LOC105232949	4.34872	0.000957599	0.0076329	20.3749	up
35	LOC105226305	4.33892	0.000118255	0.00162516	20.2369	up
36	LOC105233044	4.33502	0.0080148	0.0342221	20.1823	up
37	LOC105231389	4.185	0.00273289	0.0159529	18.1891	up
38	LOC105232345	4.1728	8.98608e-05	0.00135072	18.0359	up
39	LOC105224839	-4.15337	0.000263291	0.00295205	0.0561969	down
40	LOC105222353	-4.13359	3.45836e-05	0.000665388	0.0569724	down
41	LOC105226762	-4.11348	9.34005e-06	0.000253102	0.0577721	down
42	LOC105229053	4.11067	2.27808e-05	0.000484848	17.2757	up
43	LOC105228975	4.10825	0.00167805	0.0113363	17.2467	up
44	LOC105232464	-4.1064	0.00656425	0.0296331	0.0580563	down
45	LOC105226937	4.10243	0.0101	0.0402662	17.1773	up
46	LOC105229018	-4.10222	3.6011e-07	2.12531e-05	0.0582248	down
47	LOC105230264	4.0865	0.00105746	0.00825039	16.9887	up
48	LOC109579533	4.03613	0.000334931	0.00350221	16.4058	up
49	LOC105232517	-4.01998	2.89866e-07	1.77612e-05	0.0616402	down
50	LOC105221901	-4.00016	1.77185e-06	7.41094e-05	0.0624929	down
51	LOC105232707	3.99707	0.00279483	0.0161966	15.9676	up
52	LOC105221962	-3.94722	0.000892902	0.00726096	0.0648289	down
53	LOC105221871	3.94316	3.28178e-06	0.000116552	15.3819	up
54	LOC105231167	3.94236	0.000616914	0.00548495	15.3734	up
55	LOC105232695	-3.92694	3.5922e-05	0.000687017	0.0657467	down
56	LOC105234046	3.88307	9.58495e-09	1.28066e-06	14.7543	up
57	LOC105225102	-3.87429	3.2179e-05	0.000625782	0.0681904	down
58	LOC105233874	-3.87045	8.46282e-07	4.17499e-05	0.0683722	down
59	LOC109579760	3.8447	0.00130353	0.00943957	14.3671	up
60	LOC105231844	-3.82107	0.00188378	0.0122033	0.0707527	down
61	LOC105228985	-3.77064	1.44755e-05	0.000340474	0.0732699	down
62	LOC105229034	3.76967	0.000561751	0.00512232	13.639	up
63	LOC105232111	-3.75272	2.9291e-05	0.000582189	0.0741853	down
64	LOC105232733	-3.68407	1.5429e-07	1.10766e-05	0.077801	down
65	LOC105226841	-3.68369	4.70322e-09	8.22636e-07	0.0778213	down
66	LOC105222631	3.67413	1.77914e-08	1.9017e-06	12.765	up
67	LOC105226422	-3.66926	0.0107548	0.0423353	0.0786039	down
68	LOC115066619	-3.64524	5.03244e-09	8.64501e-07	0.079923	down
69	LOC105222175	3.64358	0.000639311	0.00558929	12.4976	up
70	LOC105232755	-3.63162	6.616e-06	0.000197729	0.0806814	down
71	LOC105226167	3.62636	1.82503e-06	7.53508e-05	12.3493	up
72	LOC105224837	-3.62128	1.60238e-10	5.13829e-08	0.0812618	down
73	LOC105232831	3.59945	0.00110087	0.00846549	12.1211	up
74	LOC105232715	-3.59156	5.85737e-05	0.000981268	0.0829531	down
75	LOC105222001	3.58927	0.00319176	0.0177655	12.0359	up
76	LOC105225026	-3.54514	0.00112128	0.00854912	0.0856658	down
77	LOC105221984	3.49597	1.36276e-05	0.000328565	11.2822	up
78	LOC105230371	3.49396	4.15965e-09	7.55016e-07	11.2665	up
79	LOC115066714	3.48751	0.000299953	0.00325683	11.2162	up
80	LOC105228299	3.48698	0.000126564	0.00171727	11.2121	up
81	LOC105231155	3.4631	0.0012694	0.00927937	11.028	up
82	LOC105230156	3.45293	0.00275176	0.0160207	10.9506	up
83	LOC105233946	-3.44846	1.00348e-08	1.30453e-06	0.0916028	down
84	LOC105223978	3.44206	3.64491e-05	0.000693858	10.8684	up
85	LOC105225426	3.4407	0.0108993	0.0426918	10.8581	up
86	LOC105222476	-3.43672	0.00199933	0.0127206	0.0923514	down
87	LOC105229953	-3.41273	0.000404441	0.00406129	0.0938998	down
88	LOC105228054	3.40201	0.0074594	0.032544	10.5708	up
89	LOC105229781	3.3975	1.73685e-15	2.78476e-12	10.5378	up
90	LOC109579448	3.37291	6.29431e-05	0.00103506	10.3597	up
91	LOC105225835	3.34096	9.06195e-07	4.3807e-05	10.1328	up
92	LOC105229096	3.33865	0.000992373	0.0078444	10.1166	up
93	LOC105233459	-3.32432	1.52626e-07	1.10396e-05	0.0998346	down
94	LOC105223025	-3.32379	0.00103886	0.00812506	0.0998708	down
95	LOC105222481	3.31604	0.000465463	0.00449574	9.95927	up
96	LOC105228347	3.31107	0.00721863	0.0317382	9.92504	up
97	LOC105226212	-3.29945	0.00107769	0.00834058	0.10157	down
98	LOC105222447	-3.27066	0.000205532	0.00247461	0.103618	down
99	LOC105224159	-3.26109	2.47859e-08	2.45814e-06	0.104307	down
100	LOC105221937	3.2598	0.000680612	0.0058512	9.5785	up
101	LOC105223971	-3.23693	7.02876e-05	0.00112507	0.106069	down
102	LOC105226725	3.22499	0.00328366	0.018129	9.35014	up
103	LOC105227241	-3.13768	3.93174e-06	0.000131961	0.113623	down
104	LOC105227448	3.13439	0.000183467	0.00230505	8.78102	up
105	LOC105224148	3.13426	2.9816e-26	2.8683e-22	8.78022	up
106	LOC105234181	-3.12977	1.07853e-09	2.66038e-07	0.114247	down
107	LOC105231108	3.12319	0.00903326	0.0371844	8.71313	up
108	LOC105226963	3.11812	5.50377e-06	0.000173594	8.68256	up
109	LOC109579305	3.10774	0.000228552	0.00265317	8.6203	up
110	LOC105223129	-3.10684	6.68134e-05	0.0010894	0.116078	down
111	LOC105222515	-3.10294	2.18458e-06	8.55575e-05	0.116392	down
112	LOC105228576	-3.09456	2.73714e-07	1.70982e-05	0.11707	down
113	LOC105223329	-3.09065	1.30773e-11	6.2902e-09	0.117387	down
114	LOC105230539	3.08595	0.00375476	0.0199232	8.49106	up
115	LOC105222454	-3.08201	0.000113876	0.00158997	0.118092	down
116	LOC105229908	3.07683	0.00120485	0.00898797	8.43758	up
117	LOC115066178	-3.06936	3.13632e-13	2.18898e-10	0.119133	down
118	LOC105231826	3.06255	0.00395368	0.0206148	8.35445	up
119	LOC105222643	-3.06015	1.16395e-06	5.4237e-05	0.119896	down
120	LOC105230266	3.03065	0.00372881	0.0198402	8.1718	up
121	LOC105221900	-3.02907	1.89735e-06	7.73573e-05	0.122506	down
122	LOC105222936	-3.01232	0.00828654	0.0351484	0.123937	down
123	LOC105225221	2.99099	0.0012004	0.0089797	7.95019	up
124	LOC105233400	-2.98738	0.0056863	0.026632	0.126098	down
125	LOC105233435	-2.98672	1.28819e-05	0.00031797	0.126156	down
126	LOC105233668	2.979	0.00147934	0.0102752	7.88441	up
127	LOC105223657	-2.9781	7.35943e-05	0.00115683	0.126912	down
128	LOC105226854	-2.97666	0.00064106	0.00558929	0.127039	down
129	LOC105225075	2.96812	0.00946085	0.0384941	7.82515	up
130	LOC105232814	-2.95997	0.000212887	0.00251274	0.128517	down
131	LOC105228734	-2.94123	5.61088e-09	9.18759e-07	0.130197	down
132	LOC105234186	-2.9394	0.000554044	0.00509093	0.130362	down
133	LOC105226922	2.93785	9.33364e-05	0.00137714	7.66271	up
134	LOC105224063	2.9261	0.0076678	0.0332421	7.60053	up
135	LOC105233336	2.91482	0.00385692	0.020253	7.54136	up
136	LOC105227199	-2.90602	0.00262046	0.0154773	0.133414	down
137	LOC105228542	2.89772	4.64243e-11	1.86084e-08	7.4525	up
138	LOC105227884	2.89253	0.000445576	0.00434629	7.42571	up
139	LOC105226759	2.86974	2.39373e-05	0.000501693	7.30932	up
140	LOC105225327	2.86448	0.000422918	0.00419863	7.28276	up
141	LOC105222834	2.86308	1.75474e-05	0.000392571	7.27567	up
142	LOC105231434	-2.86172	0.000305473	0.00330556	0.137574	down
143	LOC105229041	2.85352	0.00377612	0.0199814	7.22761	up
144	LOC105222395	2.85192	0.00184899	0.0120592	7.21963	up
145	LOC105229910	2.84958	0.00178496	0.0118443	7.20789	up
146	LOC105227352	-2.83762	0.00124219	0.00918338	0.139892	down
147	LOC105232725	-2.83577	0.0117296	0.0449609	0.140071	down
148	LOC105222614	2.8336	5.04148e-07	2.72467e-05	7.12851	up
149	LOC115066293	2.83262	3.89069e-11	1.62733e-08	7.12365	up
150	LOC105227271	2.81517	0.00101738	0.00800913	7.038	up
151	LOC105232279	-2.79945	0.00865707	0.0362235	0.143642	down
152	LOC105223426	2.79714	1.99456e-07	1.31423e-05	6.95059	up
153	LOC105224376	2.79673	0.00543235	0.0257816	6.94865	up
154	LOC105230686	2.79656	0.000407091	0.00408364	6.94783	up
155	LOC105229247	2.79569	0.00631772	0.028955	6.94364	up
156	LOC105222656	-2.78998	1.31014e-14	1.57544e-11	0.144588	down
157	LOC105227745	-2.78677	0.00104181	0.00814155	0.14491	down
158	LOC105230293	2.77357	0.00721599	0.0317382	6.83799	up
159	LOC105233680	2.75599	0.00159891	0.0109399	6.75517	up
160	LOC105226289	2.75439	0.00693713	0.0308816	6.74765	up
161	LOC105229376	2.75111	0.00365772	0.0195961	6.73237	up
162	LOC105225607	-2.73419	0.00657153	0.029652	0.150289	down
163	LOC105228903	2.72103	0.000677533	0.00583896	6.59344	up
164	LOC105231603	2.71607	0.000140519	0.00185941	6.5708	up
165	LOC105232280	-2.70751	0.00541905	0.0257311	0.153094	down
166	LOC105225463	-2.70528	0.00397738	0.0207133	0.153331	down
167	LOC105227146	-2.69005	0.00121356	0.009022	0.154959	down
168	LOC105231331	2.68943	0.000249658	0.00284226	6.45057	up
169	LOC105229203	2.68441	0.00317945	0.0177209	6.42817	up
170	LOC105232938	2.68354	1.15545e-08	1.46255e-06	6.42431	up
171	LOC105228786	2.6832	0.0111348	0.0433495	6.42277	up
172	LOC105223247	-2.68044	0.000905589	0.00733932	0.155994	down
173	LOC105233221	2.65557	0.00212196	0.0133072	6.30095	up
174	LOC105221771	2.6553	0.000134796	0.00179355	6.29979	up
175	LOC105227401	-2.63325	0.000103074	0.00148439	0.16118	down
176	LOC105226859	-2.62724	1.91208e-09	4.30561e-07	0.161853	down
177	LOC105232767	2.62482	0.000321205	0.00339167	6.16808	up
178	LOC105224760	2.6169	0.00872658	0.0362915	6.1343	up
179	LOC105226284	2.6153	0.00055875	0.00512188	6.12749	up
180	LOC109579299	-2.61013	0.00126467	0.00925882	0.163785	down
181	LOC105222885	2.59964	3.45479e-08	3.19568e-06	6.06137	up
182	LOC105233036	-2.59357	6.7948e-07	3.45852e-05	0.165675	down
183	LOC105225301	2.59335	9.77206e-05	0.00142651	6.035	up
184	LOC105223853	2.57322	0.00027729	0.00306966	5.95135	up
185	LOC105226134	2.56833	0.00437291	0.0222159	5.93124	up
186	LOC105229022	-2.56831	2.55737e-05	0.000526845	0.168601	down
187	LOC105223285	2.56055	0.00233903	0.0143231	5.89933	up
188	LOC105224910	-2.55977	8.13386e-08	6.41375e-06	0.169603	down
189	LOC105233258	2.52526	9.72385e-06	0.000260567	5.75678	up
190	LOC105222134	2.52017	0.000613817	0.00547259	5.73651	up
191	LOC105224397	-2.51651	1.58533e-06	6.80845e-05	0.174766	down
192	LOC105233654	-2.51516	0.000111852	0.00157083	0.174929	down
193	LOC105233145	-2.51403	1.32042e-07	9.67289e-06	0.175066	down
194	LOC105232987	2.51362	0.00431533	0.0220348	5.71052	up
195	LOC105224033	-2.51176	2.68683e-07	1.70048e-05	0.175341	down
196	LOC105226366	-2.50635	0.00137415	0.00977041	0.176	down
197	LOC105225017	2.50503	0.00527618	0.0252647	5.6766	up
198	LOC105225134	-2.49829	8.14484e-06	0.000230435	0.176986	down
199	LOC115066478	-2.48859	0.00435542	0.0221806	0.17818	down
200	LOC105222489	-2.48859	0.00374082	0.0198821	0.17818	down
201	LOC105226625	2.4808	1.10537e-06	5.21257e-05	5.58208	up
202	LOC105228403	2.47272	0.00166424	0.0112749	5.55088	up
203	LOC105225150	-2.47255	3.9163e-07	2.28027e-05	0.180172	down
204	LOC105231178	-2.45307	0.0027323	0.0159529	0.182622	down
205	LOC105226743	2.44448	0.00111826	0.0085378	5.4433	up
206	LOC105222706	2.43594	0.0126166	0.0475515	5.41116	up
207	LOC105225859	2.42776	0.00100855	0.00795484	5.38059	up
208	LOC105222494	2.42216	1.4333e-06	6.29604e-05	5.35972	up
209	LOC105222113	-2.4123	0.00307496	0.0172888	0.187856	down
210	LOC105229824	2.40724	1.28386e-06	5.79848e-05	5.30458	up
211	LOC105226678	2.39574	0.000116941	0.00161867	5.26246	up
212	LOC109579986	2.39416	0.00295598	0.0168675	5.25673	up
213	LOC105229359	-2.38783	4.22779e-17	1.35571e-13	0.19107	down
214	LOC109579350	-2.37851	4.06746e-05	0.000748163	0.192308	down
215	LOC105233374	2.37661	0.0085747	0.0359898	5.19315	up
216	LOC105222678	2.3723	0.0100919	0.0402662	5.17764	up
217	LOC105224414	2.36862	1.46914e-05	0.000343848	5.16446	up
218	LOC105232073	2.36531	0.00953682	0.0386735	5.15263	up
219	LOC105231960	-2.36502	3.72866e-05	0.000700581	0.194115	down
220	LOC105231492	2.36159	1.20212e-06	5.53322e-05	5.13938	up
221	LOC105233203	2.36066	0.00124888	0.00921337	5.13605	up
222	LOC105225962	2.36058	3.41317e-13	2.18898e-10	5.13576	up
223	LOC105225316	-2.35743	3.2196e-06	0.000116002	0.195138	down
224	LOC105227843	2.35628	0.000132326	0.00176802	5.12047	up
225	LOC105229453	2.35625	9.9159e-06	0.000263932	5.12037	up
226	LOC105222207	2.35429	0.00798689	0.0341715	5.11342	up
227	LOC105230992	2.354	2.51705e-05	0.000521994	5.11241	up
228	LOC105227310	2.35233	0.000723091	0.00612336	5.10649	up
229	LOC105231347	2.34417	4.23017e-06	0.000138888	5.07769	up
230	LOC105230037	2.3429	0.000320624	0.00339092	5.07323	up
231	LOC105224730	-2.34046	7.35599e-06	0.000212506	0.197448	down
232	LOC105223098	2.33788	0.00855	0.0359175	5.05561	up
233	LOC105222248	2.33457	0.011559	0.0445503	5.04402	up
234	LOC105224911	2.33158	0.000731129	0.00617512	5.03357	up
235	LOC105227121	2.32453	6.13684e-08	5.01807e-06	5.00904	up
236	LOC105222734	2.32055	0.000144334	0.00190205	4.99524	up
237	LOC105225136	2.32046	0.00521625	0.0250526	4.99492	up
238	LOC105227910	-2.31291	1.42562e-08	1.6725e-06	0.201254	down
239	LOC105229445	2.31089	8.08616e-06	0.000229466	4.96191	up
240	LOC105231878	2.31062	1.71054e-08	1.84892e-06	4.96096	up
241	LOC105221912	2.31053	0.00301476	0.01706	4.96067	up
242	LOC105224581	2.30943	0.00669943	0.030074	4.95686	up
243	LOC105223898	2.30855	9.16602e-05	0.00136497	4.95384	up
244	LOC115066591	2.3079	0.0120972	0.0459985	4.95161	up
245	LOC105228543	2.3017	3.60039e-05	0.000687217	4.93039	up
246	LOC105232494	-2.29729	9.81193e-09	1.29302e-06	0.203445	down
247	LOC105222751	2.28878	0.00852771	0.0358552	4.88644	up
248	LOC105229827	2.28677	0.00325123	0.0180226	4.87963	up
249	LOC105233376	2.28606	0.000178639	0.0022523	4.87723	up
250	LOC105228289	2.28128	1.78e-06	7.41281e-05	4.86109	up
251	LOC105225064	2.27193	0.00577948	0.0269896	4.82969	up
252	LOC105226433	2.26924	2.9077e-08	2.79721e-06	4.82068	up
253	LOC105233664	2.26685	9.19724e-07	4.42387e-05	4.81271	up
254	LOC105230403	2.25597	2.22304e-06	8.58863e-05	4.77657	up
255	LOC105225674	-2.25434	0.00237772	0.0144404	0.209592	down
256	LOC105222412	2.24736	0.00142566	0.0100035	4.74812	up
257	LOC105231716	2.24587	0.00178527	0.0118443	4.74322	up
258	LOC105231050	2.23516	1.56662e-08	1.77305e-06	4.70816	up
259	LOC105232101	2.23403	0.0110517	0.0431305	4.70446	up
260	LOC115066427	2.23224	1.7098e-07	1.17488e-05	4.69863	up
261	LOC105222867	-2.22748	0.00926809	0.0379562	0.213531	down
262	LOC105222825	2.22716	0.00314877	0.0176009	4.6821	up
263	LOC105225231	-2.22364	6.17004e-06	0.000188601	0.2141	down
264	LOC105226757	2.21635	6.00863e-06	0.000185091	4.64715	up
265	LOC105222013	2.21138	2.80571e-05	0.000565848	4.63119	up
266	LOC105222673	2.203	0.00135655	0.00970259	4.60435	up
267	LOC105222552	-2.19754	0.000971889	0.00771417	0.21801	down
268	LOC105224658	2.19249	0.000562408	0.00512346	4.57093	up
269	LOC105223592	-2.18794	0.00571059	0.0267198	0.219465	down
270	LOC105232493	-2.1874	1.95375e-07	1.29621e-05	0.219547	down
271	LOC105224790	2.18708	0.00125563	0.00923487	4.55382	up
272	LOC115065778	2.18551	0.00415798	0.0214246	4.54888	up
273	LOC105232731	-2.1854	0.000318292	0.0033834	0.219851	down
274	LOC105222446	2.16973	0.000237587	0.00272094	4.4994	up
275	LOC105226658	2.16955	0.00618737	0.0285616	4.49883	up
276	LOC105229263	2.16914	1.87855e-05	0.000414487	4.49754	up
277	LOC105231489	-2.16587	0.00112152	0.00854912	0.222847	down
278	LOC105228214	2.15178	0.0103563	0.0410161	4.44377	up
279	LOC105222741	-2.15029	0.00121035	0.00900506	0.225268	down
280	LOC105224334	2.14888	0.000432936	0.00427602	4.43484	up
281	LOC105222158	2.14451	0.00113537	0.00862057	4.42143	up
282	LOC105234280	2.14331	5.95283e-05	0.000992482	4.41776	up
283	LOC105223037	2.14017	0.00376828	0.0199601	4.40813	up
284	LOC105225911	2.13993	0.0115166	0.0444224	4.40739	up
285	LOC105223507	2.13599	7.61909e-06	0.000218554	4.3954	up
286	LOC105232747	-2.13336	8.42845e-09	1.142e-06	0.227926	down
287	LOC105223941	-2.13169	0.00181299	0.01193	0.228191	down
288	LOC105225834	2.13052	6.10638e-05	0.00101107	4.37877	up
289	LOC105231297	2.12774	3.04465e-09	6.23181e-07	4.37032	up
290	LOC105227836	2.1275	0.0119263	0.045482	4.36961	up
291	LOC105227641	2.11579	0.00640793	0.0292153	4.33428	up
292	LOC115066443	2.11084	1.6836e-07	1.1652e-05	4.31942	up
293	LOC105227042	2.10809	0.00942791	0.0384307	4.31119	up
294	LOC105232718	-2.09796	0.00237085	0.0144107	0.233588	down
295	LOC105233765	2.09718	1.33132e-05	0.000324235	4.27873	up
296	LOC105225759	2.09212	0.0038763	0.0203326	4.26375	up
297	LOC105234027	-2.09106	0.00011563	0.00160745	0.234708	down
298	LOC105228085	2.09088	0.00165538	0.0112384	4.26008	up
299	LOC105232624	-2.08756	0.00283289	0.0163286	0.235279	down
300	LOC105230562	2.08628	0.00414777	0.0214089	4.24651	up
301	LOC105230702	2.08398	0.00216769	0.0135147	4.23976	up
302	LOC105223160	2.08287	1.38478e-06	6.13899e-05	4.2365	up
303	LOC105226775	2.08283	0.00455369	0.0228994	4.23637	up
304	LOC105223844	2.07905	5.82187e-05	0.00097886	4.2253	up
305	LOC105233201	2.06912	0.00517781	0.0249338	4.19631	up
306	LOC105234142	2.06865	0.00605853	0.0280882	4.19494	up
307	LOC105229160	2.06361	0.00556492	0.0262553	4.18031	up
308	LOC105230412	2.06201	0.00030726	0.00331876	4.17568	up
309	LOC105231596	-2.05967	0.0083106	0.0352349	0.239871	down
310	LOC105229389	2.05874	7.10736e-05	0.00113094	4.16623	up
311	LOC105226060	2.05625	7.81164e-05	0.00120623	4.15905	up
312	LOC105230198	-2.0526	0.00251602	0.0149964	0.24105	down
313	LOC105222625	2.05026	5.14503e-06	0.000162813	4.14182	up
314	LOC105226993	2.05018	1.32303e-06	5.9198e-05	4.14159	up
315	LOC105225485	2.04785	4.88584e-05	0.000860839	4.13489	up
316	LOC105229783	2.04782	0.00462571	0.0231465	4.13479	up
317	LOC105233903	-2.0438	0.000104255	0.00149916	0.242523	down
318	LOC105229619	2.04325	0.00024943	0.00284226	4.12172	up
319	LOC105234185	-2.04315	0.00538048	0.0256239	0.242633	down
320	LOC105224529	2.04119	0.000325548	0.0034302	4.11584	up
321	LOC115066570	-2.03343	1.21301e-05	0.000304678	0.244273	down
322	LOC105233485	-2.02933	8.05505e-08	6.40409e-06	0.244969	down
323	LOC109579405	2.0224	0.00685342	0.0306081	4.06258	up
324	LOC105226992	2.022	9.30447e-06	0.00025285	4.06146	up
325	LOC105226548	2.01492	5.23242e-05	0.000900463	4.0416	up
326	LOC105222035	2.01037	5.902e-12	3.33984e-09	4.02887	up
327	LOC105226122	2.00804	3.79479e-09	7.30117e-07	4.02234	up
328	LOC105231115	-2.00786	0.00389128	0.0203779	0.248642	down
329	LOC105226898	2.0058	0.00193594	0.0124407	4.0161	up
330	LOC105223119	2.00322	4.30001e-06	0.000140701	4.00894	up
331	LOC105222575	2.00098	0.00308521	0.0173261	4.00273	up
332	LOC115065825	1.99967	0.0115824	0.0446225	3.99907	up
333	LOC105228936	1.99889	8.94949e-06	0.000245983	3.99691	up
334	LOC105230556	1.99627	0.00176542	0.0117613	3.98967	up
335	LOC105228951	1.99502	0.00330909	0.0182427	3.98621	up
336	LOC105231628	1.99331	0.000196387	0.00241579	3.98149	up
337	LOC105233479	1.98947	0.00708058	0.0313183	3.97092	up
338	LOC105227358	1.98805	0.000134786	0.00179355	3.96699	up
339	LOC105223416	1.97872	1.20963e-08	1.51126e-06	3.94143	up
340	LOC105228662	1.97464	0.00247842	0.0148366	3.9303	up
341	LOC105226023	1.97348	8.08437e-06	0.000229466	3.92716	up
342	LOC105233910	1.96586	0.00773449	0.0334258	3.90645	up
343	LOC105226838	1.96401	2.64895e-05	0.000539892	3.90146	up
344	LOC105231134	1.96003	0.00355867	0.0192436	3.89069	up
345	LOC105226623	1.95499	1.70757e-05	0.000384703	3.87713	up
346	LOC105229310	1.95251	0.0075517	0.0328276	3.87048	up
347	LOC105227406	-1.95068	0.00349988	0.0189902	0.258694	down
348	LOC105232939	1.94844	2.4573e-08	2.45814e-06	3.85956	up
349	LOC105234161	1.94343	3.8153e-06	0.0001298	3.84619	up
350	LOC105225696	1.94334	0.0116888	0.0448349	3.84596	up
351	LOC105232050	-1.94299	0.0027613	0.0160603	0.260077	down
352	LOC105222456	-1.94193	9.36612e-05	0.00137982	0.260268	down
353	LOC105226151	1.91799	0.000935391	0.00751751	3.77896	up
354	LOC105233209	1.91794	0.000165473	0.00211685	3.77884	up
355	LOC105223816	1.91671	0.000677975	0.00583896	3.77561	up
356	LOC105221917	-1.91639	0.000150534	0.00196491	0.264916	down
357	LOC105230751	1.91454	6.02335e-09	9.19756e-07	3.76994	up
358	LOC115066536	1.91347	0.00132236	0.0095289	3.76714	up
359	LOC105225776	-1.91169	2.42741e-08	2.45814e-06	0.265782	down
360	LOC105234116	1.91122	1.35538e-09	3.18018e-07	3.76127	up
361	LOC105230205	-1.91013	0.00130187	0.00943957	0.266068	down
362	LOC109579652	-1.90977	0.000136595	0.00181247	0.266135	down
363	LOC105226650	1.90932	0.000754213	0.00630368	3.75633	up
364	LOC105226639	1.90737	0.00990267	0.0397429	3.75125	up
365	LOC105223877	1.9005	1.3449e-05	0.000326717	3.73342	up
366	LOC105223382	1.90008	0.000143122	0.00188866	3.73234	up
367	LOC105230593	1.90007	0.00140694	0.00991555	3.73233	up
368	LOC105224980	1.89933	0.000154114	0.00199915	3.73041	up
369	LOC105231539	-1.89933	0.000547441	0.00504927	0.268067	down
370	LOC105231483	1.89626	0.00147075	0.0102304	3.72247	up
371	LOC105227135	1.89591	0.00119691	0.00897529	3.72158	up
372	LOC105229028	1.8958	0.000164266	0.00211544	3.72129	up
373	LOC105232686	1.89351	0.00112568	0.00856725	3.71539	up
374	LOC105233255	-1.88676	0.00637791	0.0291106	0.270414	down
375	LOC105233686	1.88493	6.49873e-09	9.76841e-07	3.69336	up
376	LOC105227914	1.88427	0.00111307	0.00851876	3.69166	up
377	LOC105228854	1.8842	0.00302584	0.0170693	3.69149	up
378	LOC105226460	-1.88322	0.0114013	0.0441191	0.271078	down
379	LOC105221842	-1.88287	3.28097e-06	0.000116552	0.271144	down
380	LOC105223072	1.88202	4.9936e-06	0.000158543	3.6859	up
381	LOC105232254	1.88085	0.000659504	0.00572086	3.68292	up
382	LOC105228820	1.87903	0.00560403	0.0263751	3.67827	up
383	LOC105225795	1.87822	0.0075352	0.0327706	3.6762	up
384	LOC105232419	1.87518	0.000213121	0.00251274	3.66847	up
385	LOC105227599	1.8743	0.00589196	0.027435	3.66625	up
386	LOC105229979	-1.87013	0.00478929	0.0236393	0.273548	down
387	LOC105224180	-1.86528	0.00629169	0.0288769	0.27447	down
388	LOC105224762	1.86391	0.000206843	0.00248109	3.63992	up
389	LOC105232897	1.8639	0.00669346	0.0300612	3.63991	up
390	LOC105233357	1.86339	0.00286933	0.0164696	3.63861	up
391	LOC105223063	-1.86317	5.89792e-09	9.18759e-07	0.274872	down
392	LOC105228953	1.86261	1.42356e-05	0.000337307	3.63664	up
393	LOC105222467	1.86065	0.000894942	0.00727141	3.6317	up
394	LOC105229951	1.85693	1.2714e-11	6.2902e-09	3.62236	up
395	LOC105222877	1.85658	0.00484773	0.0238056	3.62147	up
396	LOC105233033	1.85357	1.62846e-05	0.000372226	3.61392	up
397	LOC105230773	1.85233	0.00792356	0.0339834	3.61083	up
398	LOC105223773	1.85214	0.0133724	0.0496882	3.61036	up
399	LOC105229035	1.85158	4.70544e-05	0.000835172	3.60895	up
400	LOC105224133	1.84979	3.02622e-05	0.000596907	3.60447	up
401	LOC105229249	1.84937	2.26006e-05	0.00048208	3.60342	up
402	LOC105227526	1.84901	1.2126e-05	0.000304678	3.60254	up
403	LOC105226816	1.84525	0.00021172	0.0025083	3.59315	up
404	LOC105232772	1.84494	0.00168524	0.0113609	3.59238	up
405	LOC105231533	1.84111	2.87845e-05	0.000573309	3.58286	up
406	LOC105222626	-1.83739	0.0110561	0.0431305	0.279828	down
407	LOC105233133	1.83731	0.00348994	0.0189679	3.57343	up
408	LOC105222324	-1.8371	1.21922e-09	2.93221e-07	0.279883	down
409	LOC105227112	-1.83445	2.07852e-06	8.26255e-05	0.280399	down
410	LOC105226419	1.83125	9.29531e-06	0.00025285	3.55844	up
411	LOC105224928	1.82714	0.00978682	0.0394259	3.54834	up
412	LOC105228274	1.82516	8.57643e-07	4.20945e-05	3.54346	up
413	LOC105225925	1.8251	0.0100977	0.0402662	3.54332	up
414	LOC105230938	1.82238	0.000128558	0.00173628	3.53665	up
415	LOC105232190	1.82209	0.000351808	0.00363523	3.53593	up
416	LOC105233022	-1.82143	9.47449e-05	0.00139152	0.282941	down
417	LOC105231265	1.82084	2.11475e-08	2.23559e-06	3.53286	up
418	LOC105227929	1.81967	7.60131e-07	3.80858e-05	3.53001	up
419	LOC105233004	-1.8188	5.03944e-05	0.000878251	0.283456	down
420	LOC105224129	1.81014	2.8784e-05	0.000573309	3.50675	up
421	LOC105233535	-1.80808	0.000196266	0.00241579	0.28557	down
422	LOC105229893	-1.80756	0.000461539	0.0044713	0.285673	down
423	LOC105233015	-1.80507	0.000808963	0.00669151	0.286168	down
424	LOC105229320	1.8046	1.62155e-07	1.147e-05	3.49333	up
425	LOC105227073	-1.80237	0.00115891	0.00877157	0.286704	down
426	LOC105223615	1.79768	1.41732e-08	1.6725e-06	3.4766	up
427	LOC105228769	1.797	0.000144828	0.00190594	3.47496	up
428	LOC105229255	1.79521	0.00327367	0.0180992	3.47066	up
429	LOC105228901	1.79443	2.54546e-05	0.000526609	3.46878	up
430	LOC105224698	1.79333	0.000118921	0.00163198	3.46614	up
431	LOC105230549	1.79108	3.03482e-05	0.000596907	3.46073	up
432	LOC105224368	1.79003	0.00292451	0.0167463	3.45822	up
433	LOC105222841	1.78855	6.24894e-05	0.00102936	3.45467	up
434	LOC105233326	1.78686	8.71242e-06	0.000242235	3.45063	up
435	LOC105222417	-1.78317	5.07253e-05	0.000880825	0.290544	down
436	LOC105233870	-1.78244	8.57765e-05	0.00130565	0.290692	down
437	LOC105226358	1.77924	6.6567e-06	0.000197729	3.43246	up
438	LOC105230254	1.77857	0.00510951	0.0247251	3.43085	up
439	LOC105231058	1.7782	0.00210917	0.0132443	3.42998	up
440	LOC105225430	1.7766	0.000154196	0.00199915	3.42618	up
441	LOC105228183	1.77432	0.00315647	0.0176235	3.42076	up
442	LOC105228998	1.77391	0.000662499	0.00574166	3.4198	up
443	LOC105222546	1.7699	0.00275283	0.0160207	3.4103	up
444	LOC105230837	1.76978	0.00467146	0.0232726	3.41003	up
445	LOC105222387	-1.76858	0.000634224	0.00557118	0.293498	down
446	LOC105221830	1.76392	0.00054699	0.00504927	3.39619	up
447	LOC105233007	1.7639	1.07445e-05	0.000279356	3.39614	up
448	LOC105225774	1.75987	3.28884e-09	6.45687e-07	3.38669	up
449	LOC105229411	1.75788	1.63073e-08	1.78268e-06	3.38202	up
450	LOC105223064	-1.75533	0.00567443	0.0266279	0.296205	down
451	LOC105232527	1.75464	0.00120477	0.00898797	3.37442	up
452	LOC105228320	-1.75425	6.57623e-06	0.000197729	0.296428	down
453	LOC115066228	1.75214	1.32447e-08	1.61283e-06	3.36859	up
454	LOC105231510	1.74534	0.00737732	0.0323031	3.35274	up
455	LOC105229701	1.74342	1.50391e-06	6.51694e-05	3.34829	up
456	LOC105226277	1.73878	3.96682e-08	3.53341e-06	3.33753	up
457	LOC115065903	1.73858	4.60463e-09	8.20306e-07	3.33707	up
458	LOC105228273	1.73512	7.41369e-09	1.06447e-06	3.32907	up
459	LOC105226381	1.73388	6.81804e-05	0.00109498	3.32621	up
460	LOC105233698	1.73079	0.000199841	0.00242877	3.3191	up
461	LOC105234246	1.72556	8.89014e-05	0.00134049	3.30708	up
462	LOC105226021	1.72465	1.26679e-06	5.74837e-05	3.30499	up
463	LOC105222663	1.72302	0.000348566	0.0036172	3.30126	up
464	LOC105227335	1.72052	0.00998348	0.0399321	3.29555	up
465	LOC105230220	1.71784	0.0128071	0.0480893	3.28944	up
466	LOC115066075	-1.71757	0.00236793	0.0144107	0.30406	down
467	LOC105231904	1.71334	7.79768e-05	0.00120601	3.2792	up
468	LOC105224771	1.70939	2.10738e-05	0.00045763	3.27022	up
469	LOC105228522	1.70877	0.00287867	0.0165133	3.26883	up
470	LOC105227243	-1.70868	0.00237014	0.0144107	0.305939	down
471	LOC105230746	1.70723	0.00359367	0.0193719	3.26533	up
472	LOC105229930	1.70518	5.49628e-05	0.000937485	3.2607	up
473	LOC105230787	1.70199	0.00194134	0.0124671	3.2535	up
474	LOC105232146	1.69988	0.00186813	0.0121414	3.24874	up
475	LOC105225182	1.69875	5.78533e-05	0.000978118	3.24619	up
476	LOC109579649	1.69806	0.00281677	0.0163041	3.24464	up
477	LOC105222004	1.69583	0.00131481	0.00949583	3.23964	up
478	LOC105226827	1.69382	0.000330186	0.00346767	3.23513	up
479	LOC105222849	1.6936	1.59431e-05	0.000366637	3.23464	up
480	LOC105231054	1.69339	2.31636e-08	2.42024e-06	3.23415	up
481	LOC105230428	1.69307	3.80528e-07	2.23212e-05	3.23344	up
482	LOC105225161	1.69251	0.000299193	0.00325295	3.2322	up
483	LOC105229920	-1.69208	0.00995351	0.0398637	0.309481	down
484	LOC105230041	1.69181	0.00397902	0.0207133	3.23061	up
485	LOC105224719	-1.69009	0.00449343	0.0226674	0.309907	down
486	LOC105228799	1.68852	5.28239e-05	0.000905844	3.22327	up
487	LOC105232977	-1.6839	0.000165915	0.00211685	0.311241	down
488	LOC105227660	1.68366	0.000421873	0.00419308	3.21241	up
489	LOC105228688	1.683	2.62928e-05	0.000537021	3.21095	up
490	LOC105231210	1.6789	0.00528926	0.0253022	3.20183	up
491	LOC105232169	1.67801	0.00631102	0.0289448	3.19987	up
492	LOC105227222	-1.67706	6.65949e-06	0.000197729	0.312719	down
493	LOC105225268	-1.66815	0.00962482	0.0389037	0.314656	down
494	LOC105223352	1.66695	0.00950402	0.0385775	3.17542	up
495	LOC105224380	1.66613	0.000440806	0.00431828	3.17361	up
496	LOC105233845	1.66379	9.99834e-05	0.00145074	3.16849	up
497	LOC105225979	1.66185	0.000503495	0.00476266	3.16421	up
498	LOC105226561	1.65492	0.0105683	0.0417182	3.14905	up
499	LOC105234015	1.65481	0.000263614	0.00295224	3.14882	up
500	LOC105226032	1.65015	0.00567212	0.0266279	3.13866	up
501	LOC115066155	1.64934	0.00305929	0.0172208	3.13689	up
502	LOC105224219	1.64925	8.8976e-06	0.00024597	3.1367	up
503	LOC105222833	1.64706	9.93175e-06	0.000263932	3.13194	up
504	LOC115066546	-1.64682	8.26647e-08	6.46532e-06	0.319344	down
505	LOC105224299	1.64569	2.35185e-06	8.97809e-05	3.12898	up
506	LOC105231905	1.64247	1.14945e-05	0.000294088	3.122	up
507	LOC105233216	1.64216	2.69129e-09	5.75338e-07	3.12134	up
508	LOC105230043	1.63995	9.86156e-05	0.00143354	3.11655	up
509	LOC105227709	1.63853	5.84101e-06	0.000182437	3.11348	up
510	LOC105230169	1.63563	0.000117424	0.00162068	3.10724	up
511	LOC105224486	1.63505	0.0121147	0.0460463	3.10598	up
512	LOC105223198	1.63256	8.53802e-06	0.000238767	3.10063	up
513	LOC105227489	1.62919	0.000688226	0.00589558	3.09339	up
514	LOC105232538	1.62826	0.000184535	0.00230849	3.0914	up
515	LOC105226205	1.62683	3.226e-05	0.000625782	3.08833	up
516	LOC105223500	1.62675	0.00236652	0.0144107	3.08816	up
517	41	1.62525	0.000206529	0.00248042	3.08497	up
518	LOC105232446	1.62441	0.00737652	0.0323031	3.08317	up
519	LOC105223295	1.62227	0.00263741	0.0155561	3.07858	up
520	LOC105232529	1.62144	3.93477e-07	2.28027e-05	3.07682	up
521	LOC105230566	1.6155	0.000123787	0.00168674	3.06418	up
522	LOC105222726	1.61247	0.000130999	0.00175517	3.05775	up
523	LOC105227074	-1.61155	0.000486328	0.0046552	0.327248	down
524	LOC105222468	1.61056	0.00062549	0.00552545	3.05371	up
525	LOC105228834	-1.61035	7.98995e-07	3.96203e-05	0.32752	down
526	LOC105229662	1.61025	0.00771924	0.0333749	3.05306	up
527	LOC105224300	1.61008	9.19567e-06	0.000251737	3.05268	up
528	LOC105224132	1.60932	4.45773e-06	0.000144388	3.05108	up
529	LOC105224509	1.60853	5.06537e-05	0.000880825	3.04941	up
530	LOC105227301	1.60846	9.55228e-05	0.00139867	3.04926	up
531	LOC105228665	1.60656	1.09137e-05	0.000282991	3.04525	up
532	LOC105229367	1.60631	0.00431165	0.0220277	3.04471	up
533	LOC105231792	-1.60478	1.24842e-05	0.000311412	0.328786	down
534	LOC105223884	1.60437	0.00183374	0.0120063	3.04063	up
535	LOC105222408	1.60292	3.89907e-06	0.000131652	3.03758	up
536	LOC105227668	1.60046	0.00483325	0.0237466	3.0324	up
537	LOC105225230	-1.6003	0.000303294	0.00328939	0.329809	down
538	LOC105227845	1.59855	0.00847389	0.0357259	3.02838	up
539	LOC105233607	1.59836	3.90142e-05	0.000724006	3.02798	up
540	LOC105230361	1.59539	2.02233e-06	8.10616e-05	3.02177	up
541	LOC105231807	-1.5916	0.000291906	0.00320198	0.331802	down
542	LOC105223270	1.58763	0.00436336	0.0222074	3.00556	up
543	LOC105231968	1.58373	0.00194813	0.012494	2.99744	up
544	LOC105228179	1.58001	3.74946e-06	0.000128821	2.98972	up
545	LOC105227860	-1.58001	1.67599e-05	0.00038026	0.334481	down
546	LOC105231571	1.577	0.00288183	0.0165216	2.98349	up
547	LOC105233118	-1.56774	0.00335006	0.0183843	0.337336	down
548	LOC105225205	1.56764	0.000373342	0.00380461	2.96419	up
549	LOC105227614	1.56665	0.000372935	0.0038045	2.96215	up
550	LOC105229970	1.56638	0.000100568	0.00145702	2.96161	up
551	LOC105229747	1.56532	0.00260777	0.0154475	2.95942	up
552	LOC105230564	1.56514	0.00771727	0.0333749	2.95907	up
553	LOC105225991	1.56456	7.01347e-06	0.000203836	2.95788	up
554	LOC105227675	1.56408	3.90602e-05	0.000724006	2.95689	up
555	LOC105229085	1.56362	0.0010878	0.00840536	2.95595	up
556	LOC105232583	1.56216	0.00251366	0.0149964	2.95296	up
557	LOC105227906	1.56184	0.00261214	0.0154639	2.95231	up
558	LOC115066709	-1.55998	2.04599e-10	6.12056e-08	0.339157	down
559	LOC105222344	1.55891	0.00531683	0.0253836	2.94632	up
560	LOC105230312	1.55763	0.00295795	0.0168675	2.94371	up
561	LOC105228897	-1.55722	0.000604142	0.00542149	0.339805	down
562	LOC105223337	1.55405	9.42302e-05	0.00138608	2.93641	up
563	LOC105229242	1.55397	0.000188205	0.00234524	2.93625	up
564	LOC105229121	1.55246	0.00086953	0.00710695	2.93316	up
565	LOC105224137	1.55153	0.000460125	0.0044621	2.93128	up
566	LOC105229969	1.54925	0.00172155	0.0115249	2.92665	up
567	LOC105223869	1.54829	0.00078855	0.00653953	2.9247	up
568	LOC105231165	1.5482	0.0114587	0.04427	2.92453	up
569	LOC115065989	1.5476	0.0125092	0.0471915	2.9233	up
570	LOC105230737	1.54328	1.19482e-05	0.000303276	2.91456	up
571	LOC105226500	1.54068	0.0011658	0.00881683	2.90932	up
572	LOC105226613	1.54034	0.00864102	0.036205	2.90864	up
573	LOC105226367	1.53927	2.30893e-09	5.04816e-07	2.90647	up
574	LOC105222460	1.53819	0.00234268	0.0143362	2.9043	up
575	LOC105223220	1.53567	0.000416552	0.00416552	2.89924	up
576	LOC105225492	1.53473	0.000178215	0.00225081	2.89733	up
577	LOC105228638	-1.53471	0.00987186	0.0396689	0.345149	down
578	LOC105227390	1.53168	0.00141719	0.00996592	2.89123	up
579	LOC105228774	1.53165	1.03383e-07	7.83105e-06	2.89117	up
580	LOC105224089	1.52376	2.16447e-05	0.000464781	2.8754	up
581	LOC105232332	-1.52336	1.92455e-09	4.30561e-07	0.347876	down
582	LOC105229582	1.52271	0.000766439	0.00638367	2.87329	up
583	LOC105232986	1.52259	0.00823013	0.0349708	2.87306	up
584	LOC105228896	1.52063	5.46269e-08	4.69206e-06	2.86915	up
585	LOC105231969	1.51329	0.00139036	0.00984924	2.85461	up
586	LOC105226418	1.51325	3.6913e-08	3.35003e-06	2.85453	up
587	LOC105228781	-1.51311	0.000213247	0.00251274	0.350354	down
588	LOC105223400	-1.50988	0.000576596	0.00521811	0.351142	down
589	LOC105228083	-1.50743	4.79772e-10	1.24741e-07	0.351737	down
590	LOC105234062	1.50741	9.8649e-05	0.00143354	2.843	up
591	LOC105231978	1.5074	7.71741e-09	1.07596e-06	2.84298	up
592	LOC105229928	1.50699	2.50244e-05	0.000521071	2.84216	up
593	LOC105224478	-1.50351	2.18159e-17	1.04935e-13	0.352695	down
594	LOC105226906	1.50335	0.00102394	0.00804328	2.835	up
595	LOC105226461	1.50277	0.00914685	0.0375876	2.83386	up
596	LOC105232513	1.50065	0.00191099	0.0123417	2.82969	up
597	LOC105229003	1.49818	4.30711e-05	0.000778843	2.82486	up
598	LOC105233914	1.49741	0.00412533	0.021339	2.82335	up
599	LOC105229891	1.49714	0.000695026	0.00593796	2.82282	up
600	LOC105227152	1.49323	2.20065e-06	8.55575e-05	2.81518	up
601	LOC105230569	1.4932	0.000208445	0.00249099	2.81512	up
602	LOC105231961	1.49295	0.00869961	0.0362452	2.81465	up
603	LOC105233991	1.49165	0.00638862	0.0291411	2.8121	up
604	LOC105229914	1.49139	0.00621033	0.0286427	2.8116	up
605	LOC105225706	-1.49119	0.00178116	0.0118334	0.355718	down
606	LOC105222132	-1.48817	2.72708e-05	0.000552305	0.356464	down
607	LOC105233889	-1.4854	5.73107e-05	0.00097158	0.35715	down
608	LOC105226217	1.48353	8.93118e-06	0.000245983	2.79632	up
609	LOC105232155	1.48213	0.00405094	0.0210194	2.79362	up
610	LOC105228334	-1.48137	3.95401e-09	7.31491e-07	0.358149	down
611	LOC105222016	1.48053	6.10632e-08	5.01807e-06	2.79051	up
612	LOC105234157	1.48042	0.0130496	0.0487523	2.7903	up
613	LOC105231930	-1.47903	0.00763843	0.0331297	0.35873	down
614	LOC105232382	-1.47851	2.4981e-06	9.27929e-05	0.35886	down
615	LOC105225589	1.47819	1.62884e-08	1.78268e-06	2.78598	up
616	LOC105223728	1.47419	5.55628e-06	0.000174109	2.77829	up
617	LOC105229030	1.47417	0.000941609	0.00755486	2.77823	up
618	LOC105227083	1.47261	0.0122183	0.0463669	2.77524	up
619	LOC105223499	1.46904	3.9576e-05	0.000730751	2.76838	up
620	LOC115066176	-1.46805	1.54983e-05	0.000358399	0.361471	down
621	LOC105228082	1.46663	0.00453413	0.0228488	2.76376	up
622	LOC105221790	1.46636	0.0123356	0.0466464	2.76324	up
623	LOC105233653	1.46373	0.00203685	0.0129081	2.7582	up
624	LOC105225108	1.462	0.000190684	0.00236694	2.7549	up
625	LOC105230185	1.46184	0.000632478	0.00557118	2.75459	up
626	LOC105225278	-1.46139	0.000221709	0.00258526	0.363144	down
627	LOC105226064	1.46132	0.00455275	0.0228994	2.7536	up
628	LOC105224231	1.45818	6.74468e-05	0.00109192	2.74762	up
629	LOC109579373	1.45811	0.000698861	0.00596121	2.74749	up
630	LOC105233305	1.45774	1.82832e-05	0.000406199	2.74678	up
631	LOC105226818	1.4568	0.0074053	0.0323961	2.745	up
632	LOC105222910	1.45564	7.75572e-11	2.86962e-08	2.74279	up
633	LOC105233159	-1.45276	0.0122525	0.046405	0.365323	down
634	LOC105230803	1.4519	0.00268955	0.0157573	2.73568	up
635	LOC105229395	-1.44703	0.00762161	0.0330866	0.366777	down
636	LOC105233500	1.44494	0.00057293	0.00518982	2.72251	up
637	LOC105230879	1.4438	0.000437937	0.00430332	2.72036	up
638	LOC105231653	1.44205	0.000641432	0.00558929	2.71707	up
639	LOC105226022	1.44204	0.00241305	0.0145814	2.71705	up
640	LOC105228551	1.44136	0.00470111	0.0233961	2.71577	up
641	LOC105222168	1.4409	0.00261514	0.0154707	2.71491	up
642	LOC109579252	1.43942	0.000475591	0.00456605	2.71211	up
643	LOC105232218	1.43914	0.00839842	0.0354821	2.71159	up
644	LOC105228018	1.43838	0.000253573	0.00287323	2.71017	up
645	LOC105233330	1.43838	2.33487e-06	8.94878e-05	2.71016	up
646	LOC105221931	1.43739	0.00675357	0.0302464	2.7083	up
647	LOC109579331	-1.43732	0.000218198	0.00255672	0.369252	down
648	LOC105233786	1.43456	0.00276303	0.0160606	2.703	up
649	LOC105222522	-1.43439	0.00559897	0.0263642	0.370002	down
650	LOC115066217	1.42863	0.000421923	0.00419308	2.6919	up
651	LOC105226306	-1.42827	0.000951797	0.00760489	0.371575	down
652	LOC105230723	1.42764	8.06899e-05	0.00123802	2.69006	up
653	LOC105225816	-1.42754	0.000862821	0.00706412	0.371765	down
654	LOC105222420	1.42473	1.55735e-08	1.77305e-06	2.68463	up
655	LOC105227039	1.42455	1.73999e-07	1.18714e-05	2.68431	up
656	LOC109580049	1.42441	0.00305502	0.0172069	2.68405	up
657	LOC105227296	1.42385	0.00025448	0.00287673	2.683	up
658	LOC105221907	1.4225	0.00136569	0.00973491	2.6805	up
659	LOC105226707	1.42178	0.000162023	0.00209498	2.67915	up
660	LOC105223073	1.42114	0.00192883	0.0124116	2.67796	up
661	LOC105229723	1.41996	3.0331e-05	0.000596907	2.67578	up
662	LOC105225020	1.41878	0.000222666	0.00259014	2.6736	up
663	LOC105226031	1.4187	0.000258877	0.00291615	2.67344	up
664	LOC105232699	1.41861	7.20304e-05	0.00113969	2.67327	up
665	LOC105229529	1.41836	0.0062679	0.0288228	2.67281	up
666	LOC105225977	-1.41699	0.00282656	0.0163214	0.374493	down
667	LOC105228066	1.4168	0.00838945	0.0354754	2.66993	up
668	LOC105230075	1.41653	3.65724e-06	0.000127013	2.66942	up
669	LOC105221875	1.4158	0.00550341	0.0260545	2.66808	up
670	LOC109579634	-1.41538	0.00415515	0.0214215	0.374912	down
671	LOC105222126	1.41242	0.000321539	0.00339167	2.66184	up
672	LOC105223537	1.41036	3.7241e-06	0.000128408	2.65804	up
673	LOC105222993	1.41017	0.00266809	0.0156793	2.65769	up
674	LOC105225969	1.40782	0.00998351	0.0399321	2.65336	up
675	LOC105231522	1.40735	0.0111057	0.0432714	2.65249	up
676	LOC105225223	1.4068	0.0112484	0.043721	2.65149	up
677	LOC105227088	1.40673	4.88655e-08	4.31271e-06	2.65136	up
678	LOC105224794	1.40666	0.0108545	0.0425856	2.65123	up
679	LOC105228262	1.40452	6.63789e-06	0.000197729	2.64729	up
680	LOC105222181	1.40292	0.000186873	0.00233252	2.64437	up
681	LOC105225306	1.4014	0.00127462	0.00931041	2.64157	up
682	LOC105229366	1.40061	0.000984792	0.00779728	2.64013	up
683	LOC105222370	1.40044	0.00121034	0.00900506	2.63982	up
684	LOC105228636	1.4003	0.00940349	0.03838	2.63957	up
685	LOC105233877	-1.4001	3.2267e-09	6.45687e-07	0.378903	down
686	LOC105225540	1.39727	0.00983191	0.0395248	2.63402	up
687	LOC105233416	1.39503	4.75897e-05	0.000841567	2.62993	up
688	LOC105231089	-1.39374	0.00471454	0.0234202	0.380577	down
689	LOC105228099	1.38944	1.73242e-13	1.85176e-10	2.61978	up
690	LOC105231507	1.3891	7.67647e-05	0.00119883	2.61916	up
691	LOC105228969	1.38446	2.91919e-07	1.77738e-05	2.61074	up
692	LOC105233773	1.38162	3.65411e-10	1.0339e-07	2.60561	up
693	LOC105233685	1.3807	3.30388e-06	0.000116552	2.60395	up
694	LOC105226565	1.38045	2.78873e-05	0.000563606	2.60349	up
695	LOC105230841	1.37991	1.74756e-05	0.000391876	2.60253	up
696	LOC105224934	1.37937	0.00847263	0.0357259	2.60155	up
697	LOC105229815	1.37876	0.000106972	0.00152455	2.60045	up
698	LOC105223010	1.37786	4.68566e-06	0.000151262	2.59883	up
699	LOC115066113	1.376	0.0102366	0.0406757	2.59548	up
700	LOC105224735	1.37534	0.00109037	0.00841844	2.5943	up
701	LOC105223257	1.37482	7.62334e-13	4.58354e-10	2.59335	up
702	LOC105231156	1.37437	0.0114768	0.0443045	2.59255	up
703	LOC105228098	-1.37342	0.00224614	0.0138689	0.385976	down
704	LOC105223142	1.37242	5.10932e-05	0.000884022	2.58905	up
705	LOC105231448	1.37206	0.000435706	0.00429016	2.58839	up
706	LOC105224447	1.37184	0.000980915	0.00777299	2.58801	up
707	LOC105228657	-1.36742	4.00173e-06	0.000133206	0.387583	down
708	LOC105226441	1.36559	5.09105e-05	0.000882449	2.57681	up
709	LOC105223133	1.36164	0.000417687	0.00417254	2.56977	up
710	So5a1	1.36018	0.00365849	0.0195961	2.56717	up
711	LOC105226756	1.35999	5.92131e-09	9.18759e-07	2.56684	up
712	LOC105230516	-1.35981	0.00131868	0.0095095	0.389634	down
713	LOC105226874	1.35605	0.0010278	0.00805824	2.55983	up
714	LOC105229612	-1.35216	0.000801507	0.00663554	0.391705	down
715	LOC105227071	1.35028	1.59689e-05	0.000366637	2.54962	up
716	LOC105227605	1.35016	0.000320763	0.00339092	2.54941	up
717	LOC105224788	-1.34997	0.000252233	0.0028648	0.392299	down
718	LOC105229728	1.34568	0.00023161	0.00266837	2.54151	up
719	LOC105223135	1.34486	3.94721e-06	0.000131961	2.54005	up
720	LOC105230768	1.34227	0.000839033	0.00688694	2.53549	up
721	LOC105222645	1.34218	0.000229165	0.00265317	2.53533	up
722	LOC105232352	1.34181	6.21673e-05	0.00102581	2.53468	up
723	LOC105231410	1.3412	0.0097969	0.03945	2.53362	up
724	LOC105228061	1.33603	0.00445802	0.0225124	2.52456	up
725	LOC105233791	1.33551	0.00242791	0.0146253	2.52364	up
726	LOC105223758	1.33442	2.87847e-05	0.000573309	2.52173	up
727	LOC105224569	1.33392	0.000310375	0.0033361	2.52086	up
728	LOC105223130	1.33355	0.00226908	0.0139806	2.52022	up
729	LOC105232667	1.33291	4.73373e-07	2.6022e-05	2.51911	up
730	LOC105223563	1.32965	0.000363207	0.00373296	2.51341	up
731	LOC105226879	1.32922	4.16927e-15	5.72977e-12	2.51267	up
732	LOC105231703	1.32722	5.4488e-08	4.69206e-06	2.50918	up
733	LOC105227685	1.3271	0.0107466	0.0423351	2.50898	up
734	LOC105233832	1.32628	0.00077061	0.00640732	2.50755	up
735	LOC105232341	1.32453	1.48277e-10	4.91871e-08	2.50451	up
736	LOC115066236	1.32322	0.00185901	0.0121003	2.50223	up
737	LOC105227846	1.32212	0.0003726	0.0038045	2.50034	up
738	LOC105226929	1.31852	0.00125528	0.00923487	2.4941	up
739	LOC105222257	1.31816	0.00415244	0.021419	2.49347	up
740	LOC105225187	1.31744	0.0107868	0.0424068	2.49223	up
741	LOC105228981	1.31704	9.00645e-07	4.37586e-05	2.49154	up
742	LOC105231509	1.31402	0.00147266	0.0102363	2.48634	up
743	LOC105229819	1.31277	1.44462e-05	0.000340474	2.48418	up
744	LOC105222548	1.31269	0.000426148	0.00422633	2.48404	up
745	LOC105229882	1.30677	0.0051687	0.0249137	2.47386	up
746	LOC105231520	1.30535	9.31092e-07	4.45627e-05	2.47144	up
747	LOC105225788	1.30493	0.000308479	0.00332687	2.47072	up
748	LOC105226056	1.30361	0.000261491	0.00293872	2.46846	up
749	LOC105223303	1.3023	2.4366e-06	9.19221e-05	2.46622	up
750	LOC105228290	1.30215	0.00113662	0.00862322	2.46597	up
751	LOC105225269	1.30154	0.000810695	0.00669432	2.46491	up
752	LOC105225922	1.29967	0.000418286	0.00417312	2.46173	up
753	LOC105233696	-1.29958	6.15522e-08	5.01807e-06	0.406246	down
754	LOC105232510	1.29729	0.00514969	0.0248695	2.45766	up
755	LOC105224874	1.29724	0.00917969	0.0376904	2.45758	up
756	LOC105229627	1.29595	0.0019332	0.0124314	2.45539	up
757	LOC105226470	1.29553	0.000398969	0.00402315	2.45467	up
758	LOC105231977	1.29289	2.96894e-05	0.000588444	2.45018	up
759	LOC105232380	-1.29263	0.000105145	0.00150744	0.408207	down
760	LOC105233531	1.29231	0.000312915	0.0033559	2.4492	up
761	LOC105229254	1.29225	2.9695e-08	2.82838e-06	2.4491	up
762	LOC105225470	1.29219	3.71696e-05	0.000700572	2.44899	up
763	LOC105226796	-1.2909	2.37069e-06	9.01423e-05	0.408697	down
764	LOC105226123	1.2867	1.44763e-06	6.33008e-05	2.4397	up
765	LOC105224523	1.28567	0.00567945	0.0266279	2.43795	up
766	LOC109579184	-1.28497	0.000107554	0.00152606	0.41038	down
767	LOC105224192	1.28401	4.53061e-05	0.00081012	2.43515	up
768	LOC105231141	1.28324	0.00987827	0.0396781	2.43385	up
769	LOC105232048	1.28288	0.0106379	0.0419411	2.43325	up
770	LOC105225681	1.28093	0.00163517	0.0111309	2.42996	up
771	LOC105229888	1.28089	0.0110366	0.0430895	2.42988	up
772	LOC105227053	1.28054	0.00760665	0.0330366	2.42929	up
773	LOC105232472	1.27855	0.00719409	0.0316882	2.42594	up
774	LOC105227760	1.27805	0.00183877	0.0120169	2.42512	up
775	LOC105233211	1.27792	8.24104e-06	0.000231809	2.42489	up
776	LOC105229104	1.27758	0.000863862	0.00706662	2.42431	up
777	LOC105226463	1.27746	0.00378824	0.0199951	2.42412	up
778	LOC105231581	1.27691	0.000611209	0.00546406	2.42319	up
779	LOC105223974	1.27566	0.00798483	0.0341715	2.42109	up
780	LOC105229202	-1.27455	0.000254036	0.00287509	0.413353	down
781	LOC105231545	1.27427	3.75519e-05	0.00070419	2.41877	up
782	LOC105230748	1.27358	0.00217884	0.0135754	2.41761	up
783	LOC105222607	1.2722	0.00209838	0.013211	2.4153	up
784	LOC105228643	1.27194	6.47881e-11	2.49305e-08	2.41487	up
785	LOC105223238	1.27182	0.00636052	0.0290542	2.41466	up
786	LOC105223284	1.27131	0.00650326	0.0294684	2.4138	up
787	LOC105224985	-1.26826	6.88896e-09	1.01957e-06	0.415159	down
788	LOC105222708	1.26794	0.00975243	0.0393203	2.40818	up
789	LOC105223103	1.26779	0.00237133	0.0144107	2.40793	up
790	LOC105224493	1.26762	1.80472e-06	7.48335e-05	2.40765	up
791	LOC105228925	1.26559	0.00798299	0.0341715	2.40425	up
792	LOC105227973	1.26471	0.0118344	0.0452491	2.40278	up
793	LOC105227498	1.26407	3.8763e-08	3.48505e-06	2.40173	up
794	LOC105225415	1.26284	0.000464825	0.00449408	2.39968	up
795	LOC105232059	1.26197	0.00500437	0.0243847	2.39823	up
796	LOC105230258	1.26095	4.42757e-06	0.000143896	2.39653	up
797	LOC105224170	1.26033	0.000298662	0.00325295	2.39551	up
798	LOC105231023	-1.2593	2.30427e-06	8.86684e-05	0.417748	down
799	LOC105230123	1.25922	9.44857e-08	7.27162e-06	2.39366	up
800	LOC105230638	1.25894	2.49827e-06	9.27929e-05	2.3932	up
801	LOC105226890	-1.25877	2.83327e-07	1.75845e-05	0.417899	down
802	LOC105224774	1.25644	8.5844e-06	0.000239368	2.38906	up
803	LOC105229374	1.2553	0.000101865	0.00147138	2.38717	up
804	LOC105230017	1.25522	0.0112927	0.0437873	2.38704	up
805	LOC105222434	1.25464	6.15314e-05	0.00101707	2.38608	up
806	LOC105232067	1.25198	0.00370488	0.0197786	2.38168	up
807	LOC105233606	1.25168	0.000173411	0.00220081	2.38119	up
808	LOC105222216	1.25166	0.0092658	0.0379562	2.38115	up
809	LOC105224502	1.25066	8.16822e-06	0.000230435	2.3795	up
810	LOC105229666	1.25035	0.000130605	0.00175233	2.37899	up
811	LOC105234176	1.25008	1.24953e-05	0.000311412	2.37855	up
812	LOC105226852	1.247	0.00663052	0.0298476	2.37347	up
813	LOC105222898	1.24697	0.000284123	0.0031273	2.37343	up
814	LOC105227325	-1.24685	0.000612716	0.00546784	0.421367	down
815	LOC105230099	1.24619	3.82187e-11	1.62733e-08	2.37214	up
816	LOC105227437	1.24531	0.00860684	0.0361089	2.37069	up
817	LOC105224808	1.2452	0.00130407	0.00943957	2.37051	up
818	LOC105223562	-1.24493	0.00235424	0.0143705	0.421929	down
819	LOC105225255	1.24396	0.00989379	0.0397238	2.36848	up
820	LOC105227172	1.24104	5.72808e-08	4.87647e-06	2.36368	up
821	LOC105226248	1.24085	0.000561077	0.00512232	2.36338	up
822	LOC109579960	1.23827	0.00572179	0.0267462	2.35916	up
823	LOC105231577	1.23666	0.00179654	0.0118782	2.35652	up
824	LOC105223805	1.23665	0.000196704	0.00241579	2.35651	up
825	LOC105223418	1.2364	0.0124298	0.0469149	2.3561	up
826	LOC105223729	-1.2332	1.29401e-16	2.48968e-13	0.425372	down
827	LOC105226940	1.23266	0.009562	0.0387149	2.35	up
828	LOC105222677	1.23248	0.00242417	0.0146119	2.34971	up
829	LOC105230292	1.23158	0.00139926	0.00988318	2.34824	up
830	E4f1	1.23136	0.0060771	0.0281608	2.34789	up
831	LOC105231004	1.23032	0.00135941	0.00970866	2.34619	up
832	LOC105223497	1.22967	0.00136767	0.00973491	2.34513	up
833	LOC105230589	1.22936	0.000891296	0.00725403	2.34463	up
834	LOC105226293	1.2289	0.00771681	0.0333749	2.34388	up
835	LOC105224396	1.22643	2.20564e-06	8.55575e-05	2.33988	up
836	LOC105227095	1.22538	5.18186e-08	4.53177e-06	2.33817	up
837	LOC105229597	1.2252	0.00195276	0.0125071	2.33788	up
838	LOC105232531	1.22279	0.00697241	0.0309813	2.33398	up
839	LOC105225502	1.22161	0.0031217	0.0174861	2.33206	up
840	LOC105229639	1.22116	0.000121803	0.00166442	2.33134	up
841	LOC105225198	1.22114	0.00268337	0.0157403	2.33131	up
842	LOC105227556	1.21908	1.36247e-05	0.000328565	2.32799	up
843	LOC105232351	1.21879	3.93233e-09	7.31491e-07	2.32751	up
844	LOC105229767	1.21777	0.00254118	0.0150995	2.32586	up
845	LOC105225336	1.21399	0.00800964	0.0342221	2.31978	up
846	LOC105226718	1.21344	0.011946	0.0455312	2.31889	up
847	LOC105226668	1.21331	0.0107845	0.0424068	2.31869	up
848	LOC105221987	1.20999	0.010409	0.0411569	2.31336	up
849	LOC105231013	1.20802	0.00239788	0.0145262	2.3102	up
850	LOC105233070	1.2076	0.000541563	0.00503222	2.30954	up
851	LOC105231199	1.2063	0.00020773	0.00248812	2.30745	up
852	LOC105227741	-1.20571	0.00192432	0.0123909	0.433557	down
853	LOC105226425	1.20506	1.38922e-05	0.000332445	2.30547	up
854	LOC105224603	1.20135	0.00191666	0.0123581	2.29955	up
855	LOC105229444	1.19932	0.00785843	0.0338247	2.29632	up
856	LOC105225650	1.19919	0.00882989	0.0366294	2.29611	up
857	LOC105225758	-1.19875	4.7092e-06	0.000151514	0.435653	down
858	LOC105232331	-1.19814	0.01322	0.0491977	0.435838	down
859	LOC105227093	1.19779	5.18052e-05	0.00089313	2.29388	up
860	LOC105231312	1.19764	0.00235036	0.014364	2.29364	up
861	LOC105233020	1.19697	8.90874e-05	0.00134119	2.29258	up
862	LOC105232428	-1.19682	0.00891174	0.0368418	0.436236	down
863	LOC105222837	1.19676	0.00462871	0.0231465	2.29225	up
864	LOC105230196	1.19523	0.000607782	0.00544401	2.28982	up
865	LOC105223086	1.19437	1.67174e-06	7.05356e-05	2.28844	up
866	LOC105226586	-1.19386	2.70157e-05	0.000548293	0.437131	down
867	LOC105228165	1.19259	0.00220804	0.0136776	2.28562	up
868	LOC105233045	1.19177	0.00110897	0.0085006	2.28433	up
869	LOC105229937	-1.1906	7.99543e-05	0.00122997	0.438121	down
870	LOC105223647	1.18991	3.83641e-05	0.000716627	2.28138	up
871	LOC105225978	1.18679	9.9978e-06	0.000264955	2.27645	up
872	LOC105225398	1.18673	0.000219826	0.00256954	2.27636	up
873	LOC105224641	1.18653	0.0027522	0.0160207	2.27604	up
874	LOC105233252	1.18508	0.000912384	0.00737575	2.27375	up
875	LOC105231833	1.18458	3.38481e-07	2.00999e-05	2.27297	up
876	LOC105222096	1.18096	0.0101421	0.0404005	2.26727	up
877	LOC105226362	1.17672	9.64403e-06	0.000259569	2.26063	up
878	LOC105227999	1.17615	0.00637891	0.0291106	2.25972	up
879	LOC105231206	1.17589	3.21779e-06	0.000116002	2.25933	up
880	LOC105227966	1.17588	6.01768e-08	5.01807e-06	2.25931	up
881	LOC105230347	-1.17573	7.63349e-06	0.000218554	0.442659	down
882	LOC105224520	1.17553	1.56264e-06	6.74107e-05	2.25875	up
883	LOC105230460	1.17436	0.000358128	0.00368864	2.25693	up
884	LOC105226595	1.17238	0.000294093	0.00321497	2.25384	up
885	LOC105230166	1.17231	5.85694e-07	3.05256e-05	2.25372	up
886	LOC105225252	1.17036	0.00282243	0.0163214	2.25068	up
887	LOC105226156	1.16976	0.000116602	0.0016163	2.24974	up
888	LOC115065721	1.16934	0.00180535	0.0119037	2.24909	up
889	LOC105229262	1.16878	0.00856099	0.0359479	2.24822	up
890	LOC105222965	1.16858	0.00552542	0.026133	2.2479	up
891	LOC105228283	1.16767	0.00966312	0.0390093	2.24648	up
892	LOC105232973	1.16534	0.00580726	0.027093	2.24286	up
893	LOC105232198	1.16506	4.39215e-06	0.000143229	2.24242	up
894	LOC105227597	1.16504	0.000163425	0.00210744	2.24239	up
895	LOC105232634	1.16418	0.000309258	0.00332835	2.24105	up
896	LOC105232669	1.16403	0.0101751	0.0404815	2.24083	up
897	LOC105225714	1.16308	0.00184204	0.0120301	2.23935	up
898	LOC105222992	1.16206	6.84824e-06	0.000201468	2.23777	up
899	LOC105232144	1.15997	4.14093e-06	0.000136424	2.23453	up
900	LOC105224833	1.15973	1.54743e-05	0.000358399	2.23415	up
901	LOC105227816	1.15898	7.78683e-05	0.00120601	2.233	up
902	LOC105232368	-1.15896	0.000197298	0.00241579	0.447836	down
903	LOC105226909	1.15743	0.00188211	0.0122008	2.23059	up
904	LOC105221934	1.15572	1.06541e-05	0.000279272	2.22795	up
905	LOC105222641	1.15477	6.12744e-07	3.15219e-05	2.22648	up
906	LOC105231864	1.15433	0.00447218	0.0225721	2.22581	up
907	LOC105224854	1.15372	0.00407638	0.02114	2.22487	up
908	LOC105227732	1.15205	0.000282486	0.00311642	2.22229	up
909	LOC105223071	-1.15158	2.54762e-06	9.42621e-05	0.450132	down
910	LOC105232413	-1.15149	9.41169e-06	0.000254327	0.450161	down
911	LOC105230130	1.1499	0.00480396	0.0236995	2.21898	up
912	LOC105228075	1.14734	0.00190245	0.012316	2.21505	up
913	LOC105222503	1.14661	0.000339915	0.00354662	2.21393	up
914	LOC105231214	1.14545	0.00238171	0.0144464	2.21215	up
915	LOC105231333	1.14493	0.00224141	0.0138487	2.21135	up
916	LOC105228476	1.14435	0.00270255	0.0158046	2.21047	up
917	LOC105224853	-1.14404	0.000454056	0.00441214	0.452492	down
918	LOC105229311	1.14288	0.000165316	0.00211685	2.20821	up
919	LOC105222508	1.14233	0.00601738	0.0279109	2.20738	up
920	LOC105223020	1.14073	1.32726e-07	9.67289e-06	2.20492	up
921	LOC109580054	-1.14069	4.47737e-07	2.51885e-05	0.453544	down
922	LOC109579505	-1.14043	0.010833	0.042536	0.453626	down
923	LOC105232348	1.13814	0.00181014	0.0119271	2.20097	up
924	LOC105233406	1.13781	0.000512676	0.00484302	2.20046	up
925	LOC105225432	-1.13722	0.000403676	0.00405785	0.454636	down
926	LOC109580004	1.13715	0.00355516	0.0192355	2.19947	up
927	LOC105230161	1.13679	1.1634e-05	0.000296531	2.19891	up
928	LOC105231436	1.13671	0.000744522	0.00626075	2.19879	up
929	LOC105228259	1.13641	0.0118173	0.0452198	2.19833	up
930	LOC105225678	-1.13517	0.0041292	0.0213449	0.455281	down
931	LOC105224986	1.13114	0.00126432	0.00925882	2.19032	up
932	LOC105225488	1.13106	0.000196965	0.00241579	2.1902	up
933	LOC105228414	1.12785	4.80716e-06	0.00015415	2.18533	up
934	LOC105230394	1.12527	0.0035086	0.0190049	2.18142	up
935	LOC105225474	-1.12467	0.0102935	0.0408512	0.458608	down
936	LOC105228965	-1.12443	0.00920181	0.037749	0.458685	down
937	LOC105232377	-1.12441	0.000354339	0.00365745	0.458688	down
938	LOC105226311	1.12417	6.02218e-06	0.000185091	2.17975	up
939	LOC105227351	1.12377	4.6673e-07	2.58043e-05	2.17916	up
940	LOC105229245	1.12278	0.000219614	0.00256954	2.17766	up
941	LOC105232047	1.12187	2.05582e-05	0.000448457	2.17629	up
942	LOC105222193	1.12128	0.00165117	0.0112256	2.17539	up
943	LOC105231885	1.12058	0.00538395	0.0256277	2.17435	up
944	LOC105223185	1.12015	3.98355e-05	0.000734134	2.1737	up
945	LOC105225844	1.11964	0.0123226	0.0466158	2.17292	up
946	LOC105230089	1.11895	0.00134279	0.00962568	2.17189	up
947	LOC105230579	1.11825	5.00669e-07	2.72115e-05	2.17083	up
948	LOC105230926	1.11817	0.000618676	0.00549047	2.17072	up
949	LOC105233510	1.11797	6.69713e-05	0.00109012	2.17041	up
950	LOC105222901	1.11608	3.87213e-05	0.000721897	2.16757	up
951	LOC105233837	1.11591	0.000748316	0.0062762	2.16732	up
952	LOC105234050	-1.11422	0.00929176	0.0380207	0.46194	down
953	LOC105222840	1.11405	3.96515e-10	1.08985e-07	2.16453	up
954	LOC105234061	1.11335	0.000956893	0.0076329	2.16347	up
955	LOC105226795	1.11262	0.00240893	0.0145661	2.16238	up
956	LOC105229613	1.11184	0.00806847	0.0343597	2.1612	up
957	LOC105234251	1.11176	0.00429066	0.0219437	2.1611	up
958	LOC105228841	1.11156	1.29119e-07	9.55479e-06	2.16079	up
959	LOC105230469	1.10981	1.65607e-06	7.01825e-05	2.15818	up
960	LOC105225553	1.1098	7.91181e-09	1.08731e-06	2.15816	up
961	LOC105225383	-1.10972	0.00778676	0.0336064	0.463385	down
962	LOC105224888	1.1071	0.000265916	0.00296764	2.15413	up
963	LOC105225003	1.107	0.00112834	0.00857392	2.15397	up
964	LOC105230445	1.1036	2.13852e-05	0.000460237	2.14891	up
965	LOC105231952	-1.10249	2.56195e-06	9.44291e-05	0.465713	down
966	LOC105223459	1.10099	3.02291e-06	0.000110153	2.14502	up
967	LOC105224199	1.09913	0.00720981	0.0317285	2.14225	up
968	LOC105230367	1.09755	0.00466242	0.0232661	2.13991	up
969	LOC105224543	1.09715	4.8482e-06	0.000154949	2.13931	up
970	LOC105224772	1.09592	0.00336546	0.0184582	2.13749	up
971	LOC105232329	-1.0958	0.00160216	0.0109543	0.467877	down
972	LOC105228545	1.09102	6.6102e-05	0.00107963	2.13024	up
973	LOC105223222	1.09098	0.00168949	0.0113736	2.13019	up
974	LOC105228077	1.09056	0.00903144	0.0371844	2.12957	up
975	LOC105229098	1.08985	2.02161e-05	0.000441997	2.12852	up
976	LOC105230927	1.08951	0.00568046	0.0266279	2.12801	up
977	LOC105233170	1.08946	0.00805397	0.0343436	2.12795	up
978	LOC105224268	1.0888	4.00593e-07	2.30761e-05	2.12698	up
979	LOC105232602	1.08719	0.00621087	0.0286427	2.1246	up
980	LOC105223367	-1.08694	0.0129716	0.0485552	0.470759	down
981	LOC105222771	1.08502	0.00361171	0.019443	2.1214	up
982	LOC105230969	-1.085	2.75428e-13	2.18898e-10	0.471392	down
983	LOC105222101	1.08411	1.94224e-06	7.85057e-05	2.12007	up
984	LOC105226051	1.08335	3.29263e-06	0.000116552	2.11895	up
985	LOC105222005	1.08231	0.000651835	0.00566455	2.11742	up
986	LOC105227194	1.08192	0.00864971	0.0362235	2.11685	up
987	LOC105224462	1.08119	0.00197682	0.0126024	2.11577	up
988	LOC105232696	1.07946	3.10336e-05	0.000605565	2.11324	up
989	LOC105223900	-1.07894	0.0109765	0.0429243	0.473375	down
990	LOC105223687	1.07755	3.77892e-06	0.000129371	2.11044	up
991	LOC115066006	-1.07754	5.87031e-07	3.05256e-05	0.473838	down
992	LOC105225204	-1.07725	1.65662e-07	1.15483e-05	0.47393	down
993	LOC105229565	1.07689	1.94352e-05	0.000427841	2.10949	up
994	LOC105227024	1.07599	0.00332145	0.0182898	2.10816	up
995	LOC105228102	1.07435	6.75355e-05	0.00109192	2.10577	up
996	LOC105231188	1.07407	0.0131262	0.0489814	2.10537	up
997	LOC105232375	1.07398	2.14747e-06	8.46668e-05	2.10524	up
998	LOC105232181	-1.07274	0.00667963	0.0300271	0.475414	down
999	LOC105227911	1.07204	0.00506641	0.0245536	2.1024	up
1000	LOC105230997	1.07191	2.09962e-05	0.000456976	2.10222	up
1001	LOC105222424	1.07173	0.000944778	0.00757397	2.10196	up
1002	LOC105229793	1.07112	0.000572601	0.00518982	2.10106	up
1003	LOC105227408	1.07072	5.86517e-05	0.000981268	2.10049	up
1004	LOC105232085	1.06969	0.00371267	0.0198092	2.09898	up
1005	LOC105231800	1.06644	0.00171231	0.011479	2.09426	up
1006	LOC105228324	-1.06625	7.79721e-05	0.00120601	0.477558	down
1007	LOC105221826	-1.06564	0.000855679	0.00701161	0.477759	down
1008	LOC105221968	1.06539	0.00089021	0.00725133	2.09273	up
1009	LOC105225168	1.06499	1.64432e-07	1.15462e-05	2.09215	up
1010	LOC105234127	1.06282	0.000464163	0.00449221	2.08901	up
1011	LOC105227589	1.06138	0.000131987	0.00176594	2.08692	up
1012	LOC105231176	1.06137	5.65219e-05	0.000961907	2.08691	up
1013	LOC105225757	1.05964	0.00614709	0.0283924	2.08441	up
1014	LOC105229989	1.05879	0.00489111	0.0239331	2.08318	up
1015	LOC105223708	1.05872	0.00708244	0.0313183	2.08308	up
1016	LOC105224264	-1.05822	0.00133481	0.00958993	0.480224	down
1017	LOC105225843	1.05756	3.81447e-05	0.000713914	2.0814	up
1018	LOC105222429	1.05637	0.00524752	0.0251537	2.07969	up
1019	LOC105229537	1.05514	4.6751e-05	0.00083132	2.07791	up
1020	LOC105227333	1.05309	0.000524513	0.00491112	2.07497	up
1021	LOC105225895	1.05295	0.00041319	0.0041362	2.07477	up
1022	LOC105224608	1.05155	0.00462511	0.0231465	2.07275	up
1023	LOC105229373	1.04882	3.22648e-05	0.000625782	2.06884	up
1024	LOC105222657	-1.04868	1.9847e-06	7.98863e-05	0.483409	down
1025	LOC105226691	1.0469	0.000546066	0.00504927	2.06609	up
1026	LOC105223046	1.0458	0.000641057	0.00558929	2.06451	up
1027	LOC105230222	1.04527	0.000547017	0.00504927	2.06375	up
1028	LOC105228874	1.04489	0.0110108	0.0430236	2.06321	up
1029	LOC105225202	1.04235	2.22151e-05	0.000475273	2.05959	up
1030	LOC105224614	1.04181	0.000168848	0.00215142	2.0588	up
1031	LOC105227176	1.04068	0.00490704	0.0239988	2.0572	up
1032	LOC105227184	1.04031	0.000559735	0.00512188	2.05666	up
1033	LOC105233323	1.03977	7.26032e-09	1.05825e-06	2.0559	up
1034	LOC105223611	1.03974	4.91644e-06	0.00015661	2.05585	up
1035	LOC105233716	1.03808	1.02653e-08	1.31669e-06	2.05349	up
1036	LOC105230354	1.03728	2.32787e-05	0.000490068	2.05236	up
1037	LOC105222345	1.03688	2.04784e-06	8.17436e-05	2.05179	up
1038	LOC105231817	1.03634	0.00442865	0.0224054	2.05101	up
1039	LOC105223423	1.03594	0.00551965	0.0261186	2.05044	up
1040	LOC105223170	1.03466	0.000468261	0.00451823	2.04863	up
1041	LOC105225734	1.03354	0.00141549	0.00996125	2.04705	up
1042	LOC115066171	-1.03341	0.00315586	0.0176235	0.488555	down
1043	LOC105222583	-1.03078	0.000957683	0.0076329	0.489446	down
1044	LOC105232004	-1.03069	8.89786e-06	0.00024597	0.489477	down
1045	LOC105224166	1.02822	6.01139e-06	0.000185091	2.0395	up
1046	LOC115066230	-1.02742	0.0108004	0.0424253	0.490587	down
1047	LOC105230831	1.02711	5.79801e-05	0.000978541	2.03793	up
1048	LOC105231997	1.02684	1.20822e-05	0.000304678	2.03755	up
1049	LOC105222966	1.02557	0.0010949	0.00842632	2.03576	up
1050	LOC105231963	1.02512	0.000297776	0.00325154	2.03512	up
1051	LOC105225823	1.02397	5.75141e-10	1.45601e-07	2.03351	up
1052	LOC105225555	1.02336	0.000636928	0.00558546	2.03264	up
1053	LOC105222723	1.02306	2.82298e-08	2.74774e-06	2.03223	up
1054	LOC105233820	1.02266	0.000114509	0.00159648	2.03166	up
1055	LOC105228189	-1.02244	0.00142781	0.010004	0.492283	down
1056	LOC105231941	1.02103	0.00251156	0.0149964	2.02937	up
1057	LOC105225868	1.02067	0.00455681	0.0229031	2.02886	up
1058	LOC105226828	1.02031	0.00653732	0.0295809	2.02836	up
1059	LOC105226998	-1.01957	2.02465e-07	1.31602e-05	0.493263	down
1060	LOC105232098	1.01944	0.00199635	0.0127185	2.02714	up
1061	LOC105224906	1.01553	0.00707597	0.0313183	2.02164	up
1062	LOC105222539	1.0138	0.0101573	0.0404275	2.01923	up
1063	LOC105226690	1.01213	0.00685676	0.0306088	2.01688	up
1064	LOC105231367	1.01148	0.00154485	0.0106359	2.01598	up
1065	LOC105233589	1.01147	5.28252e-05	0.000905844	2.01596	up
1066	LOC105233734	1.0108	0.00628144	0.0288437	2.01503	up
1067	LOC105225702	1.00904	0.00182021	0.0119362	2.01257	up
1068	LOC105222371	1.00898	0.00153528	0.010595	2.01249	up
1069	LOC105233017	1.00714	7.22168e-05	0.00114076	2.00992	up
1070	LOC105222023	1.00359	0.00647781	0.0294085	2.00498	up
1071	LOC105233824	1.00271	1.07143e-05	0.000279356	2.00377	up
1072	LOC105224728	1.00253	0.00385676	0.020253	2.00351	up
1073	LOC105233626	1.00234	1.20531e-05	0.000304678	2.00325	up
1074	LOC105232497	-1.0015	0.00186917	0.0121414	0.499481	down
1075	LOC105222803	1.00146	2.51773e-05	0.000521994	2.00203	up
1076	LOC105222453	1.00142	0.00196227	0.0125384	2.00198	up
1077	LOC105224918	-1.00118	0.000767165	0.00638419	0.499591	down
1078	LOC105224700	1.00066	7.78783e-07	3.88181e-05	2.00092	up
1079	LOC105231202	1.00013	6.53312e-05	0.00106885	2.00018	up
1080	LOC105232136	1.00009	1.61869e-06	6.91578e-05	2.00013	up
1081	LOC105224922	1.00007	0.00436531	0.0222074	2.0001	up

## Sheet: N_Cold vs N_CK (Muscle)
Dataset S1. N_Cold vs N_CK (Muscle)
	id	log2FoldChange	pvalue	padj	FC	direction
1	LOC105226241	-7.43918	9.58017e-08	9.03541e-06	0.00576215	down
2	LOC105227473	-7.36923	6.01075e-05	0.00147509	0.00604839	down
3	LOC105233227	-6.16699	0.000662021	0.00888235	0.0139171	down
4	LOC105233201	-6.15383	1.87548e-11	6.93926e-09	0.0140447	down
5	LOC105228634	-5.66534	1.96397e-06	0.000105571	0.0197043	down
6	LOC105230947	-5.52026	0.000125729	0.00254641	0.0217889	down
7	LOC105224307	-5.01023	0.00267893	0.0254369	0.0310293	down
8	LOC105221774	-5.00035	0.000133136	0.00264604	0.0312425	down
9	LOC105233006	-4.986	1.59374e-08	1.94189e-06	0.0315547	down
10	LOC105231389	-4.98451	0.00171048	0.0184678	0.0315874	down
11	LOC105231638	-4.93248	1.53326e-10	4.21427e-08	0.0327472	down
12	LOC105222885	-4.92027	6.65579e-09	9.3939e-07	0.0330257	down
13	LOC105229383	-4.81174	2.61096e-05	0.00078738	0.035606	down
14	LOC105227884	-4.77615	2.14814e-05	0.000672657	0.0364951	down
15	LOC105230868	-4.7601	2.83413e-06	0.000137698	0.0369033	down
16	LOC105229203	-4.6009	5.10239e-07	3.77577e-05	0.041209	down
17	LOC105223045	-4.53185	0.00506486	0.0397321	0.0432292	down
18	LOC105225770	-4.49492	9.55505e-07	5.9303e-05	0.04435	down
19	LOC105223865	4.33884	6.06075e-10	1.29565e-07	20.2358	up
20	LOC105226548	-4.28374	5.24099e-11	1.57557e-08	0.0513413	down
21	LOC105225159	-4.19268	0.000127207	0.00256547	0.054686	down
22	LOC105224718	-4.06387	0.000656896	0.00882589	0.0597935	down
23	LOC105224296	4.03865	0.000339007	0.00544448	16.4344	up
24	LOC105229843	4.00713	1.4663e-07	1.29411e-05	16.0793	up
25	LOC115065976	4.00632	0.00188824	0.019723	16.0703	up
26	LOC105229083	-3.94876	5.37154e-06	0.000230688	0.0647598	down
27	LOC105226233	-3.90457	8.08451e-06	0.00031615	0.0667738	down
28	LOC105228066	-3.89393	8.92115e-13	5.72143e-10	0.0672682	down
29	LOC105233645	3.86664	0.000102639	0.00219591	14.5873	up
30	LOC105228039	-3.76537	0.00664249	0.047444	0.0735378	down
31	LOC105226648	-3.74315	5.94927e-05	0.00146749	0.074679	down
32	LOC115066672	3.71801	0.000359767	0.00570376	13.1593	up
33	LOC105226725	-3.71261	0.000779874	0.010167	0.0762771	down
34	LOC105231225	-3.71095	0.000401112	0.00617925	0.0763649	down
35	LOC105224564	-3.69446	2.8534e-12	1.44472e-09	0.0772427	down
36	LOC105229570	-3.67356	0.000363738	0.00575519	0.0783696	down
37	LOC105226767	3.64201	4.00292e-09	6.56585e-07	12.484	up
38	LOC105226715	-3.6382	7.06772e-06	0.000285678	0.0803141	down
39	LOC105233637	3.5945	0.000567335	0.00792129	12.0796	up
40	LOC109579831	-3.58452	2.99499e-05	0.000878409	0.0833589	down
41	LOC105226014	-3.57957	2.8173e-06	0.000137698	0.0836451	down
42	LOC105221963	-3.56966	0.000117685	0.00241938	0.0842222	down
43	LOC105227395	3.54671	0.00356835	0.0314355	11.686	up
44	LOC105225181	-3.54595	9.96897e-09	1.33197e-06	0.0856175	down
45	LOC105232651	-3.4971	2.02949e-05	0.000648627	0.0885663	down
46	LOC105233668	-3.49683	0.000179479	0.00335637	0.0885826	down
47	LOC105232612	-3.44652	6.73355e-05	0.00158766	0.0917264	down
48	LOC105228119	3.4454	8.48093e-05	0.00187658	10.8935	up
49	LOC115065798	3.38909	0.000174543	0.00329882	10.4766	up
50	LOC105231264	3.3879	0.00122508	0.0142507	10.4679	up
51	LOC109579565	-3.36181	2.72389e-06	0.000137166	0.0972732	down
52	LOC105232307	-3.33576	0.000308906	0.00501972	0.099046	down
53	LOC105227385	-3.33439	0.00203606	0.0208815	0.0991401	down
54	LOC105222100	3.27753	1.224e-05	0.000436108	9.69692	up
55	LOC105232383	-3.25327	1.27181e-16	1.22348e-13	0.104874	down
56	LOC105223837	3.24615	0.000202508	0.00364817	9.48831	up
57	LOC105232268	-3.15008	0.00100181	0.0122927	0.11265	down
58	LOC105233182	-3.0947	1.24541e-08	1.57643e-06	0.117058	down
59	LOC105230174	3.05073	0.0039971	0.0340538	8.2863	up
60	LOC105230081	-3.05057	0.000405086	0.00621519	0.120694	down
61	LOC105226619	-3.03928	5.88699e-06	0.000247305	0.121643	down
62	LOC105226449	-3.03608	0.00689017	0.0486663	0.121913	down
63	LOC105230496	-2.99804	8.86575e-05	0.00193837	0.12517	down
64	LOC105222390	-2.99704	1.53113e-07	1.33904e-05	0.125256	down
65	LOC105226777	-2.995	0.000153365	0.00295665	0.125434	down
66	LOC105230734	2.99288	0.000199174	0.00360161	7.9606	up
67	LOC105222463	-2.96852	0.00134698	0.0153168	0.127758	down
68	LOC105230297	-2.94731	0.000478332	0.00698263	0.12965	down
69	LOC105223699	-2.93568	0.0029605	0.0274374	0.130699	down
70	LOC105232213	-2.91727	0.000623885	0.00850109	0.132378	down
71	LOC105227736	2.90634	0.000504736	0.00725785	7.49711	up
72	LOC105231832	-2.84968	1.98391e-21	9.5426e-18	0.138727	down
73	LOC105232743	-2.83683	1.07071e-08	1.39192e-06	0.139968	down
74	LOC105222725	2.82478	0.00600341	0.0442852	7.08506	up
75	LOC105226733	2.81549	0.00314761	0.0286471	7.03958	up
76	LOC105232749	-2.80394	0.000558472	0.00785454	0.143196	down
77	LOC105228315	-2.79597	0.00230977	0.0227898	0.143989	down
78	LOC105233308	2.75829	0.00434419	0.0359339	6.76594	up
79	LOC105226462	-2.75214	1.96917e-05	0.000633559	0.148431	down
80	LOC109579426	2.74537	6.79837e-06	0.00027712	6.7056	up
81	LOC105233811	-2.73713	0.000257721	0.00433441	0.149982	down
82	LOC105234093	2.72248	0.0027906	0.0263444	6.60004	up
83	LOC105231315	-2.71884	0.000531333	0.00752787	0.151897	down
84	LOC105226193	-2.70908	0.000559417	0.00785634	0.152927	down
85	LOC115066213	-2.69956	0.00151248	0.0167316	0.15394	down
86	LOC105232115	2.686	0.000174944	0.00329992	6.43527	up
87	LOC105221866	-2.67875	3.14692e-08	3.56157e-06	0.156176	down
88	LOC105226451	-2.64904	6.04899e-08	6.1254e-06	0.159426	down
89	LOC105226365	-2.64434	0.000356046	0.00567927	0.159947	down
90	LOC109579516	-2.61406	2.76111e-05	0.000824904	0.163339	down
91	LOC105228361	-2.61294	2.31529e-17	2.47479e-14	0.163466	down
92	LOC105223597	-2.61179	0.006261	0.0454915	0.163596	down
93	LOC105233885	-2.60546	2.86331e-05	0.000850155	0.164316	down
94	LOC105230536	2.60358	0.000461178	0.00678369	6.07794	up
95	LOC105224388	-2.60058	8.38734e-05	0.0018725	0.164872	down
96	LOC105231579	2.59732	1.08892e-05	0.000401358	6.05163	up
97	LOC105221786	-2.59214	0.00020081	0.00362437	0.16584	down
98	LOC105227948	-2.58155	0.00189453	0.0197542	0.167062	down
99	LOC105222416	-2.55967	0.000108057	0.00227962	0.169615	down
100	LOC105229307	-2.54549	3.07804e-05	0.000886548	0.171289	down
101	LOC105229448	2.54281	2.18112e-05	0.000679043	5.82724	up
102	LOC105224924	-2.53645	0.00209261	0.02128	0.172367	down
103	LOC105233541	2.53389	4.60598e-09	7.1467e-07	5.79129	up
104	LOC105222175	-2.51871	0.00297665	0.0275306	0.174499	down
105	LOC105223041	2.51315	0.00564079	0.0424937	5.70866	up
106	LOC105224329	-2.50497	2.39824e-05	0.000732416	0.176169	down
107	LOC105233809	-2.49029	5.46279e-05	0.00138295	0.177971	down
108	LOC105229486	-2.48295	0.000562684	0.00786776	0.178878	down
109	LOC105225633	2.47831	0.00494371	0.0390785	5.57245	up
110	LOC105226902	-2.46786	0.000617437	0.00844914	0.180759	down
111	LOC105226766	-2.45452	2.98272e-05	0.000877485	0.182438	down
112	LOC109580001	2.43402	0.000404658	0.00621519	5.40397	up
113	LOC105225301	-2.43378	0.00116457	0.0136917	0.18508	down
114	LOC105232222	-2.42674	0.00573725	0.0428845	0.185985	down
115	LOC105227263	-2.42518	2.1095e-05	0.000665357	0.186187	down
116	LOC105230591	-2.41696	2.124e-06	0.000112269	0.18725	down
117	LOC105233914	-2.41509	6.54862e-06	0.000270376	0.187493	down
118	LOC105224380	-2.4129	7.51259e-07	5.01883e-05	0.187778	down
119	LOC105230797	-2.40923	1.5171e-06	8.53482e-05	0.188257	down
120	LOC105231024	-2.40813	0.00154107	0.0169624	0.1884	down
121	LOC105230305	-2.40411	0.000291221	0.00480209	0.188925	down
122	LOC105224626	2.40071	0.000184648	0.00341231	5.28061	up
123	LOC105232680	-2.39354	6.42482e-05	0.00154132	0.190315	down
124	LOC105230253	2.39253	1.57472e-05	0.000531538	5.25076	up
125	LOC105228204	-2.38779	0.00507183	0.0397321	0.191075	down
126	LOC115066714	2.38099	0.00226158	0.0224756	5.20894	up
127	LOC105225069	2.37712	0.000560309	0.00785739	5.19498	up
128	LOC105229463	2.35007	7.70246e-08	7.53703e-06	5.09848	up
129	LOC105229583	-2.33279	0.000235965	0.00409694	0.1985	down
130	LOC105229346	-2.33127	0.000297777	0.0048718	0.198709	down
131	LOC105227066	2.29771	0.00249608	0.0241088	4.91677	up
132	LOC105233385	-2.29409	5.95073e-06	0.000248896	0.203896	down
133	LOC105230041	-2.28962	3.58807e-05	0.000991875	0.204529	down
134	LOC105232181	2.28871	1.95495e-09	3.61667e-07	4.88619	up
135	LOC105230072	-2.28093	0.00143693	0.0161111	0.205765	down
136	LOC105229426	2.27086	3.47246e-07	2.76075e-05	4.82612	up
137	LOC109579208	-2.26572	0.00257789	0.0246514	0.207946	down
138	LOC105222867	2.25027	0.00389649	0.0334084	4.75771	up
139	LOC105227423	2.23789	2.59869e-05	0.000786215	4.71707	up
140	LOC105225932	-2.23518	3.79364e-21	1.21649e-17	0.212394	down
141	LOC105226137	-2.23282	0.000398641	0.00615557	0.212742	down
142	LOC105231584	2.20754	0.000590586	0.00816908	4.61888	up
143	LOC105222701	2.19747	0.00566854	0.0425694	4.58675	up
144	LOC105228589	-2.19177	0.00455925	0.0372765	0.218883	down
145	LOC105229625	-2.18911	0.000914045	0.0115093	0.219287	down
146	LOC105225514	2.18047	0.0040402	0.0342438	4.533	up
147	LOC105225359	-2.17799	0.000100237	0.00216108	0.220984	down
148	LOC105226819	-2.17565	1.78323e-15	1.42956e-12	0.221342	down
149	LOC105232791	2.16863	0.00142965	0.0160481	4.49597	up
150	LOC105227310	-2.15978	0.00200894	0.0207138	0.22379	down
151	LOC105226349	-2.15915	9.06751e-12	3.48918e-09	0.223889	down
152	LOC105230255	-2.15791	0.00676314	0.047945	0.224081	down
153	LOC105229385	-2.13935	9.41824e-07	5.88334e-05	0.226981	down
154	LOC105227265	-2.13822	5.83048e-05	0.00144933	0.227159	down
155	LOC105222911	2.12678	0.00427543	0.0354872	4.3674	up
156	LOC115066324	-2.12648	3.52487e-09	6.05522e-07	0.229016	down
157	LOC105232500	-2.12015	1.23131e-05	0.000437092	0.230023	down
158	LOC115066528	-2.11998	3.33041e-05	0.000947885	0.23005	down
159	LOC105226775	-2.11346	0.00471824	0.0381424	0.231091	down
160	LOC105225360	-2.11128	8.35354e-06	0.000325348	0.231441	down
161	LOC115065883	2.10563	0.00508383	0.0397516	4.30385	up
162	LOC105233751	2.10445	0.000243306	0.00416703	4.30034	up
163	LOC105234164	2.09685	0.00701266	0.0494085	4.27775	up
164	LOC109579299	2.09136	0.00442599	0.0364538	4.26148	up
165	LOC105221931	2.08329	4.17936e-06	0.000191455	4.23772	up
166	LOC105233070	2.07369	4.02687e-09	6.56585e-07	4.20962	up
167	LOC105227182	-2.07142	0.000653112	0.00879963	0.237925	down
168	LOC105232405	2.06296	0.00259598	0.0247752	4.17841	up
169	LOC115066427	2.06004	1.25957e-05	0.000444724	4.16999	up
170	LOC105222317	-2.05297	0.000103559	0.00220407	0.240987	down
171	LOC105226966	-2.04114	0.00253982	0.0243357	0.242971	down
172	LOC105229557	2.03998	7.55821e-18	1.03871e-14	4.11241	up
173	LOC105232170	-2.01808	3.05186e-05	0.000884304	0.246886	down
174	LOC105232672	-2.01681	0.00173641	0.0186224	0.247104	down
175	LOC105233199	-2.01541	1.76109e-05	0.000580194	0.247343	down
176	LOC105226764	1.98718	0.00220615	0.0220844	3.96461	up
177	LOC105224577	-1.98097	0.00439807	0.0363171	0.253319	down
178	LOC105223067	-1.97586	0.000133311	0.00264604	0.254218	down
179	LOC105227836	1.9729	0.00551858	0.0418644	3.92556	up
180	LOC105232371	1.96257	0.00251075	0.0241909	3.89756	up
181	LOC105234265	-1.962	3.9493e-07	3.01526e-05	0.256672	down
182	LOC105230162	-1.95823	2.17009e-12	1.15979e-09	0.257344	down
183	LOC105223898	1.94436	0.0012066	0.0140704	3.84867	up
184	LOC105223941	1.94124	0.00242757	0.023613	3.84035	up
185	LOC105234123	-1.9389	0.00298832	0.0275889	0.260815	down
186	LOC105231592	-1.93637	0.000648808	0.0087662	0.261273	down
187	LOC105229417	-1.92992	6.42448e-05	0.00154132	0.262444	down
188	LOC105233787	1.92911	5.11e-06	0.00022044	3.80819	up
189	LOC105224337	-1.92369	1.86898e-10	4.85935e-08	0.26358	down
190	LOC105225709	-1.91601	0.000832127	0.010702	0.264986	down
191	LOC105226224	1.91431	0.00112984	0.013402	3.76933	up
192	LOC105228248	1.90633	6.37006e-09	9.30728e-07	3.74853	up
193	LOC105226547	-1.90435	4.10106e-05	0.00109895	0.267137	down
194	LOC105224884	1.89394	4.80328e-05	0.00125906	3.71648	up
195	LOC105232624	1.88773	0.00644866	0.046469	3.70053	up
196	LOC105229520	-1.87532	0.00484978	0.0386308	0.272566	down
197	LOC105230205	-1.87331	0.00171912	0.0185196	0.272946	down
198	LOC105230852	-1.86996	0.000133402	0.00264604	0.273581	down
199	LOC105232726	1.86883	7.64291e-10	1.59837e-07	3.65236	up
200	LOC105232872	-1.85723	0.000236362	0.00409694	0.276006	down
201	LOC105229786	-1.85711	2.6434e-08	3.02732e-06	0.276028	down
202	LOC105225651	1.85591	0.00114058	0.0134925	3.6198	up
203	LOC105228701	1.85122	0.00107011	0.012852	3.60806	up
204	LOC105226778	-1.84427	5.22639e-07	3.81707e-05	0.278497	down
205	LOC105222417	1.83788	1.72813e-05	0.000573261	3.57484	up
206	LOC105226237	-1.83292	1.48811e-05	0.000509454	0.280696	down
207	LOC105233968	1.80941	1.01408e-06	6.21142e-05	3.50499	up
208	LOC105226022	1.80752	5.68119e-05	0.00142697	3.50039	up
209	LOC105230803	1.80455	8.25275e-05	0.00185062	3.49321	up
210	LOC105231792	1.80222	3.69208e-07	2.91129e-05	3.48757	up
211	LOC105234046	-1.80073	0.00701697	0.0494085	0.287028	down
212	LOC105225581	1.80021	0.00472596	0.0381589	3.4827	up
213	LOC105229498	-1.79107	6.30655e-05	0.00153592	0.288957	down
214	LOC105229160	1.78841	0.00613664	0.0448932	3.45433	up
215	LOC105223547	-1.78737	0.000115967	0.00240342	0.289699	down
216	LOC109579826	-1.78245	0.000852822	0.0108664	0.290689	down
217	LOC105232269	-1.77759	5.30829e-12	2.12774e-09	0.29167	down
218	LOC105232399	-1.77404	0.000175448	0.00330295	0.292388	down
219	LOC105222656	1.76499	8.31342e-08	7.99751e-06	3.39871	up
220	LOC105224311	-1.7609	0.000107345	0.00227457	0.295065	down
221	LOC105233623	1.75802	0.00521085	0.0401992	3.38234	up
222	LOC105229776	1.75496	2.06582e-06	0.000110163	3.37518	up
223	LOC105222891	1.74978	0.00126983	0.0146472	3.36308	up
224	LOC105233415	1.74356	0.00641884	0.0463868	3.34861	up
225	LOC109579779	1.74281	2.93347e-05	0.000868306	3.34686	up
226	LOC105227846	-1.73863	2.53191e-06	0.000129558	0.299653	down
227	LOC105226111	-1.73599	0.000273652	0.00456245	0.300204	down
228	LOC105229172	1.7351	8.65895e-05	0.0019002	3.32902	up
229	LOC105225056	1.73371	1.85447e-05	0.000604746	3.32582	up
230	LOC105227925	-1.73312	6.92525e-07	4.72489e-05	0.300801	down
231	LOC115066216	1.72726	0.00416717	0.03492	3.31098	up
232	LOC105226100	-1.7272	0.00123706	0.0143726	0.302037	down
233	LOC105233013	1.72216	0.00175026	0.0187084	3.29929	up
234	LOC105229698	-1.72075	0.00662021	0.0474343	0.303391	down
235	LOC105232305	-1.715	0.00384243	0.0330924	0.304603	down
236	LOC109579405	1.71467	0.00337019	0.0302437	3.28221	up
237	LOC105226717	-1.709	5.46378e-07	3.952e-05	0.305873	down
238	LOC105228387	-1.70321	4.90011e-08	5.12381e-06	0.307101	down
239	LOC105226979	-1.70104	0.00621614	0.0452339	0.307565	down
240	LOC105223099	-1.70015	5.1647e-05	0.00132846	0.307754	down
241	LOC105229521	1.69454	0.000424439	0.00643008	3.23673	up
242	LOC105230307	-1.68768	0.000330686	0.00532865	0.310427	down
243	LOC105227301	1.68735	3.5822e-05	0.000991875	3.22064	up
244	LOC105229216	-1.6849	1.89421e-05	0.000613547	0.311025	down
245	LOC105226060	1.67868	0.000194209	0.00353843	3.20134	up
246	LOC105224148	-1.67835	1.02246e-08	1.3474e-06	0.31244	down
247	LOC105231999	-1.67553	5.979e-08	6.11893e-06	0.313051	down
248	LOC105229340	-1.67288	6.37921e-05	0.00154132	0.313627	down
249	LOC105223311	-1.67092	1.53719e-06	8.59757e-05	0.314053	down
250	LOC105228811	-1.67091	5.76942e-09	8.67216e-07	0.314054	down
251	LOC105233690	-1.67026	0.00177873	0.0188867	0.314197	down
252	LOC105231357	-1.66521	8.46209e-05	0.00187658	0.315299	down
253	LOC105223838	-1.6609	0.00531615	0.0407177	0.316241	down
254	LOC105233535	1.65682	0.000383958	0.00597683	3.15321	up
255	LOC105227387	-1.65324	8.3224e-07	5.44636e-05	0.317925	down
256	LOC105227993	-1.64839	1.86945e-07	1.62019e-05	0.318996	down
257	LOC105232067	1.64568	0.000246068	0.00419712	3.12896	up
258	LOC105222786	-1.64385	3.53419e-05	0.00098598	0.320001	down
259	LOC105226392	1.64358	0.00537696	0.0411179	3.12441	up
260	LOC105222832	1.64162	0.000743663	0.00979101	3.12016	up
261	LOC105231171	1.64119	4.52684e-12	1.95484e-09	3.11922	up
262	LOC105232392	-1.64089	7.37691e-09	1.0138e-06	0.320658	down
263	LOC105233364	1.6308	0.00421409	0.0351289	3.09684	up
264	LOC109579561	1.62923	0.000452032	0.00672109	3.09348	up
265	LOC105229841	-1.61483	5.82099e-15	4.30753e-12	0.326504	down
266	LOC105229218	-1.60626	2.82893e-06	0.000137698	0.328448	down
267	LOC105223787	-1.59929	5.13492e-19	1.23495e-15	0.330039	down
268	LOC105225180	-1.59272	0.000216667	0.00384564	0.331546	down
269	LOC105227358	1.58515	0.00126705	0.0146327	3.00039	up
270	LOC109579820	1.58204	0.00273919	0.0259105	2.99393	up
271	LOC105227459	1.5816	3.79906e-05	0.00103135	2.99301	up
272	LOC105224393	-1.57829	0.00032472	0.0052501	0.334878	down
273	LOC105231864	1.57646	9.39735e-05	0.00204853	2.98237	up
274	LOC105231697	-1.57077	7.75641e-08	7.53703e-06	0.336629	down
275	LOC105223897	-1.56349	1.09141e-07	1.00955e-05	0.338332	down
276	LOC105230544	-1.56101	0.000101957	0.00218934	0.338914	down
277	LOC105231528	-1.56099	0.000146422	0.00283988	0.338917	down
278	LOC105229001	1.55228	0.002072	0.0211151	2.93281	up
279	LOC105233503	-1.54969	0.00408137	0.034441	0.341584	down
280	LOC109579810	-1.54697	0.00130633	0.0149785	0.342227	down
281	LOC109579353	-1.53702	0.00147032	0.0163709	0.344597	down
282	LOC105222467	-1.53547	0.00706319	0.0496332	0.344968	down
283	LOC105230380	-1.53543	0.000592658	0.00817987	0.344976	down
284	LOC105231657	-1.53496	0.00499372	0.0393767	0.34509	down
285	LOC105227463	1.5311	0.00469006	0.0379893	2.89007	up
286	LOC105225161	1.53014	0.000123698	0.00252114	2.88814	up
287	LOC105223844	-1.52678	0.00308715	0.0283112	0.347051	down
288	LOC105230973	-1.52104	0.00147396	0.0163925	0.348435	down
289	LOC105230308	-1.51621	7.78831e-05	0.00177544	0.349602	down
290	LOC105224342	1.51446	4.13591e-05	0.0011044	2.85693	up
291	LOC105226023	1.50991	0.000454843	0.00674205	2.84791	up
292	LOC109579910	1.50956	0.000911677	0.0114945	2.84723	up
293	LOC105229030	-1.50263	0.000766996	0.0100388	0.352909	down
294	LOC105230414	-1.50091	1.13301e-05	0.000411303	0.35333	down
295	LOC105222226	1.50079	0.00508625	0.0397516	2.82999	up
296	LOC105222811	-1.49913	0.0060075	0.0442852	0.353768	down
297	LOC105233117	1.49417	1.61487e-08	1.94189e-06	2.81702	up
298	LOC105227389	-1.49093	2.07462e-05	0.000656508	0.355784	down
299	LOC105233029	-1.48693	0.00419206	0.0350066	0.356772	down
300	LOC105222132	1.48691	2.25773e-05	0.000698373	2.80288	up
301	LOC105232623	1.48565	0.0035293	0.0313049	2.80043	up
302	LOC105232513	-1.48563	0.00206962	0.0211132	0.357092	down
303	LOC105223545	-1.48404	6.60639e-05	0.00156545	0.357487	down
304	LOC105230447	-1.48327	0.000107338	0.00227457	0.357676	down
305	LOC105233387	-1.48117	3.17601e-06	0.000152766	0.358197	down
306	LOC105224649	1.48029	0.00501519	0.0395136	2.79004	up
307	LOC105233612	-1.47929	1.00878e-05	0.000380568	0.358665	down
308	LOC109579676	-1.47787	1.15583e-05	0.000416444	0.359019	down
309	LOC105227321	-1.47759	0.000211754	0.00377236	0.359089	down
310	LOC105227388	-1.47752	5.4566e-08	5.64435e-06	0.359107	down
311	LOC105223400	1.47453	0.000463667	0.00679951	2.77892	up
312	LOC105226820	1.4716	5.73268e-05	0.00143242	2.77329	up
313	LOC105224566	-1.46773	4.95816e-09	7.57104e-07	0.361552	down
314	LOC105229773	1.46531	3.73063e-11	1.28174e-08	2.76122	up
315	LOC105227769	-1.4628	0.000134656	0.00265995	0.36279	down
316	LOC105230748	-1.45741	0.000413927	0.00632061	0.364147	down
317	LOC105224278	1.45272	0.000420049	0.00637361	2.73724	up
318	LOC105222590	-1.45269	0.0048527	0.0386308	0.365339	down
319	LOC105228857	1.44834	0.00212609	0.0215068	2.72894	up
320	LOC105233499	1.44128	1.49597e-05	0.000510327	2.71562	up
321	LOC105230775	1.44085	0.000639128	0.00867195	2.71481	up
322	LOC105234050	1.4376	0.000796105	0.0103354	2.7087	up
323	LOC105232197	-1.43359	0.00251602	0.0242041	0.370208	down
324	LOC105232882	-1.43344	0.000242678	0.00416703	0.370247	down
325	LOC105230204	-1.43131	7.63253e-05	0.00174821	0.370795	down
326	LOC105222034	-1.43078	3.63466e-06	0.000170563	0.370929	down
327	LOC105226196	-1.4294	4.24901e-08	4.49181e-06	0.371285	down
328	LOC105226130	-1.42885	7.04808e-06	0.000285678	0.371427	down
329	LOC115066580	-1.42595	1.11418e-08	1.42912e-06	0.372175	down
330	LOC105224261	-1.42394	0.00116564	0.0136917	0.372693	down
331	LOC105227442	-1.42183	0.000440549	0.00659703	0.373238	down
332	LOC105225586	1.42153	0.00432782	0.0358293	2.67869	up
333	LOC105231694	-1.42104	0.000782073	0.010167	0.373443	down
334	LOC105228806	-1.41756	0.00361909	0.0317082	0.374346	down
335	LOC105223504	1.416	6.7037e-07	4.61391e-05	2.66845	up
336	LOC105231566	1.41317	1.41469e-06	8.00549e-05	2.66322	up
337	LOC105226693	-1.41238	0.00399055	0.0340329	0.375691	down
338	LOC105222048	-1.41201	1.35061e-06	7.75814e-05	0.375787	down
339	LOC105231611	-1.4052	1.56219e-06	8.68689e-05	0.377565	down
340	LOC105224373	-1.39791	7.78101e-05	0.00177544	0.379479	down
341	LOC105221875	-1.39716	0.005173	0.0400432	0.379677	down
342	LOC105221842	1.39555	0.000486844	0.00704742	2.63089	up
343	LOC105231734	-1.38382	5.98786e-07	4.23553e-05	0.383203	down
344	LOC105227366	-1.38145	1.4047e-07	1.25122e-05	0.383832	down
345	LOC115066319	-1.38	2.00993e-16	1.75778e-13	0.384218	down
346	LOC105230185	1.37996	0.00101894	0.0124078	2.60262	up
347	LOC105229141	1.37986	0.000591027	0.00816908	2.60242	up
348	LOC105224573	-1.37846	0.000586191	0.00815676	0.384628	down
349	LOC105226450	-1.37803	4.6596e-06	0.000205621	0.384744	down
350	LOC105222013	1.37667	0.00382998	0.0330147	2.59668	up
351	LOC105231304	-1.37106	0.00446893	0.0367131	0.386606	down
352	LOC105223284	1.37062	0.00310492	0.028366	2.58581	up
353	LOC105232407	-1.36847	0.00142782	0.0160481	0.387302	down
354	LOC105230524	1.36838	0.00569743	0.0426863	2.5818	up
355	LOC105228075	1.3628	0.000204375	0.00366807	2.57184	up
356	LOC109579331	1.36249	0.000356578	0.00567927	2.57129	up
357	LOC105234044	1.35807	0.000924672	0.0115976	2.56342	up
358	LOC105224663	-1.35792	0.00279327	0.0263444	0.390144	down
359	LOC105225208	-1.35512	8.07791e-05	0.00182119	0.390902	down
360	LOC105233500	1.3508	0.0010837	0.0129345	2.55053	up
361	LOC105233741	1.35023	0.0030734	0.0282389	2.54953	up
362	LOC105223578	-1.34922	0.00241113	0.0234768	0.392504	down
363	LOC105224325	-1.34864	0.0029185	0.0271527	0.392663	down
364	LOC105229527	-1.34535	6.19897e-11	1.80709e-08	0.393559	down
365	LOC105226153	-1.3436	6.60604e-05	0.00156545	0.394036	down
366	LOC115066603	-1.34327	0.00296853	0.0274853	0.394127	down
367	LOC105231988	-1.34181	0.000646481	0.00874705	0.394524	down
368	LOC105227198	1.33955	0.00405503	0.0343392	2.53072	up
369	LOC115066399	1.33269	0.000184163	0.00341231	2.51871	up
370	LOC105227956	-1.33253	4.70504e-06	0.000206678	0.397072	down
371	LOC105222641	1.33198	5.4581e-10	1.22109e-07	2.51748	up
372	LOC105231208	-1.32731	2.00692e-05	0.000643553	0.398509	down
373	LOC105221777	-1.32121	0.000781631	0.010167	0.400198	down
374	LOC105232786	1.32048	0.00578262	0.0430897	2.49749	up
375	LOC105226470	1.31543	0.000322853	0.0052287	2.48876	up
376	LOC105227128	-1.31467	4.74358e-11	1.52111e-08	0.402018	down
377	LOC105224547	1.30748	7.83167e-06	0.000310044	2.47509	up
378	LOC105230298	-1.30715	1.60195e-08	1.94189e-06	0.404118	down
379	LOC105229917	1.30587	0.00224909	0.022421	2.47233	up
380	LOC105228310	-1.30402	2.25374e-23	2.1681e-19	0.404996	down
381	LOC105230073	-1.30152	8.09773e-10	1.65745e-07	0.405697	down
382	LOC105226035	1.29848	0.000111385	0.0023294	2.4597	up
383	LOC105227543	1.29718	0.00526015	0.0404613	2.45749	up
384	LOC105228027	1.29125	0.000183586	0.00340945	2.4474	up
385	LOC105225182	-1.28972	0.00226987	0.0225115	0.409029	down
386	LOC105228558	1.28901	8.18991e-05	0.00184082	2.4436	up
387	LOC109579821	-1.28655	4.62897e-05	0.00122002	0.409931	down
388	LOC105224953	-1.28488	0.00225402	0.0224237	0.410404	down
389	LOC105222983	1.2835	0.00488874	0.0387902	2.43428	up
390	LOC105230836	-1.28322	0.000585601	0.00815676	0.410878	down
391	LOC105223729	1.28116	3.10667e-18	4.98102e-15	2.43035	up
392	LOC105233113	-1.27586	0.00186285	0.0195426	0.412979	down
393	LOC105231273	1.27287	3.64211e-08	3.98149e-06	2.41642	up
394	LOC105228872	-1.26909	0.00608343	0.0446548	0.414923	down
395	LOC105223686	1.26471	0.000418274	0.00636332	2.40279	up
396	LOC105223900	-1.26297	0.00303818	0.0279419	0.416686	down
397	LOC105227176	1.26263	0.00052314	0.00743369	2.39932	up
398	LOC105227660	1.25763	0.00457198	0.0372765	2.39102	up
399	LOC105226914	-1.257	3.536e-05	0.00098598	0.418414	down
400	LOC109579420	1.25403	0.000171457	0.00325329	2.38506	up
401	LOC105233012	1.25208	4.96504e-10	1.16497e-07	2.38184	up
402	LOC105228199	-1.25205	0.00102675	0.0124567	0.41985	down
403	LOC105226027	-1.25189	8.87167e-07	5.66253e-05	0.419897	down
404	LOC105232332	1.25183	4.64842e-07	3.4665e-05	2.38143	up
405	LOC105229374	-1.25136	0.000116174	0.00240342	0.420053	down
406	LOC105225857	1.24891	0.00643845	0.0464485	2.37661	up
407	LOC105230019	1.24835	3.57855e-06	0.000168753	2.37569	up
408	LOC105226906	-1.2457	0.00542007	0.041349	0.421704	down
409	LOC105232179	1.24537	1.03382e-07	9.65569e-06	2.37079	up
410	LOC105234246	1.23979	0.00281838	0.026528	2.36163	up
411	LOC105232704	1.23857	2.06615e-05	0.000655986	2.35964	up
412	LOC105225142	-1.23112	0.00136166	0.0154472	0.425987	down
413	LOC105233889	-1.22936	0.000764024	0.0100135	0.426507	down
414	LOC105228289	1.22928	0.00641206	0.046379	2.3445	up
415	LOC105233660	-1.22773	0.00161176	0.0175596	0.426989	down
416	LOC105232973	1.22577	0.00402871	0.0342067	2.33881	up
417	LOC105226021	1.22449	0.000521896	0.00742698	2.33674	up
418	LOC105231957	-1.22436	0.0024767	0.024018	0.427987	down
419	LOC105224131	-1.22133	0.000139546	0.00272853	0.428887	down
420	LOC105233747	-1.22082	0.00558421	0.0421334	0.429039	down
421	LOC105229393	-1.22033	0.000359894	0.00570376	0.429184	down
422	LOC105226965	-1.21946	0.00552245	0.0418644	0.429442	down
423	LOC109579828	-1.21773	3.79515e-06	0.000176374	0.429958	down
424	LOC105227622	1.2164	0.000127072	0.00256547	2.32365	up
425	LOC105224620	1.21412	7.93559e-09	1.07522e-06	2.31999	up
426	LOC105229933	1.21276	0.000487166	0.00704742	2.31781	up
427	LOC105228290	-1.21206	0.00348574	0.0310202	0.431653	down
428	LOC105224554	1.21202	0.000833702	0.0107079	2.31662	up
429	LOC105226309	-1.21182	0.000252765	0.00428098	0.431723	down
430	LOC105224341	1.20966	0.000131392	0.00263332	2.31284	up
431	LOC105228618	-1.20798	0.00013724	0.0026999	0.432873	down
432	LOC105225935	-1.20795	4.21371e-05	0.00111669	0.432882	down
433	LOC105224050	-1.20792	0.000537955	0.0075993	0.432891	down
434	LOC105222874	1.20704	0.00343802	0.0307092	2.30864	up
435	LOC105232950	1.2044	1.84116e-05	0.000602448	2.30442	up
436	LOC105231609	-1.20309	0.000282157	0.00467438	0.434344	down
437	LOC105227225	1.20072	0.00510221	0.0397892	2.29854	up
438	LOC105226471	-1.19891	0.000155394	0.00298978	0.435603	down
439	LOC105223441	-1.19838	3.07389e-05	0.000886548	0.435765	down
440	LOC105230100	-1.19802	6.04765e-06	0.000251855	0.435873	down
441	LOC105223777	1.19722	9.84379e-06	0.000372824	2.29297	up
442	LOC105222634	-1.19345	0.00106309	0.0127837	0.437257	down
443	LOC105226720	1.19331	0.00018159	0.00337891	2.28676	up
444	LOC105224814	-1.19033	1.27176e-07	1.16517e-05	0.438203	down
445	LOC105229111	1.19017	3.81662e-05	0.00103135	2.2818	up
446	LOC105225774	1.18986	1.56144e-05	0.00052891	2.28131	up
447	LOC105226012	1.18877	1.03999e-05	0.00039081	2.27959	up
448	LOC105232149	-1.18819	0.00343119	0.0306766	0.438854	down
449	LOC105230989	1.18767	3.38131e-06	0.000160237	2.27785	up
450	LOC105225729	1.18601	5.58307e-06	0.000237651	2.27523	up
451	LOC105229839	-1.18548	1.46205e-12	8.79055e-10	0.439678	down
452	LOC105234042	-1.18409	0.00393022	0.0336676	0.440103	down
453	LOC105227943	-1.18272	0.000499657	0.00720645	0.440519	down
454	LOC105226721	-1.18114	0.00193358	0.0200875	0.441003	down
455	LOC105227112	-1.17951	0.00230463	0.0227857	0.441502	down
456	LOC105228300	1.17935	0.00498305	0.0393248	2.26475	up
457	LOC105227684	-1.17874	0.00157232	0.0172079	0.441737	down
458	LOC105226404	-1.17769	0.00442437	0.0364538	0.442057	down
459	LOC105223499	1.1758	0.000460277	0.00678369	2.25919	up
460	LOC105223175	1.17279	0.00619354	0.0451378	2.25447	up
461	LOC105232098	1.17144	0.000374016	0.00585046	2.25236	up
462	LOC105232378	-1.16542	0.00669356	0.0476625	0.445834	down
463	LOC105233671	1.16523	0.00102612	0.0124567	2.24269	up
464	LOC105226558	-1.16085	6.39685e-05	0.00154132	0.447248	down
465	LOC105222996	1.15975	0.000518044	0.00739404	2.23418	up
466	LOC105226785	1.15907	9.00405e-07	5.69861e-05	2.23314	up
467	LOC105231838	1.15889	0.00310104	0.028366	2.23285	up
468	LOC105232393	-1.15599	4.67373e-12	1.95484e-09	0.448757	down
469	LOC105233311	-1.15389	0.00461216	0.0375081	0.449412	down
470	LOC105233534	1.15296	0.000976477	0.0120742	2.22369	up
471	LOC105234038	-1.15017	7.33336e-05	0.001699	0.450571	down
472	LOC105229390	-1.14874	7.87978e-05	0.00178854	0.451019	down
473	LOC105225279	1.14017	8.67811e-18	1.04354e-14	2.20407	up
474	LOC105229528	-1.13608	5.1016e-06	0.00022044	0.454994	down
475	LOC105222966	1.134	0.000282309	0.00467438	2.19466	up
476	LOC105230425	-1.13205	2.31493e-05	0.00071149	0.456267	down
477	LOC105227008	-1.13188	0.00202926	0.020834	0.456322	down
478	LOC105225346	-1.13095	1.87664e-12	1.06196e-09	0.456616	down
479	LOC105231878	1.12629	0.00307868	0.0282604	2.18296	up
480	LOC109579764	-1.1254	8.52387e-05	0.00188073	0.458375	down
481	LOC105228281	-1.12482	4.65918e-12	1.95484e-09	0.45856	down
482	LOC105222151	1.12371	0.00100144	0.0122927	2.17907	up
483	LOC105232873	-1.12367	0.00467297	0.0379039	0.458926	down
484	LOC105222039	1.12244	0.00543066	0.0413969	2.17714	up
485	LOC105225077	1.12236	0.00610799	0.0447516	2.17703	up
486	LOC105230808	1.12189	0.000533149	0.0075425	2.17631	up
487	LOC105221813	-1.12002	0.000605925	0.00831526	0.460089	down
488	LOC105227603	-1.1185	3.74005e-09	6.31216e-07	0.460574	down
489	LOC105225072	1.11523	0.000197852	0.0035912	2.16629	up
490	LOC105228616	-1.11342	0.00216568	0.0218155	0.462199	down
491	LOC105222127	1.11144	0.00266205	0.0253053	2.16061	up
492	LOC105226387	1.11011	0.00042637	0.00643953	2.15862	up
493	LOC105226867	1.10764	3.30247e-07	2.66973e-05	2.15493	up
494	LOC105222573	-1.10672	0.00504473	0.0396794	0.464349	down
495	LOC105227656	-1.10473	0.000242744	0.00416703	0.464991	down
496	LOC105227174	1.10199	0.00314145	0.0286452	2.14651	up
497	LOC105227105	1.0982	0.000887643	0.0112357	2.14088	up
498	LOC105225921	1.09634	0.0021691	0.0218271	2.13812	up
499	LOC105225337	-1.09611	0.000346894	0.00555262	0.467777	down
500	LOC105232183	1.09454	3.82398e-07	2.96667e-05	2.13545	up
501	LOC105232202	1.09439	0.00102902	0.0124675	2.13522	up
502	LOC105233940	-1.09407	1.38984e-05	0.000478165	0.468438	down
503	LOC105222795	-1.09403	5.51364e-06	0.000235739	0.468452	down
504	LOC105232127	-1.09183	6.2113e-05	0.00151671	0.469167	down
505	LOC105228362	-1.09101	8.08367e-05	0.00182119	0.469433	down
506	LOC105233192	1.08643	0.00590375	0.0437888	2.12348	up
507	LOC105231523	1.08255	0.00248702	0.0240938	2.11777	up
508	LOC105233929	-1.08212	0.000188988	0.00346958	0.472334	down
509	LOC105223671	-1.07897	0.00155532	0.0170474	0.473366	down
510	LOC105231221	-1.0768	0.000459816	0.00678369	0.474081	down
511	LOC105232966	1.07588	2.33702e-05	0.000715991	2.10801	up
512	LOC105231113	-1.07416	8.47453e-14	5.82321e-11	0.474949	down
513	LOC105230154	-1.07409	4.56196e-06	0.00020224	0.474971	down
514	LOC105227580	1.07334	7.15553e-05	0.00166674	2.1043	up
515	LOC105228745	1.07295	1.73598e-09	3.34002e-07	2.10372	up
516	LOC105230570	-1.07244	0.000243437	0.00416703	0.475514	down
517	LOC105229816	-1.06987	0.0003917	0.00606787	0.476361	down
518	LOC105230415	-1.06578	0.00100888	0.0123213	0.477713	down
519	LOC105232198	1.06544	1.26205e-05	0.000444724	2.09281	up
520	LOC105232109	-1.06494	0.00474535	0.0381862	0.477992	down
521	LOC105231872	1.06492	0.000113575	0.00236492	2.09205	up
522	LOC105223337	1.06468	0.00688086	0.0486362	2.0917	up
523	LOC105224038	1.06235	0.00196591	0.0203574	2.08834	up
524	LOC105223797	1.06221	0.0012577	0.0145772	2.08813	up
525	LOC105222239	1.06171	0.00019099	0.00348638	2.0874	up
526	LOC105222459	-1.06145	3.36283e-06	0.000160151	0.479151	down
527	LOC105224426	-1.06101	4.57778e-09	7.1467e-07	0.479297	down
528	LOC105223217	-1.0605	0.00355148	0.0314019	0.479467	down
529	LOC105223112	-1.05841	3.42673e-12	1.64826e-09	0.480161	down
530	LOC105224863	-1.05835	1.02017e-06	6.21142e-05	0.480181	down
531	LOC105222338	1.05788	0.00177604	0.018879	2.08187	up
532	LOC105226664	1.0568	0.00295464	0.0274095	2.08031	up
533	LOC105226555	-1.05643	8.38925e-05	0.0018725	0.48082	down
534	LOC105225907	1.05543	0.00138371	0.0156457	2.07834	up
535	LOC105228015	-1.0554	0.0023934	0.0233565	0.481164	down
536	LOC105226418	1.05416	9.55886e-05	0.00207109	2.0765	up
537	LOC105226698	-1.05242	1.0404e-06	6.25538e-05	0.482159	down
538	LOC105233045	1.05222	0.00360222	0.0316268	2.07371	up
539	LOC105232145	1.0501	0.000512911	0.00734257	2.07067	up
540	LOC105224505	1.04847	0.00627718	0.0455747	2.06833	up
541	LOC105221795	1.04827	1.1303e-05	0.000411303	2.06804	up
542	LOC105231025	1.04804	0.00709023	0.0497837	2.06771	up
543	LOC105231664	-1.0478	0.000415857	0.00634	0.483705	down
544	LOC105222377	1.04743	0.00231334	0.0228016	2.06685	up
545	LOC105223574	1.04521	1.18692e-05	0.00042605	2.06367	up
546	LOC105231831	-1.04315	5.23914e-05	0.00134044	0.485268	down
547	LOC115066078	-1.04296	0.00619092	0.0451378	0.485331	down
548	LOC105226907	1.0427	0.000349995	0.00559294	2.06008	up
549	LOC105227663	1.03939	0.00217705	0.0218696	2.05536	up
550	LOC109579882	-1.0388	3.69559e-05	0.00101287	0.486733	down
551	LOC105230590	-1.03875	2.13954e-05	0.000672628	0.486748	down
552	LOC105229725	1.03675	0.00422397	0.035151	2.0516	up
553	LOC105223757	-1.03404	1.66347e-05	0.000557581	0.48834	down
554	LOC105232287	-1.03392	0.00634179	0.0459398	0.488382	down
555	LOC105223801	1.03356	0.0057541	0.0429771	2.04707	up
556	LOC105223169	1.03229	2.47638e-07	2.07154e-05	2.04527	up
557	LOC105226432	-1.03205	2.55049e-18	4.90714e-15	0.489014	down
558	LOC105230834	-1.03	1.64567e-06	9.0985e-05	0.489709	down
559	LOC105231557	1.02694	6.3664e-05	0.00154132	2.03769	up
560	LOC105223981	1.0266	1.1513e-06	6.71241e-05	2.03721	up
561	LOC105226218	-1.02566	0.000228891	0.00401813	0.491184	down
562	LOC105233390	1.02533	8.88817e-07	5.66253e-05	2.03542	up
563	LOC105223759	-1.02465	3.01079e-05	0.000880358	0.491529	down
564	LOC105228376	-1.02373	0.0001177	0.00241938	0.491844	down
565	LOC105232846	1.02102	0.00577172	0.0430752	2.02935	up
566	LOC109579825	-1.0204	1.35723e-07	1.23175e-05	0.49298	down
567	LOC105232409	1.01971	0.00426207	0.0354068	2.02751	up
568	LOC105233236	-1.01864	0.00369625	0.0321791	0.493582	down
569	LOC105223703	-1.0167	0.0011485	0.0135565	0.494247	down
570	LOC105230778	-1.01662	1.2108e-05	0.000433008	0.494273	down
571	LOC105233984	-1.01385	0.00111747	0.0132881	0.495223	down
572	LOC105225806	-1.01264	0.000678906	0.00907094	0.495638	down
573	LOC105230854	-1.01228	0.0053866	0.041159	0.495761	down
574	LOC105232047	1.00944	0.000119534	0.00245184	2.01313	up
575	LOC105234179	-1.00913	0.00554433	0.0419603	0.496845	down
576	LOC105232423	1.00904	0.000189666	0.0034754	2.01257	up
577	LOC105233239	1.00756	0.00355584	0.0314116	2.01051	up
578	LOC105223134	-1.00366	2.84349e-07	2.33798e-05	0.498733	down
579	LOC105226201	-1.00227	0.00485181	0.0386308	0.499214	down
580	LOC105222518	1.0019	0.00571773	0.0428051	2.00263	up
581	LOC105223384	-1.00051	2.6223e-09	4.58664e-07	0.499822	down

[truncated: 4 more sheets: S_Cold vs S_CK (Muscle), N_Warm vs S_Warm (Muscle), N_Cold vs S_Cold (Muscle), N_CK vs S_CK (Muscle)]
