# Supplementary material for: Thermal Plasticity is Regulated by a Key MicroRNA During Range Expansion of an Invasive Fruit Fly
Source: Adv Sci (Weinh). 2026 Feb 24;13(23):e07662. doi: 10.1002/advs.202507662 (PMC13104144; doi:10.1002/advs.202507662)
Supplement: Supplementary file 2 — Supporting File: advs74381‐sup‐0002‐Data.zip. [file ADVS-13-e07662-s001.zip › advs74381-sup-0002-Data/advs202507662-sup-0003-Dataset S2.xlsx]

## Sheet: Sheet1
Muscle_cold_assimilated
ID	Description	GeneRatio	BgRatio	pvalue	p.adjust	qvalue	geneID	Count
GO:0022804	active transmembrane transporter activity	17/169	196/7472	1.82e-06	0.00672862	0.00651215	LOC105231265/LOC105231245/LOC105231581/LOC105233815/LOC105222005/LOC105223778/LOC105223999/LOC105223010/LOC105225091/LOC105224216/LOC105223140/LOC105222558/LOC105226488/LOC105227286/LOC105229394/LOC109579765/LOC105228430	17
Muscle_warm_assimilated
ID	Description	GeneRatio	BgRatio	pvalue	p.adjust	qvalue	geneID	Count
GO:0033674	positive regulation of kinase activity	2022-07-31	221/7472	2.58e-05	0.04328	0.0398462	LOC105225962/LOC105225774/LOC105233323/LOC105230123/LOC115066443/LOC105224502/LOC105222901	7
Muscle_cold_evolved plastic
ID	Description	GeneRatio	BgRatio	pvalue	p.adjust	qvalue	geneID	Count
GO:0009922	fatty acid elongase activity	3/47	13/7472	6.38387e-05	0.010827	0.010362	LOC105226451/LOC105226450/LOC105231024	3
GO:0019367	fatty acid elongation, saturated fatty acid	3/47	13/7472	6.38387e-05	0.010827	0.010362	LOC105226451/LOC105226450/LOC105231024	3
GO:0019368	fatty acid elongation, unsaturated fatty acid	3/47	13/7472	6.38387e-05	0.010827	0.010362	LOC105226451/LOC105226450/LOC105231024	3
GO:0034625	fatty acid elongation, monounsaturated fatty acid	3/47	13/7472	6.38387e-05	0.010827	0.010362	LOC105226451/LOC105226450/LOC105231024	3
GO:0034626	fatty acid elongation, polyunsaturated fatty acid	3/47	13/7472	6.38387e-05	0.010827	0.010362	LOC105226451/LOC105226450/LOC105231024	3
GO:0016747	transferase activity, transferring acyl groups other than amino-acyl groups	6/47	120/7472	9.49141e-05	0.0126458	0.0121027	LOC105226451/LOC105227993/LOC105226450/LOC105224388/LOC105231024/LOC105223844	6
GO:0004312	fatty acid synthase activity	3/47	16/7472	0.000123353	0.0126458	0.0121027	LOC105226451/LOC105226450/LOC105231024	3
GO:0042761	very long-chain fatty acid biosynthetic process	3/47	16/7472	0.000123353	0.0126458	0.0121027	LOC105226451/LOC105226450/LOC105231024	3
GO:0016746	NA	6/47	128/7472	0.000135702	0.0126458	0.0121027	LOC105226451/LOC105227993/LOC105226450/LOC105224388/LOC105231024/LOC105223844	6
GO:0030497	fatty acid elongation	3/47	17/7472	0.000149125	0.0126458	0.0121027	LOC105226451/LOC105226450/LOC105231024	3
GO:0030176	NA	5/47	101/7472	0.000399499	0.0298334	0.028552	LOC105226451/LOC105226450/LOC105227956/LOC105224388/LOC105231024	5
GO:0072330	monocarboxylic acid biosynthetic process	5/47	103/7472	0.000437408	0.0298334	0.028552	LOC105232726/LOC105226451/LOC105229218/LOC105226450/LOC105231024	5
GO:0031227	NA	5/47	104/7472	0.000457351	0.0298334	0.028552	LOC105226451/LOC105226450/LOC105227956/LOC105224388/LOC105231024	5
GO:0006633	NA	4/47	61/7472	0.000551642	0.0334138	0.0319787	LOC105226451/LOC105229218/LOC105226450/LOC105231024	4
Muscle_warm_evolved plastic
ID	Description	GeneRatio	BgRatio	pvalue	p.adjust	qvalue	geneID	Count
GO:0015075	ion transmembrane transporter activity	2022-05-12	423/7472	0.000322754	0.0436279	0.0321997	LOC105226014/LOC105231500/LOC105230897/LOC105223999/LOC105229383	5
GO:0034220	ion transmembrane transport	2022-05-12	479/7472	0.000575769	0.0436279	0.0321997	LOC105226014/LOC105231500/LOC105230897/LOC105223999/LOC105229383	5
GO:0005310	dicarboxylic acid transmembrane transporter activity	2022-02-12	24/7472	0.000639938	0.0436279	0.0321997	LOC105226014/LOC105223999	2
GO:1901682	sulfur compound transmembrane transporter activity	2022-02-12	24/7472	0.000639938	0.0436279	0.0321997	LOC105226014/LOC105223999	2
GO:0005887	integral component of plasma membrane	2022-05-12	494/7472	0.000663986	0.0436279	0.0321997	LOC105230325/LOC105231500/LOC105229394/LOC105230897/LOC105223999	5
GO:0072348	sulfur compound transport	2022-02-12	26/7472	0.000752206	0.0436279	0.0321997	LOC105226014/LOC105223999	2
GO:0006820	anion transport	2022-04-12	294/7472	0.000904767	0.0449798	0.0331975	LOC105226237/LOC105226014/LOC105230897/LOC105223999	4
Muscle_17℃_reversed
ID	Description	GeneRatio	BgRatio	pvalue	p.adjust	qvalue	geneID	Count
GO:0016298	lipase activity	2022-03-10	53/7472	3.9e-05	0.0187432	0.0139752	LOC105231225/LOC105224148/LOC105231221	3
