# Supplementary material for: Thermal Plasticity is Regulated by a Key MicroRNA During Range Expansion of an Invasive Fruit Fly
Source: Adv Sci (Weinh). 2026 Feb 24;13(23):e07662. doi: 10.1002/advs.202507662 (PMC13104144; doi:10.1002/advs.202507662)
Supplement: Supplementary file 2 — Supporting File: advs74381‐sup‐0002‐Data.zip. [file ADVS-13-e07662-s001.zip › advs74381-sup-0002-Data/advs202507662-sup-0004-Dataset S3.xls]

## Sheet: wgcna_result_H_yellow
gene_id	module	X	Gene_Symblo	GO	Ko	Pathway	COG	Gene_Name	PFAMs	name
LOC105221878	yellow	152	-	-	ko:K00681,ko:K18592	ko00430,ko00460,ko00480,ko00590,ko01100,map00430,map00460,map00480,map00590,map01100	E	gamma-glutamyltransferase activity. It is involved in the biological process described with glutathione metabolic process	G_glu_transpept	glutathione hydrolase 1 proenzyme
LOC105221902	yellow	169	-	-	-	-	S	Protein rolling stone-like	-	protein rolling stone
LOC105221955	yellow	211	BTBD9	GO:0000151,GO:0001505,GO:0003008,GO:0003674,GO:0005488,GO:0005515,GO:0005575,GO:0005622,GO:0005623,GO:0005737,GO:0006508,GO:0006511,GO:0006725,GO:0006807,GO:0007600,GO:0007610,GO:0007611,GO:0007613,GO:0007616,GO:0007622,GO:0007623,GO:0007626,GO:0008150,GO:0008152,GO:0008344,GO:0009056,GO:0009057,GO:0009987,GO:0010498,GO:0010646,GO:0018958,GO:0019005,GO:0019222,GO:0019538,GO:0019899,GO:0019941,GO:…	ko:K10481	-	S	BTB And C-terminal Kelch	BACK,BTB,F5_F8_type_C	BTB/POZ domain-containing protein 9
LOC105222057	yellow	311	LRPPRC	GO:0000228,GO:0000793,GO:0000794,GO:0000959,GO:0000960,GO:0000961,GO:0000963,GO:0000965,GO:0002082,GO:0003674,GO:0003676,GO:0003677,GO:0003697,GO:0003723,GO:0003729,GO:0003730,GO:0003824,GO:0004518,GO:0004519,GO:0005488,GO:0005515,GO:0005575,GO:0005622,GO:0005623,GO:0005634,GO:0005635,GO:0005637,GO:0005640,GO:0005654,GO:0005694,GO:0005737,GO:0005739,GO:0005759,GO:0005856,GO:0005874,GO:0006139,GO:…	ko:K17964	-	A	PPR repeat	PPR,PPR_2,PPR_3	leucine-rich PPR motif-containing protein, mitochondrial
LOC105222132	yellow	378	SGSH	GO:0000323,GO:0003674,GO:0003824,GO:0005575,GO:0005622,GO:0005623,GO:0005737,GO:0005764,GO:0005773,GO:0005775,GO:0006022,GO:0006026,GO:0006027,GO:0006029,GO:0006516,GO:0006807,GO:0008150,GO:0008152,GO:0009056,GO:0009057,GO:0009100,GO:0009987,GO:0016250,GO:0016787,GO:0016826,GO:0019538,GO:0030163,GO:0030167,GO:0030200,GO:0030201,GO:0030203,GO:0031974,GO:0043170,GO:0043202,GO:0043226,GO:0043227,GO:…	ko:K01565	ko00531,ko01100,ko04142,map00531,map01100,map04142	G	sulfuric ester hydrolase activity. It is involved in the biological process described with metabolic process	DUF4976,Sulfatase	N-sulphoglucosamine sulphohydrolase
LOC105222152	yellow	395	ACBD5	GO:0005575,GO:0005622,GO:0005623,GO:0005634,GO:0005654,GO:0005737,GO:0005777,GO:0005778,GO:0006082,GO:0006629,GO:0006631,GO:0006914,GO:0008150,GO:0008152,GO:0009056,GO:0009062,GO:0009987,GO:0010876,GO:0016020,GO:0016042,GO:0016054,GO:0019752,GO:0019915,GO:0030242,GO:0031090,GO:0031903,GO:0031974,GO:0031981,GO:0032787,GO:0033036,GO:0042579,GO:0043226,GO:0043227,GO:0043229,GO:0043231,GO:0043233,GO:…	-	-	I	fatty-acyl-CoA binding	ACBP	acyl-CoA-binding domain-containing protein 5
LOC105222176	yellow	413	-	-	-	-	-	-	-	uncharacterized LOC105222176
LOC105222189	yellow	425	ABHD3	GO:0003674,GO:0003824,GO:0004620,GO:0004623,GO:0005575,GO:0005623,GO:0005886,GO:0006629,GO:0006644,GO:0006650,GO:0006656,GO:0006793,GO:0006796,GO:0006807,GO:0008150,GO:0008152,GO:0008610,GO:0008654,GO:0008970,GO:0009058,GO:0009987,GO:0016020,GO:0016021,GO:0016298,GO:0016787,GO:0016788,GO:0019637,GO:0031224,GO:0044237,GO:0044238,GO:0044249,GO:0044255,GO:0044425,GO:0044464,GO:0045017,GO:0046470,GO:…	ko:K13696,ko:K13697	-	S	abhydrolase domain-containing protein	Abhydrolase_1,Hydrolase_4	phospholipase ABHD3
LOC105222384	yellow	610	LAMB1	GO:0000003,GO:0000902,GO:0000904,GO:0001654,GO:0001655,GO:0001656,GO:0001704,GO:0001706,GO:0001822,GO:0002009,GO:0002064,GO:0003006,GO:0003007,GO:0003008,GO:0003143,GO:0003674,GO:0005102,GO:0005178,GO:0005198,GO:0005201,GO:0005488,GO:0005515,GO:0005575,GO:0005576,GO:0005604,GO:0005605,GO:0005606,GO:0005607,GO:0005608,GO:0005615,GO:0005622,GO:0005623,GO:0005634,GO:0005737,GO:0005783,GO:0005788,GO:…	ko:K05636,ko:K06243	ko04151,ko04510,ko04512,ko05145,ko05146,ko05165,ko05200,ko05222,map04151,map04510,map04512,map05145,map05146,map05165,map05200,map05222	W	Laminin beta-2 chain	Laminin_EGF,Laminin_N	laminin subunit beta-1, transcript variant X1
LOC105222396	yellow	12362	TNNT2	GO:0002119,GO:0002164,GO:0003007,GO:0003008,GO:0003009,GO:0003012,GO:0003013,GO:0003015,GO:0003205,GO:0003206,GO:0003208,GO:0003209,GO:0003228,GO:0003229,GO:0003230,GO:0003231,GO:0003674,GO:0003779,GO:0005198,GO:0005200,GO:0005488,GO:0005509,GO:0005515,GO:0005523,GO:0005575,GO:0005622,GO:0005623,GO:0005737,GO:0005829,GO:0005856,GO:0005861,GO:0005865,GO:0006873,GO:0006874,GO:0006875,GO:0006928,GO:…	ko:K12045,ko:K12046	ko04260,ko04261,ko05410,ko05414,map04260,map04261,map05410,map05414	Z	Troponin	Troponin	troponin T, skeletal muscle, transcript variant X1
LOC105222431	yellow	651	PGM2	GO:0000271,GO:0000272,GO:0001775,GO:0002252,GO:0002263,GO:0002274,GO:0002275,GO:0002283,GO:0002366,GO:0002376,GO:0002443,GO:0002444,GO:0002446,GO:0003674,GO:0003824,GO:0004614,GO:0005575,GO:0005576,GO:0005622,GO:0005623,GO:0005737,GO:0005829,GO:0005975,GO:0005976,GO:0005977,GO:0005978,GO:0005980,GO:0005996,GO:0006006,GO:0006007,GO:0006012,GO:0006073,GO:0006081,GO:0006082,GO:0006090,GO:0006091,GO:…	ko:K01835,ko:K11809,ko:K15779	ko00010,ko00030,ko00052,ko00230,ko00500,ko00520,ko00521,ko01100,ko01110,ko01120,ko01130,map00010,map00030,map00052,map00230,map00500,map00520,map00521,map01100,map01110,map01120,map01130	G	It is involved in the biological process described with carbohydrate metabolic process	PGM_PMM_I,PGM_PMM_II,PGM_PMM_III,PGM_PMM_IV	phosphoglucomutase-2, transcript variant X1
LOC105222480	yellow	689	JKAMP	GO:0003674,GO:0005488,GO:0005515,GO:0006508,GO:0006511,GO:0006807,GO:0006950,GO:0008150,GO:0008152,GO:0009056,GO:0009057,GO:0009987,GO:0010033,GO:0010243,GO:0010498,GO:0019538,GO:0019899,GO:0019941,GO:0030163,GO:0030433,GO:0031625,GO:0033554,GO:0034976,GO:0036503,GO:0042221,GO:0043161,GO:0043170,GO:0043632,GO:0044237,GO:0044238,GO:0044248,GO:0044257,GO:0044260,GO:0044265,GO:0044267,GO:0044389,GO:…	-	-	S	Protein of unknown function (DUF766)	DUF766	JNK1/MAPK8-associated membrane protein, transcript variant X1
LOC105222569	yellow	779	-	GO:0003674,GO:0003824,GO:0005575,GO:0005622,GO:0005623,GO:0005737,GO:0005783,GO:0005789,GO:0006629,GO:0008150,GO:0008152,GO:0012505,GO:0016020,GO:0016491,GO:0031984,GO:0042175,GO:0043226,GO:0043227,GO:0043229,GO:0043231,GO:0044238,GO:0044422,GO:0044424,GO:0044425,GO:0044432,GO:0044444,GO:0044446,GO:0044464,GO:0055114,GO:0071704,GO:0098827	ko:K07750,ko:K22282	ko00100,ko01100,ko01130,map00100,map01100,map01130	I	Oxidoreductase activity. It is involved in the biological process described with oxidation-reduction process	FA_hydroxylase	fatty acid hydroxylase domain-containing protein 2
LOC105222682	yellow	896	AIMP1	GO:0000049,GO:0001936,GO:0001937,GO:0002376,GO:0002791,GO:0002793,GO:0003674,GO:0003676,GO:0003723,GO:0005102,GO:0005125,GO:0005488,GO:0005515,GO:0005575,GO:0005576,GO:0005615,GO:0005622,GO:0005623,GO:0005737,GO:0005829,GO:0006082,GO:0006139,GO:0006399,GO:0006412,GO:0006418,GO:0006518,GO:0006520,GO:0006725,GO:0006807,GO:0006928,GO:0006935,GO:0006950,GO:0006952,GO:0006954,GO:0007154,GO:0007165,GO:…	ko:K15437	-	J	tRNA binding	tRNA_bind	aminoacyl tRNA synthase complex-interacting multifunctional protein 1
LOC105222790	yellow	1010	SPR	GO:0000166,GO:0000902,GO:0000904,GO:0001505,GO:0003674,GO:0003824,GO:0004033,GO:0004757,GO:0005488,GO:0005515,GO:0005575,GO:0005622,GO:0005623,GO:0005634,GO:0005654,GO:0005737,GO:0005829,GO:0006066,GO:0006082,GO:0006520,GO:0006558,GO:0006584,GO:0006725,GO:0006729,GO:0006732,GO:0006807,GO:0006809,GO:0007275,GO:0007399,GO:0008150,GO:0008152,GO:0009058,GO:0009072,GO:0009108,GO:0009653,GO:0009712,GO:…	ko:K00072	ko00790,ko01100,map00790,map01100	Q	Sepiapterin reductase activity. It is involved in the biological process described with oxidation-reduction process	adh_short	sepiapterin reductase
LOC105222872	yellow	1117	RNGTT	GO:0003674,GO:0003824,GO:0004484,GO:0004651,GO:0004721,GO:0005575,GO:0005622,GO:0005623,GO:0005634,GO:0005654,GO:0005737,GO:0006139,GO:0006351,GO:0006366,GO:0006370,GO:0006396,GO:0006397,GO:0006464,GO:0006470,GO:0006725,GO:0006793,GO:0006796,GO:0006807,GO:0008138,GO:0008150,GO:0008152,GO:0008192,GO:0008589,GO:0009058,GO:0009059,GO:0009452,GO:0009893,GO:0009966,GO:0009967,GO:0009987,GO:0010467,GO:…	ko:K03942,ko:K13917	ko00190,ko01100,ko03015,ko04714,ko04723,ko04932,ko05010,ko05012,ko05016,map00190,map01100,map03015,map04714,map04723,map04932,map05010,map05012,map05016	A	Bifunctional mRNA-capping enzyme exhibiting RNA 5'- triphosphatase activity in the N-terminal part and mRNA guanylyltransferase activity in the C-terminal part. Catalyzes the first two steps of cap formation by removing the gamma-phosphate from the 5'-triphosphate end of nascent mRNA to yield a diphosphate end, and by transferring the gmp moiety of GTP to the 5'-diphosphate terminus	DSPc,mRNA_cap_C,mRNA_cap_enzyme	mRNA-capping enzyme
LOC105222917	yellow	12436	tub	GO:0002164,GO:0002376,GO:0002520,GO:0003002,GO:0003674,GO:0003824,GO:0004672,GO:0004674,GO:0005488,GO:0005515,GO:0005575,GO:0005622,GO:0005623,GO:0005634,GO:0005737,GO:0005829,GO:0005886,GO:0006464,GO:0006468,GO:0006793,GO:0006796,GO:0006807,GO:0006915,GO:0006950,GO:0006952,GO:0006955,GO:0006959,GO:0007154,GO:0007165,GO:0007166,GO:0007275,GO:0007389,GO:0007525,GO:0007526,GO:0008063,GO:0008150,GO:…	ko:K04733	ko04010,ko04064,ko04620,ko04621,ko04624,ko04722,ko05133,ko05140,ko05142,ko05145,ko05152,ko05162,ko05164,map04010,map04064,map04620,map04621,map04624,map04722,map05133,map05140,map05142,map05145,map05152,map05162,map05164	S	It is involved in the biological process described with signal transduction	Death_2	protein Tube
LOC105222988	yellow	1235	SLC19A2	GO:0003674,GO:0005215,GO:0005310,GO:0005342,GO:0005575,GO:0005623,GO:0005886,GO:0006725,GO:0006766,GO:0006767,GO:0006790,GO:0006807,GO:0006810,GO:0006811,GO:0006820,GO:0006835,GO:0006855,GO:0008150,GO:0008152,GO:0008509,GO:0008514,GO:0008517,GO:0009987,GO:0015075,GO:0015234,GO:0015238,GO:0015318,GO:0015711,GO:0015849,GO:0015884,GO:0015888,GO:0015893,GO:0016020,GO:0016021,GO:0017144,GO:0022857,GO:…	ko:K14610	ko04977,map04977	H	It is involved in the biological process described with transport	Folate_carrier	thiamine transporter 1
LOC105223056	yellow	1307	PSME3	GO:0000375,GO:0000377,GO:0000398,GO:0000502,GO:0002039,GO:0003674,GO:0004857,GO:0004866,GO:0005488,GO:0005515,GO:0005575,GO:0005622,GO:0005623,GO:0005634,GO:0005654,GO:0005694,GO:0005700,GO:0005703,GO:0005705,GO:0005737,GO:0005829,GO:0006139,GO:0006396,GO:0006397,GO:0006464,GO:0006508,GO:0006725,GO:0006807,GO:0007346,GO:0008047,GO:0008150,GO:0008152,GO:0008380,GO:0009892,GO:0009893,GO:0009894,GO:…	ko:K06698	ko03050,ko04612,ko05160,map03050,map04612,map05160	O	Proteasome activator pa28 beta subunit	PA28_alpha,PA28_beta	proteasome activator complex subunit 3
LOC105223084	yellow	1337	SGCE	GO:0001655,GO:0001822,GO:0003008,GO:0003012,GO:0003674,GO:0005198,GO:0005575,GO:0005622,GO:0005623,GO:0005737,GO:0005794,GO:0005886,GO:0005887,GO:0007155,GO:0007160,GO:0007275,GO:0007399,GO:0007417,GO:0007420,GO:0007517,GO:0007519,GO:0008150,GO:0008307,GO:0009888,GO:0009987,GO:0012505,GO:0014706,GO:0016010,GO:0016011,GO:0016012,GO:0016020,GO:0016021,GO:0016043,GO:0022610,GO:0030425,GO:0031224,GO:…	-	-	S	Calcium ion binding	Sarcoglycan_2	epsilon-sarcoglycan, transcript variant X1
LOC105223095	yellow	1349	-	GO:0003008,GO:0007600,GO:0008150,GO:0019233,GO:0032501,GO:0050877	-	-	-	-	-	uncharacterized LOC105223095
LOC105223120	yellow	1374	DNAJA2	GO:0001671,GO:0003674,GO:0005488,GO:0005515,GO:0005575,GO:0005622,GO:0005623,GO:0005634,GO:0005737,GO:0005829,GO:0006457,GO:0006950,GO:0008047,GO:0008150,GO:0008152,GO:0008284,GO:0009987,GO:0010033,GO:0018885,GO:0030234,GO:0032781,GO:0035966,GO:0042026,GO:0042127,GO:0042221,GO:0043085,GO:0043226,GO:0043227,GO:0043229,GO:0043231,GO:0043462,GO:0044093,GO:0044424,GO:0044444,GO:0044464,GO:0048518,GO:…	ko:K09503	ko04141,map04141	O	unfolded protein binding. It is involved in the biological process described with protein folding	DnaJ,DnaJ_C,DnaJ_CXXCXGXG	dnaJ homolog subfamily A member 2
LOC105223147	yellow	1400	-	-	ko:K14613,ko:K17917,ko:K20840	ko01523,ko04144,map01523,map04144	S	It is involved in the biological process described with transmembrane transport	MFS_1	uncharacterized LOC105223147
LOC105223175	yellow	1417	NAT10	GO:0000049,GO:0000154,GO:0002097,GO:0002101,GO:0003674,GO:0003676,GO:0003723,GO:0003824,GO:0005488,GO:0005515,GO:0005575,GO:0005622,GO:0005623,GO:0005634,GO:0005654,GO:0005697,GO:0005730,GO:0006139,GO:0006325,GO:0006364,GO:0006396,GO:0006399,GO:0006400,GO:0006464,GO:0006473,GO:0006475,GO:0006725,GO:0006807,GO:0006996,GO:0008033,GO:0008080,GO:0008150,GO:0008152,GO:0009451,GO:0009889,GO:0009890,GO:…	ko:K14521	ko03008,map03008	S	RNA cytidine acetyltransferase with specificity toward both 18S rRNA and tRNAs. Catalyzes the formation of N(4)- acetylcytidine (ac4C) in 18S rRNA. Required for early nucleolar cleavages of precursor rRNA at sites A0, A1 and A2 during 18S rRNA synthesis. Catalyzes the formation of ac4C in serine and leucine tRNAs. Requires a tRNA-binding adapter protein for full tRNA acetyltransferase activity bu…	DUF1726,GNAT_acetyltr_2,Helicase_RecD,tRNA_bind_2	RNA cytidine acetyltransferase
LOC105223257	yellow	1495	TMF1	GO:0000003,GO:0000139,GO:0001675,GO:0001817,GO:0001819,GO:0003006,GO:0003008,GO:0003674,GO:0003712,GO:0005488,GO:0005515,GO:0005575,GO:0005622,GO:0005623,GO:0005634,GO:0005737,GO:0005783,GO:0005794,GO:0005829,GO:0006139,GO:0006351,GO:0006355,GO:0006366,GO:0006725,GO:0006807,GO:0006810,GO:0006928,GO:0006950,GO:0006952,GO:0006996,GO:0006997,GO:0007154,GO:0007267,GO:0007275,GO:0007276,GO:0007281,GO:…	ko:K20286	-	K	TATA element modulatory factor 1 TATA binding	TMF_DNA_bd,TMF_TATA_bd	TATA element modulatory factor
LOC105223298	yellow	1542	THOC5	GO:0000003,GO:0000228,GO:0000280,GO:0000346,GO:0000347,GO:0000445,GO:0000902,GO:0001701,GO:0001824,GO:0002376,GO:0002520,GO:0002521,GO:0002573,GO:0002682,GO:0002683,GO:0002761,GO:0002762,GO:0003674,GO:0003676,GO:0003723,GO:0003729,GO:0005488,GO:0005575,GO:0005622,GO:0005623,GO:0005634,GO:0005654,GO:0005694,GO:0006139,GO:0006355,GO:0006396,GO:0006397,GO:0006403,GO:0006405,GO:0006406,GO:0006611,GO:…	ko:K13174	ko03013,map03013	S	Fms-interacting protein	FimP	THO complex subunit 5
LOC105223383	yellow	1623	METAP2	GO:0000003,GO:0003674,GO:0003824,GO:0004177,GO:0005575,GO:0005622,GO:0005623,GO:0005737,GO:0005829,GO:0005886,GO:0006464,GO:0006508,GO:0006807,GO:0007276,GO:0008150,GO:0008152,GO:0008233,GO:0008235,GO:0008237,GO:0008238,GO:0008277,GO:0009966,GO:0009987,GO:0010467,GO:0010646,GO:0016020,GO:0016485,GO:0016787,GO:0018193,GO:0018206,GO:0019538,GO:0019953,GO:0022400,GO:0022414,GO:0023051,GO:0031365,GO:…	ko:K01265	-	O	Cotranslationally removes the N-terminal methionine from nascent proteins. The N-terminal methionine is often cleaved when the second residue in the primary sequence is small and uncharged (Met-Ala-, Cys, Gly, Pro, Ser, Thr, or Val)	Peptidase_M24	methionine aminopeptidase 2
LOC105223537	yellow	1747	PPP4R2	GO:0000018,GO:0000278,GO:0000775,GO:0002244,GO:0002376,GO:0002520,GO:0003674,GO:0005488,GO:0005515,GO:0005575,GO:0005622,GO:0005623,GO:0005634,GO:0005654,GO:0005694,GO:0005737,GO:0005813,GO:0005815,GO:0005856,GO:0006282,GO:0006464,GO:0006807,GO:0007049,GO:0007275,GO:0008150,GO:0008152,GO:0008287,GO:0008589,GO:0009966,GO:0009968,GO:0009987,GO:0010569,GO:0010646,GO:0010648,GO:0010921,GO:0015630,GO:…	ko:K15425	-	S	PPP4R2	PPP4R2	serine/threonine-protein phosphatase 4 regulatory subunit 2
LOC105223614	yellow	1817	MFAP1	GO:0000375,GO:0000377,GO:0000381,GO:0000398,GO:0001527,GO:0003674,GO:0005488,GO:0005515,GO:0005575,GO:0005576,GO:0005622,GO:0005623,GO:0005634,GO:0006139,GO:0006396,GO:0006397,GO:0006725,GO:0006807,GO:0007346,GO:0008150,GO:0008152,GO:0008380,GO:0009987,GO:0010389,GO:0010467,GO:0010468,GO:0010564,GO:0016070,GO:0016071,GO:0019219,GO:0019222,GO:0031012,GO:0031323,GO:0032991,GO:0034641,GO:0043170,GO:…	ko:K13110	-	Z	Microfibrillar-associated protein	MFAP1	microfibrillar-associated protein 1
LOC105223691	yellow	1886	-	GO:0000003,GO:0000212,GO:0000226,GO:0000280,GO:0005575,GO:0005622,GO:0005623,GO:0005634,GO:0005635,GO:0005640,GO:0005737,GO:0005783,GO:0005819,GO:0005856,GO:0005938,GO:0006996,GO:0007010,GO:0007017,GO:0007049,GO:0007051,GO:0007059,GO:0007143,GO:0007276,GO:0007292,GO:0008150,GO:0009987,GO:0012505,GO:0015630,GO:0016020,GO:0016021,GO:0016043,GO:0016321,GO:0019867,GO:0019953,GO:0022402,GO:0022412,GO:…	ko:K19327	-	D	Calcium-activated chloride channel	Anoctamin	anoctamin-8
LOC105223770	yellow	12543	-	-	-	-	-	-	-	uncharacterized LOC105223770
LOC105223824	yellow	NA	NA	NA	NA	NA	NA	NA	NA	NA
LOC105223850	yellow	2062	-	-	ko:K14388	-	P	Belongs to the sodium solute symporter (SSF) (TC 2.A.21) family	SSF	putative sodium-dependent multivitamin transporter, transcript variant X1
LOC105223857	yellow	15513	-	GO:0000166,GO:0003674,GO:0003824,GO:0004756,GO:0005488,GO:0005524,GO:0006082,GO:0006520,GO:0006793,GO:0006796,GO:0006807,GO:0008144,GO:0008150,GO:0008152,GO:0008652,GO:0009058,GO:0009069,GO:0009070,GO:0009987,GO:0016053,GO:0016259,GO:0016260,GO:0016301,GO:0016310,GO:0016740,GO:0016772,GO:0016781,GO:0017076,GO:0019752,GO:0030554,GO:0032553,GO:0032555,GO:0032559,GO:0035639,GO:0036094,GO:0043167,GO:…	ko:K01008	ko00450,ko01100,map00450,map01100	T	ATP- binding	AIRS,AIRS_C	selenide, water dikinase 2
LOC105223861	yellow	2073	Xbp1	GO:0000976,GO:0000977,GO:0001012,GO:0001067,GO:0003674,GO:0003676,GO:0003677,GO:0003690,GO:0005488,GO:0005575,GO:0005622,GO:0005623,GO:0005634,GO:0006355,GO:0006357,GO:0006417,GO:0006950,GO:0006986,GO:0006990,GO:0007154,GO:0007165,GO:0008150,GO:0009889,GO:0009891,GO:0009893,GO:0009987,GO:0010033,GO:0010468,GO:0010556,GO:0010557,GO:0010604,GO:0010608,GO:0010628,GO:0019219,GO:0019222,GO:0023052,GO:…	ko:K09027	ko04141,ko04932,ko05166,map04141,map04932,map05166	K	sequence-specific DNA binding. It is involved in the biological process described with regulation of transcription, DNA-templated	bZIP_2	uncharacterized LOC105223861
LOC105223886	yellow	2091	VWA9	GO:0000428,GO:0005575,GO:0005622,GO:0005623,GO:0005634,GO:0005654,GO:0005737,GO:0006139,GO:0006351,GO:0006366,GO:0006396,GO:0006725,GO:0006807,GO:0008150,GO:0008152,GO:0009058,GO:0009059,GO:0009301,GO:0009987,GO:0010467,GO:0016070,GO:0016073,GO:0016180,GO:0016591,GO:0018130,GO:0019438,GO:0030880,GO:0031123,GO:0031974,GO:0031981,GO:0032039,GO:0032774,GO:0032991,GO:0034470,GO:0034472,GO:0034641,GO:…	-	-	S	von Willebrand factor type A domain	VWA_2	integrator complex subunit 14
LOC105224107	yellow	2318	GPROR8	-	ko:K08471	-	I	It is involved in the biological process described with sensory perception of smell	7tm_6	odorant receptor 67c
LOC105224196	yellow	2388	MLEC	GO:0001775,GO:0002252,GO:0002263,GO:0002274,GO:0002275,GO:0002283,GO:0002366,GO:0002376,GO:0002443,GO:0002444,GO:0002446,GO:0003674,GO:0005488,GO:0005515,GO:0005575,GO:0005622,GO:0005623,GO:0005737,GO:0005783,GO:0005789,GO:0005886,GO:0006457,GO:0006810,GO:0006887,GO:0006955,GO:0008150,GO:0009987,GO:0012505,GO:0012506,GO:0016020,GO:0016192,GO:0019899,GO:0030141,GO:0030246,GO:0030659,GO:0030667,GO:…	-	-	T	Di-glucose binding within endoplasmic reticulum	Malectin	malectin-A
LOC105224207	yellow	2395	ZW10	GO:0000003,GO:0000070,GO:0000075,GO:0000132,GO:0000226,GO:0000278,GO:0000280,GO:0000775,GO:0000776,GO:0000777,GO:0000779,GO:0000793,GO:0000819,GO:0000910,GO:0000922,GO:0000940,GO:0003674,GO:0003676,GO:0003677,GO:0003690,GO:0005488,GO:0005515,GO:0005575,GO:0005622,GO:0005623,GO:0005634,GO:0005694,GO:0005737,GO:0005783,GO:0005794,GO:0005795,GO:0005819,GO:0005828,GO:0005829,GO:0005856,GO:0005874,GO:…	ko:K10481,ko:K11578	-	D	It is involved in the biological process described with mitotic nuclear division	Zw10	centromere/kinetochore protein zw10
LOC105224236	yellow	2420	LSM12	GO:0005575,GO:0005622,GO:0005623,GO:0005634,GO:0006139,GO:0006725,GO:0006807,GO:0008150,GO:0008152,GO:0009987,GO:0016070,GO:0034641,GO:0043170,GO:0043226,GO:0043227,GO:0043229,GO:0043231,GO:0044237,GO:0044238,GO:0044424,GO:0044464,GO:0046483,GO:0071704,GO:0090304,GO:1901360	-	-	S	Anticodon-binding domain	AD	LSM12 homolog A
LOC105224341	yellow	2521	OGG1	GO:0000702,GO:0001101,GO:0002526,GO:0003674,GO:0003676,GO:0003677,GO:0003684,GO:0003824,GO:0003906,GO:0004518,GO:0004519,GO:0005488,GO:0005515,GO:0005575,GO:0005622,GO:0005623,GO:0005634,GO:0005654,GO:0005737,GO:0005739,GO:0006139,GO:0006220,GO:0006244,GO:0006259,GO:0006281,GO:0006282,GO:0006284,GO:0006285,GO:0006289,GO:0006304,GO:0006355,GO:0006725,GO:0006753,GO:0006793,GO:0006796,GO:0006807,GO:…	ko:K03660,ko:K20315	ko03410,map03410	L	oxidized purine nucleobase lesion DNA N-glycosylase activity	HhH-GPD,OGG_N	N-glycosylase/DNA lyase
LOC105224426	yellow	2598	-	-	-	-	S	Protein of unknown function (DUF1308)	NRBF2_MIT	uncharacterized LOC105224426
LOC105224478	yellow	2642	PQLC3	GO:0006464,GO:0006486,GO:0006487,GO:0006488,GO:0006490,GO:0006629,GO:0006807,GO:0008150,GO:0008152,GO:0009058,GO:0009059,GO:0009100,GO:0009101,GO:0009987,GO:0019538,GO:0034645,GO:0036211,GO:0043170,GO:0043412,GO:0043413,GO:0044237,GO:0044238,GO:0044249,GO:0044255,GO:0044260,GO:0044267,GO:0070085,GO:0071704,GO:1901135,GO:1901137,GO:1901564,GO:1901566,GO:1901576	-	-	S	PQ loop repeat	PQ-loop	PQ-loop repeat-containing protein 3
LOC105224505	yellow	2665	NDC1	GO:0000003,GO:0000280,GO:0003674,GO:0005198,GO:0005575,GO:0005622,GO:0005623,GO:0005634,GO:0005635,GO:0005643,GO:0005737,GO:0005856,GO:0005886,GO:0006403,GO:0006405,GO:0006406,GO:0006611,GO:0006810,GO:0006886,GO:0006913,GO:0006996,GO:0006997,GO:0006999,GO:0007049,GO:0007059,GO:0007127,GO:0007129,GO:0007276,GO:0007283,GO:0008104,GO:0008150,GO:0008152,GO:0009987,GO:0010467,GO:0012505,GO:0015031,GO:…	ko:K14315	ko03013,map03013	S	transport	Ndc1_Nup	nucleoporin Ndc1
LOC105224546	yellow	2712	PUS3	GO:0001522,GO:0003674,GO:0003824,GO:0005575,GO:0005622,GO:0005623,GO:0005634,GO:0005737,GO:0005829,GO:0006139,GO:0006396,GO:0006399,GO:0006400,GO:0006725,GO:0006807,GO:0008033,GO:0008150,GO:0008152,GO:0009451,GO:0009982,GO:0009987,GO:0010467,GO:0016070,GO:0016071,GO:0016556,GO:0016853,GO:0016866,GO:0031119,GO:0034470,GO:0034641,GO:0034660,GO:0043170,GO:0043226,GO:0043227,GO:0043229,GO:0043231,GO:…	ko:K01855	-	J	It is involved in the biological process described with pseudouridine synthesis	PseudoU_synth_1	tRNA pseudouridine(38/39) synthase
LOC105224570	yellow	12701	TINAGL1	GO:0000166,GO:0003674,GO:0003824,GO:0004175,GO:0004197,GO:0005198,GO:0005201,GO:0005488,GO:0005515,GO:0005575,GO:0005576,GO:0005604,GO:0005615,GO:0005622,GO:0005623,GO:0005737,GO:0006508,GO:0006807,GO:0006810,GO:0007155,GO:0008104,GO:0008150,GO:0008152,GO:0008233,GO:0008234,GO:0009966,GO:0009967,GO:0010646,GO:0010647,GO:0016192,GO:0016197,GO:0016787,GO:0017147,GO:0019538,GO:0022610,GO:0023051,GO:…	-	-	S	polysaccharide binding. It is involved in the biological process described with	Peptidase_C1,Somatomedin_B	tubulointerstitial nephritis antigen-like
LOC105224636	yellow	2788	-	GO:0005575,GO:0005576,GO:0005623,GO:0005886,GO:0005887,GO:0007154,GO:0007165,GO:0007166,GO:0007275,GO:0007399,GO:0007416,GO:0008150,GO:0009987,GO:0016020,GO:0016021,GO:0016043,GO:0022607,GO:0023052,GO:0031224,GO:0031226,GO:0032501,GO:0032502,GO:0044085,GO:0044425,GO:0044459,GO:0044464,GO:0048731,GO:0048856,GO:0050789,GO:0050794,GO:0050808,GO:0050896,GO:0051716,GO:0065007,GO:0071840,GO:0071944	ko:K06497	ko04142,ko05205,map04142,map05205	S	Tetraspanin family	Tetraspannin	protein late bloomer
LOC105224702	yellow	2844	DKC1	GO:0000003,GO:0000154,GO:0000454,GO:0000455,GO:0000495,GO:0000723,GO:0001522,GO:0001650,GO:0003006,GO:0003674,GO:0003676,GO:0003720,GO:0003723,GO:0003824,GO:0003964,GO:0005488,GO:0005575,GO:0005622,GO:0005623,GO:0005634,GO:0005654,GO:0005697,GO:0005730,GO:0005732,GO:0006139,GO:0006259,GO:0006278,GO:0006364,GO:0006396,GO:0006403,GO:0006725,GO:0006807,GO:0006996,GO:0007004,GO:0007275,GO:0007276,GO:…	ko:K11131	ko03008,map03008	J	It is involved in the biological process described with RNA processing	DKCLD,PUA,TruB_C_2,TruB_N	H/ACA ribonucleoprotein complex subunit 4
LOC105224727	yellow	2864	HMGXB4	GO:0000228,GO:0000785,GO:0000790,GO:0003674,GO:0005488,GO:0005515,GO:0005575,GO:0005622,GO:0005623,GO:0005634,GO:0005694,GO:0006810,GO:0007034,GO:0007041,GO:0008150,GO:0008333,GO:0009966,GO:0009968,GO:0010646,GO:0010648,GO:0016192,GO:0016589,GO:0019899,GO:0019900,GO:0019901,GO:0023051,GO:0023057,GO:0030111,GO:0030178,GO:0031010,GO:0031974,GO:0031981,GO:0032991,GO:0043226,GO:0043227,GO:0043228,GO:…	ko:K11298	-	B	negative regulation of Wnt signaling pathway	DUF4171,HMG_box	homeotic protein deformed
LOC105224742	yellow	2886	RIOK1	GO:0000003,GO:0001932,GO:0001933,GO:0002119,GO:0002164,GO:0003006,GO:0003674,GO:0003824,GO:0004672,GO:0005575,GO:0005622,GO:0005623,GO:0005634,GO:0005654,GO:0005737,GO:0005829,GO:0006139,GO:0006364,GO:0006396,GO:0006464,GO:0006468,GO:0006725,GO:0006793,GO:0006796,GO:0006807,GO:0007275,GO:0007276,GO:0007281,GO:0007292,GO:0007399,GO:0007548,GO:0008150,GO:0008152,GO:0008283,GO:0008284,GO:0008406,GO:…	ko:K07178	ko03008,map03008	DT	Belongs to the protein kinase superfamily. RIO-type Ser Thr kinase family	RIO1	serine/threonine-protein kinase RIO1
LOC105224747	yellow	15794	-	GO:0007275,GO:0007568,GO:0008150,GO:0008340,GO:0010259,GO:0032501,GO:0032502,GO:0048856	-	-	S	It is involved in the biological process described with transmembrane transport	MFS_1_like	major facilitator superfamily domain-containing protein 6-A
LOC105224868	yellow	2990	BMS1	GO:0000166,GO:0000462,GO:0000469,GO:0000478,GO:0000479,GO:0001882,GO:0001883,GO:0003674,GO:0003676,GO:0003723,GO:0003824,GO:0003924,GO:0005488,GO:0005525,GO:0005575,GO:0005622,GO:0005623,GO:0005634,GO:0005654,GO:0005730,GO:0006139,GO:0006364,GO:0006396,GO:0006725,GO:0006807,GO:0008150,GO:0008152,GO:0009987,GO:0010467,GO:0016070,GO:0016072,GO:0016462,GO:0016787,GO:0016817,GO:0016818,GO:0017076,GO:…	ko:K14569	ko03008,map03008	J	It is involved in the biological process described with ribosome biogenesis	AARP2CN,RIBIOP_C	ribosome biogenesis protein BMS1 homolog
LOC105224895	yellow	3027	RPAP1	GO:0005575,GO:0005622,GO:0005623,GO:0005634,GO:0005737,GO:0006139,GO:0006351,GO:0006366,GO:0006725,GO:0006807,GO:0008150,GO:0008152,GO:0009058,GO:0009059,GO:0009987,GO:0010467,GO:0016070,GO:0018130,GO:0019438,GO:0030880,GO:0032774,GO:0032991,GO:0034641,GO:0034645,GO:0034654,GO:0043170,GO:0043226,GO:0043227,GO:0043229,GO:0043231,GO:0044237,GO:0044238,GO:0044249,GO:0044260,GO:0044271,GO:0044424,GO:…	ko:K19496,ko:K20826	-	S	RPAP1-like, N-terminal	RPAP1_C,RPAP1_N	RNA polymerase II-associated protein 1
LOC105224914	yellow	3047	-	-	ko:K01672	ko00910,map00910	P	Eukaryotic-type carbonic anhydrase	Carb_anhydrase	carbonic anhydrase 2
LOC105224936	yellow	3069	WDR46	GO:0000462,GO:0005575,GO:0005622,GO:0005623,GO:0005634,GO:0005654,GO:0005730,GO:0006139,GO:0006364,GO:0006396,GO:0006725,GO:0006807,GO:0008150,GO:0008152,GO:0009987,GO:0010467,GO:0016070,GO:0016072,GO:0022613,GO:0030490,GO:0030684,GO:0030686,GO:0031974,GO:0031981,GO:0032040,GO:0032991,GO:0034470,GO:0034641,GO:0034660,GO:0042254,GO:0042274,GO:0043170,GO:0043226,GO:0043227,GO:0043228,GO:0043229,GO:…	ko:K14768	-	A	BING4CT (NUC141) domain	BING4CT,WD40	WD repeat-containing protein 46
LOC105224939	yellow	3076	HSPA5	GO:0000166,GO:0003674,GO:0003824,GO:0005488,GO:0005509,GO:0005515,GO:0005524,GO:0005575,GO:0005576,GO:0005615,GO:0005622,GO:0005623,GO:0005634,GO:0005737,GO:0005739,GO:0005783,GO:0005788,GO:0005789,GO:0005790,GO:0005793,GO:0005886,GO:0006355,GO:0006357,GO:0006457,GO:0006508,GO:0006511,GO:0006807,GO:0006810,GO:0006915,GO:0006950,GO:0006983,GO:0006984,GO:0006986,GO:0007154,GO:0007165,GO:0007275,GO:…	ko:K09490	ko03060,ko04141,ko04918,ko05020,map03060,map04141,map04918,map05020	O	MreB/Mbl protein	HSP70	endoplasmic reticulum chaperone BiP, transcript variant X1
LOC105225024	yellow	3151	SRP68	GO:0003674,GO:0003676,GO:0003723,GO:0005047,GO:0005488,GO:0005515,GO:0005575,GO:0005622,GO:0005623,GO:0005634,GO:0005730,GO:0005737,GO:0005783,GO:0005786,GO:0005829,GO:0005840,GO:0005912,GO:0005924,GO:0005925,GO:0006605,GO:0006612,GO:0006613,GO:0006614,GO:0006810,GO:0006886,GO:0008104,GO:0008150,GO:0008312,GO:0012505,GO:0015031,GO:0015833,GO:0019904,GO:0030054,GO:0030055,GO:0031974,GO:0031981,GO:…	ko:K03107	ko03060,map03060	J	Signal-recognition-particle assembly has a crucial role in targeting secretory proteins to the rough endoplasmic reticulum membrane	SRP68	signal recognition particle subunit SRP68
LOC105225025	yellow	3152	-	GO:0003008,GO:0007600,GO:0008150,GO:0019233,GO:0032501,GO:0050877	-	-	S	transferase activity, transferring phosphorus-containing groups	EcKinase	hypothetical protein
LOC105225157	yellow	3277	NCOA5	GO:0000375,GO:0000377,GO:0000398,GO:0003674,GO:0003682,GO:0005488,GO:0005575,GO:0005622,GO:0005623,GO:0005634,GO:0005856,GO:0006139,GO:0006396,GO:0006397,GO:0006725,GO:0006807,GO:0008150,GO:0008152,GO:0008380,GO:0009966,GO:0009968,GO:0009987,GO:0010467,GO:0010646,GO:0010648,GO:0015629,GO:0016070,GO:0016071,GO:0023051,GO:0023057,GO:0033500,GO:0034641,GO:0042592,GO:0042593,GO:0043170,GO:0043226,GO:…	-	-	A	nucleic acid binding	HGTP_anticodon,RRM_1	nuclear polyadenylated RNA-binding protein 3
LOC105225190	yellow	3302	PFAS	GO:0003674,GO:0003824,GO:0004642,GO:0005575,GO:0005622,GO:0005623,GO:0005737,GO:0005829,GO:0006082,GO:0006139,GO:0006163,GO:0006164,GO:0006188,GO:0006189,GO:0006520,GO:0006541,GO:0006725,GO:0006753,GO:0006793,GO:0006796,GO:0006807,GO:0008150,GO:0008152,GO:0009058,GO:0009064,GO:0009117,GO:0009123,GO:0009124,GO:0009126,GO:0009127,GO:0009150,GO:0009152,GO:0009156,GO:0009161,GO:0009165,GO:0009167,GO:…	ko:K01952	ko00230,ko01100,ko01110,ko01130,map00230,map01100,map01110,map01130	F	Phosphoribosylformylglycinamidine synthase activity. It is involved in the biological process described with 'de novo' IMP biosynthetic process	AIRS,AIRS_C,GATase_5	phosphoribosylformylglycinamidine synthase
LOC105225320	yellow	3442	SZRD1	GO:0003008,GO:0007600,GO:0008150,GO:0019233,GO:0032501,GO:0050877	-	-	S	SUZ domain	SUZ,SUZ-C	probable serine/threonine-protein kinase yakA
LOC105225321	yellow	3443	RABGGTB	GO:0003008,GO:0003674,GO:0003824,GO:0004659,GO:0004661,GO:0004663,GO:0005488,GO:0005515,GO:0005575,GO:0005622,GO:0005623,GO:0005737,GO:0005829,GO:0005886,GO:0005968,GO:0006464,GO:0006807,GO:0007600,GO:0007601,GO:0008150,GO:0008152,GO:0008270,GO:0008289,GO:0008318,GO:0009987,GO:0010941,GO:0016020,GO:0016043,GO:0016740,GO:0016765,GO:0017016,GO:0017137,GO:0018342,GO:0018344,GO:0019538,GO:0019840,GO:…	ko:K05956,ko:K12373	ko00511,ko00513,ko00520,ko00531,ko00603,ko00604,ko01100,ko04142,map00511,map00513,map00520,map00531,map00603,map00604,map01100,map04142	O	Rab geranylgeranyltransferase activity. It is involved in the biological process described with protein geranylgeranylation	Prenyltrans	geranylgeranyl transferase type-2 subunit beta
LOC105225354	yellow	3476	-	-	ko:K14801	-	S	Programmed cell death protein 2, C-terminal putative domain	PDCD2_C,zf-MYND	programmed cell death protein 2
LOC105225388	yellow	3519	DNAJC11	GO:0001671,GO:0003674,GO:0005575,GO:0005622,GO:0005623,GO:0005634,GO:0005737,GO:0005739,GO:0005740,GO:0005741,GO:0006605,GO:0006626,GO:0006810,GO:0006839,GO:0006886,GO:0006996,GO:0007005,GO:0007006,GO:0007007,GO:0008047,GO:0008104,GO:0008150,GO:0009987,GO:0015031,GO:0015833,GO:0016020,GO:0016043,GO:0017038,GO:0019867,GO:0030150,GO:0030234,GO:0031090,GO:0031966,GO:0031967,GO:0031968,GO:0031975,GO:…	ko:K09531	-	O	Domain of unknown function (DUF3395)	DUF3395,DnaJ	dnaJ homolog subfamily C member 11
LOC105225531	yellow	3663	RNF157	GO:0000209,GO:0003674,GO:0003824,GO:0004842,GO:0005488,GO:0005575,GO:0005622,GO:0005623,GO:0005634,GO:0005737,GO:0005768,GO:0005769,GO:0005829,GO:0005886,GO:0006464,GO:0006513,GO:0006807,GO:0006810,GO:0007034,GO:0007041,GO:0008104,GO:0008150,GO:0008152,GO:0008270,GO:0008277,GO:0008333,GO:0008589,GO:0009966,GO:0009968,GO:0009987,GO:0010646,GO:0010648,GO:0012505,GO:0016020,GO:0016192,GO:0016567,GO:…	ko:K07195,ko:K10604	ko04120,ko04910,map04120,map04910	O	Zinc ion binding	zf-C3HC4_3	E3 ubiquitin ligase Rnf157
LOC105225593	yellow	3728	EIF2A	GO:0000049,GO:0003674,GO:0003676,GO:0003723,GO:0003729,GO:0003743,GO:0005488,GO:0005575,GO:0005622,GO:0005623,GO:0005737,GO:0005829,GO:0005840,GO:0005850,GO:0006355,GO:0006357,GO:0006412,GO:0006413,GO:0006417,GO:0006464,GO:0006468,GO:0006518,GO:0006793,GO:0006796,GO:0006807,GO:0006950,GO:0006984,GO:0006991,GO:0006996,GO:0007154,GO:0007165,GO:0008135,GO:0008150,GO:0008152,GO:0009058,GO:0009059,GO:…	ko:K11294,ko:K15026,ko:K15076	ko05130,map05130	J	Functions in the early steps of protein synthesis of a small number of specific mRNAs. Acts by directing the binding of methionyl-tRNAi to 40S ribosomal subunits. In contrast to the eIF- 2 complex, it binds methionyl-tRNAi to 40 S subunits in a codon- dependent manner, whereas the eIF-2 complex binds methionyl-tRNAi to 40 S subunits in a GTP-dependent manner. May act by impiging the expression of…	eIF2A	eukaryotic translation initiation factor 2A
LOC105225595	yellow	3731	ATAT1	GO:0000003,GO:0001966,GO:0003674,GO:0003824,GO:0004468,GO:0005488,GO:0005575,GO:0005622,GO:0005623,GO:0005737,GO:0005794,GO:0005819,GO:0005829,GO:0005856,GO:0006464,GO:0006473,GO:0006475,GO:0006807,GO:0006996,GO:0007275,GO:0007276,GO:0007283,GO:0007399,GO:0007417,GO:0007420,GO:0007610,GO:0008080,GO:0008150,GO:0008152,GO:0009605,GO:0009636,GO:0009987,GO:0010033,GO:0012505,GO:0015630,GO:0016043,GO:…	ko:K19573	-	I	this activity may be independent of acetylation activity. Acetylates alpha-tubulin with a slow enzymatic rate, due to a catalytic site that is not optimized for acetyl transfer. Enters the microtubule through each end and diffuses quickly throughout the lumen of microtubules. Acetylates only long old microtubules because of its slow acetylation rate since it does not have time to act on dynamical…	Acetyltransf_16	alpha-tubulin N-acetyltransferase 1, transcript variant X2
LOC105225604	yellow	3743	WASF1	GO:0000003,GO:0000768,GO:0000902,GO:0000904,GO:0001501,GO:0001525,GO:0001568,GO:0001654,GO:0001667,GO:0001726,GO:0001745,GO:0001764,GO:0001944,GO:0002252,GO:0002253,GO:0002376,GO:0002429,GO:0002431,GO:0002433,GO:0002520,GO:0002682,GO:0002684,GO:0002757,GO:0002764,GO:0002768,GO:0003006,GO:0003674,GO:0003779,GO:0005488,GO:0005515,GO:0005575,GO:0005622,GO:0005623,GO:0005634,GO:0005737,GO:0005739,GO:…	ko:K05748,ko:K05753,ko:K06083,ko:K06220	ko04520,ko04666,ko04810,ko05100,ko05131,ko05132,ko05231,map04520,map04666,map04810,map05100,map05131,map05132,map05231	Z	Actin binding. It is involved in the biological process described with actin cytoskeleton organization	WH2	wiskott-Aldrich syndrome protein family member 3
LOC105225689	yellow	16124	-	-	-	-	S	Protein rolling stone-like	-	protein rolling stone
LOC105225771	yellow	3932	BAP1	GO:0000228,GO:0000785,GO:0000790,GO:0001558,GO:0001776,GO:0001817,GO:0002262,GO:0002376,GO:0003002,GO:0003674,GO:0003682,GO:0003824,GO:0004843,GO:0005488,GO:0005575,GO:0005622,GO:0005623,GO:0005634,GO:0005654,GO:0005694,GO:0005737,GO:0005829,GO:0006325,GO:0006342,GO:0006355,GO:0006464,GO:0006508,GO:0006807,GO:0006996,GO:0007154,GO:0007165,GO:0007166,GO:0007219,GO:0007275,GO:0007350,GO:0007379,GO:…	ko:K08588,ko:K14779	-	B	Polycomb group (PcG) protein. Catalytic component of the PR-DUB complex, a complex that specifically mediates deubiquitination of histone H2A monoubiquitinated at 'Lys-118' (H2AK118ub1). Does not deubiquitinate monoubiquitinated histone H2B. Required to maintain the transcriptionally repressive state of homeotic genes throughout development. The PR-DUB complex has weak or no activity toward 'Lys-…	Peptidase_C12	ubiquitin carboxyl-terminal hydrolase calypso
LOC105225846	yellow	3982	SLC35C1	GO:0000139,GO:0003674,GO:0005215,GO:0005338,GO:0005457,GO:0005575,GO:0005622,GO:0005623,GO:0005737,GO:0005794,GO:0005798,GO:0006464,GO:0006486,GO:0006493,GO:0006629,GO:0006807,GO:0006810,GO:0007610,GO:0007625,GO:0008150,GO:0008152,GO:0008593,GO:0009058,GO:0009059,GO:0009100,GO:0009101,GO:0009966,GO:0009968,GO:0009987,GO:0010646,GO:0010648,GO:0012505,GO:0015780,GO:0015783,GO:0015931,GO:0015932,GO:…	ko:K15279	-	GOU	It is involved in the biological process described with transmembrane transport	TPT	GDP-fucose transporter 1, transcript variant X1
LOC105225849	yellow	3984	PSPH	GO:0000003,GO:0000287,GO:0000902,GO:0000904,GO:0003674,GO:0003824,GO:0004647,GO:0005488,GO:0005509,GO:0005515,GO:0005575,GO:0005622,GO:0005623,GO:0005737,GO:0005829,GO:0006082,GO:0006520,GO:0006563,GO:0006564,GO:0006793,GO:0006796,GO:0006807,GO:0006928,GO:0006935,GO:0007275,GO:0007399,GO:0007409,GO:0007411,GO:0007422,GO:0007610,GO:0007617,GO:0007618,GO:0007619,GO:0008049,GO:0008150,GO:0008152,GO:…	ko:K01079	ko00260,ko00680,ko01100,ko01120,ko01130,ko01200,ko01230,map00260,map00680,map01100,map01120,map01130,map01200,map01230	E	Phosphoserine phosphatase activity. It is involved in the biological process described with L-serine biosynthetic process	HAD,Hydrolase	phosphoserine phosphatase
LOC105225894	yellow	4027	-	-	-	-	S	Protein bangles and beads-like	-	uncharacterized abhydrolase domain-containing protein DDB_G0269086, transcript variant X2
LOC105225912	yellow	4041	DCAF13	GO:0000151,GO:0000462,GO:0003674,GO:0005102,GO:0005488,GO:0005515,GO:0005575,GO:0005622,GO:0005623,GO:0005634,GO:0005654,GO:0005730,GO:0005737,GO:0005813,GO:0005815,GO:0005829,GO:0005856,GO:0006139,GO:0006364,GO:0006396,GO:0006464,GO:0006725,GO:0006807,GO:0008134,GO:0008150,GO:0008152,GO:0009987,GO:0010467,GO:0015630,GO:0016070,GO:0016072,GO:0019538,GO:0022613,GO:0030054,GO:0030331,GO:0030490,GO:…	ko:K11806	-	A	Sof1-like domain	Sof1,WD40	DDB1- and CUL4-associated factor 13
LOC105225928	yellow	12996	PPP1R3B	GO:0000164,GO:0000271,GO:0001871,GO:0003674,GO:0003824,GO:0004721,GO:0004722,GO:0005488,GO:0005515,GO:0005575,GO:0005622,GO:0005623,GO:0005737,GO:0005829,GO:0005975,GO:0005976,GO:0005977,GO:0005978,GO:0005979,GO:0005981,GO:0006073,GO:0006091,GO:0006109,GO:0006112,GO:0006464,GO:0006470,GO:0006605,GO:0006793,GO:0006796,GO:0006807,GO:0006810,GO:0006886,GO:0007610,GO:0008104,GO:0008150,GO:0008152,GO:…	ko:K07189	ko04910,ko04931,map04910,map04931	OT	phosphatase 1	CBM_21	uncharacterized LOC105225928
LOC105226052	yellow	16281	SYMPK	GO:0000375,GO:0000377,GO:0000398,GO:0003674,GO:0005488,GO:0005515,GO:0005575,GO:0005622,GO:0005623,GO:0005634,GO:0005654,GO:0005737,GO:0005829,GO:0005847,GO:0005849,GO:0005856,GO:0005886,GO:0005911,GO:0005923,GO:0006139,GO:0006351,GO:0006353,GO:0006366,GO:0006369,GO:0006378,GO:0006396,GO:0006397,GO:0006398,GO:0006403,GO:0006405,GO:0006406,GO:0006611,GO:0006725,GO:0006807,GO:0006810,GO:0006886,GO:…	ko:K06100	ko03015,ko04530,map03015,map04530	A	Domain of unknown function (DUF3453)	DUF3453,Symplekin_C	symplekin
LOC105226061	yellow	4195	BUD13	GO:0000375,GO:0000377,GO:0000398,GO:0003674,GO:0003676,GO:0003723,GO:0005488,GO:0005575,GO:0005622,GO:0005623,GO:0005634,GO:0006139,GO:0006396,GO:0006397,GO:0006725,GO:0006807,GO:0008150,GO:0008152,GO:0008380,GO:0009987,GO:0010467,GO:0016070,GO:0016071,GO:0032991,GO:0034641,GO:0043170,GO:0043226,GO:0043227,GO:0043229,GO:0043231,GO:0044237,GO:0044238,GO:0044422,GO:0044424,GO:0044428,GO:0044446,GO:…	ko:K13106	-	S	Pre-mRNA-splicing factor of RES complex	Bud13	BUD13 homolog, transcript variant X1
LOC105226214	yellow	4331	INO80B	GO:0000228,GO:0000785,GO:0000790,GO:0005575,GO:0005622,GO:0005623,GO:0005634,GO:0005654,GO:0005694,GO:0005730,GO:0006464,GO:0006508,GO:0006807,GO:0008150,GO:0008152,GO:0009987,GO:0016579,GO:0019538,GO:0031011,GO:0031974,GO:0031981,GO:0032991,GO:0033202,GO:0036211,GO:0043170,GO:0043226,GO:0043227,GO:0043228,GO:0043229,GO:0043231,GO:0043232,GO:0043233,GO:0043412,GO:0044237,GO:0044238,GO:0044260,GO:…	ko:K11666	-	S	It is involved in the biological process described with	PAPA-1,zf-HIT	INO80 complex subunit B
LOC105226216	yellow	4334	KCTD10	GO:0000151,GO:0001525,GO:0001568,GO:0001944,GO:0003674,GO:0005102,GO:0005112,GO:0005488,GO:0005515,GO:0005575,GO:0005622,GO:0005623,GO:0005634,GO:0005654,GO:0005737,GO:0005829,GO:0005929,GO:0006139,GO:0006259,GO:0006260,GO:0006275,GO:0006464,GO:0006508,GO:0006511,GO:0006725,GO:0006807,GO:0006928,GO:0006996,GO:0007010,GO:0007015,GO:0007275,GO:0007507,GO:0008150,GO:0008152,GO:0008593,GO:0009056,GO:…	ko:K15074	-	P	It is involved in the biological process described with protein homooligomerization	BTB_2	BTB/POZ domain-containing adapter for CUL3-mediated RhoA degradation protein 3, transcript variant X1
LOC105226217	yellow	4336	PPM1G	GO:0003674,GO:0003824,GO:0004721,GO:0004722,GO:0005575,GO:0005622,GO:0005623,GO:0005634,GO:0005654,GO:0005737,GO:0006464,GO:0006470,GO:0006793,GO:0006796,GO:0006807,GO:0007049,GO:0007050,GO:0008150,GO:0008152,GO:0009987,GO:0016311,GO:0016787,GO:0016788,GO:0016791,GO:0019538,GO:0022402,GO:0031974,GO:0031981,GO:0035970,GO:0036211,GO:0042578,GO:0043170,GO:0043226,GO:0043227,GO:0043229,GO:0043231,GO:…	ko:K17499	-	T	Protein serine threonine phosphatase activity. It is involved in the biological process described with protein dephosphorylation	PP2C	probable protein phosphatase CG10417, transcript variant X1
LOC105226388	yellow	4471	CCDC124	GO:0005575,GO:0005622,GO:0005623,GO:0005737,GO:0005829,GO:0005886,GO:0016020,GO:0044424,GO:0044444,GO:0044464,GO:0071944	-	-	S	Coiled-coil domain-containing protein 124	Ccdc124	coiled-coil domain-containing protein 124
LOC105226417	yellow	4499	-	GO:0001885,GO:0002064,GO:0003158,GO:0005575,GO:0005623,GO:0005886,GO:0005887,GO:0007043,GO:0007275,GO:0007399,GO:0007424,GO:0008150,GO:0009888,GO:0009987,GO:0010001,GO:0016020,GO:0016021,GO:0016043,GO:0019991,GO:0021782,GO:0022008,GO:0022607,GO:0030154,GO:0030855,GO:0031224,GO:0031226,GO:0032501,GO:0032502,GO:0034329,GO:0034330,GO:0035150,GO:0035151,GO:0035152,GO:0035159,GO:0042063,GO:0043297,GO:…	-	-	-	-	DUF4728	hypothetical protein, transcript variant X1
LOC105226444	yellow	4529	TM9SF2	GO:0002831,GO:0002832,GO:0005575,GO:0005622,GO:0005623,GO:0005737,GO:0005768,GO:0005886,GO:0005887,GO:0008150,GO:0009966,GO:0009968,GO:0010646,GO:0010648,GO:0012505,GO:0016020,GO:0016021,GO:0023051,GO:0023057,GO:0031224,GO:0031226,GO:0031347,GO:0031348,GO:0031410,GO:0031982,GO:0032101,GO:0032102,GO:0043226,GO:0043227,GO:0043229,GO:0043900,GO:0043901,GO:0044424,GO:0044425,GO:0044444,GO:0044459,GO:…	ko:K09645,ko:K17086	-	U	Transmembrane 9 superfamily member	EMP70	transmembrane 9 superfamily member 2
LOC105226459	yellow	4540	CHMP5	GO:0000070,GO:0000278,GO:0000280,GO:0000815,GO:0000819,GO:0000920,GO:0001919,GO:0005575,GO:0005622,GO:0005623,GO:0005634,GO:0005737,GO:0005768,GO:0005829,GO:0006810,GO:0006996,GO:0006997,GO:0007032,GO:0007033,GO:0007034,GO:0007040,GO:0007041,GO:0007049,GO:0007059,GO:0007080,GO:0007088,GO:0007346,GO:0008150,GO:0008333,GO:0009987,GO:0010008,GO:0010256,GO:0010564,GO:0010824,GO:0012505,GO:0016020,GO:…	ko:K12198	ko04144,ko04217,map04144,map04217	U	Belongs to the SNF7 family	Snf7	charged multivesicular body protein 5
LOC105226510	yellow	4589	GPROR66	-	ko:K08471	-	I	Odorant receptor	7tm_6	odorant receptor 67d-like
LOC105226543	yellow	13140	SLC11A1	GO:0000041,GO:0000165,GO:0000323,GO:0000902,GO:0000904,GO:0001562,GO:0001666,GO:0001775,GO:0001816,GO:0001817,GO:0001818,GO:0001819,GO:0001932,GO:0001934,GO:0002237,GO:0002250,GO:0002252,GO:0002262,GO:0002263,GO:0002274,GO:0002275,GO:0002283,GO:0002285,GO:0002286,GO:0002309,GO:0002366,GO:0002367,GO:0002369,GO:0002376,GO:0002440,GO:0002443,GO:0002444,GO:0002446,GO:0002449,GO:0002456,GO:0002460,GO:…	ko:K12347,ko:K21398	ko04142,ko04216,ko04978,map04142,map04216,map04978	P	transporter activity. It is involved in the biological process described with transport	Nramp	protein Malvolio, transcript variant X5
LOC105226578	yellow	4675	SLU7	GO:0000245,GO:0000375,GO:0000377,GO:0000380,GO:0000386,GO:0000389,GO:0000398,GO:0003674,GO:0003676,GO:0003723,GO:0003824,GO:0005488,GO:0005575,GO:0005622,GO:0005623,GO:0005634,GO:0005654,GO:0005681,GO:0005737,GO:0005829,GO:0006139,GO:0006376,GO:0006396,GO:0006397,GO:0006403,GO:0006405,GO:0006406,GO:0006611,GO:0006725,GO:0006807,GO:0006810,GO:0006886,GO:0006913,GO:0006950,GO:0008104,GO:0008150,GO:…	ko:K12819	ko03040,map03040	A	factor slu7	Slu7	pre-mRNA-splicing factor Slu7
LOC105226581	yellow	4678	Tm2	GO:0000003,GO:0003008,GO:0003012,GO:0003674,GO:0003779,GO:0005198,GO:0005488,GO:0005515,GO:0005575,GO:0005622,GO:0005623,GO:0005737,GO:0005856,GO:0005862,GO:0005865,GO:0005884,GO:0006936,GO:0006996,GO:0007010,GO:0007015,GO:0007275,GO:0007507,GO:0007610,GO:0007617,GO:0007618,GO:0008064,GO:0008092,GO:0008150,GO:0008307,GO:0009790,GO:0009792,GO:0009987,GO:0010638,GO:0010639,GO:0010720,GO:0015629,GO:…	ko:K09290,ko:K10373,ko:K10374	ko04260,ko04261,ko05200,ko05206,ko05216,ko05410,ko05414,map04260,map04261,map05200,map05206,map05216,map05410,map05414	Z	Belongs to the tropomyosin family	Tropomyosin,Tropomyosin_1	tropomyosin-2, transcript variant X1
LOC105226667	yellow	4773	ZC3H15	GO:0000981,GO:0003674,GO:0003700,GO:0005575,GO:0005622,GO:0005623,GO:0005634,GO:0005730,GO:0005737,GO:0005829,GO:0006355,GO:0006357,GO:0007154,GO:0007165,GO:0007166,GO:0008150,GO:0009889,GO:0009987,GO:0010033,GO:0010468,GO:0010556,GO:0019219,GO:0019221,GO:0019222,GO:0023052,GO:0031323,GO:0031326,GO:0031974,GO:0031981,GO:0034097,GO:0042221,GO:0043226,GO:0043227,GO:0043228,GO:0043229,GO:0043231,GO:…	-	-	S	Metal ion binding	DFRP_C,Torus,zf-CCCH	zinc finger CCCH domain-containing protein 15 homolog
LOC105226754	yellow	4848	RANBP3	GO:0000082,GO:0000226,GO:0000278,GO:0003674,GO:0005488,GO:0005515,GO:0005575,GO:0005622,GO:0005623,GO:0005634,GO:0005654,GO:0005737,GO:0005813,GO:0005815,GO:0005856,GO:0006403,GO:0006405,GO:0006508,GO:0006511,GO:0006606,GO:0006611,GO:0006807,GO:0006810,GO:0006886,GO:0006913,GO:0006996,GO:0007010,GO:0007017,GO:0007049,GO:0007051,GO:0007088,GO:0007346,GO:0008104,GO:0008150,GO:0008152,GO:0008536,GO:…	ko:K15304	ko05166,map05166	U	It is involved in the biological process described with intracellular transport	Ran_BP1	ran-binding protein 3, transcript variant X1
LOC105226793	yellow	4905	PSMD1	GO:0000323,GO:0000502,GO:0001775,GO:0002252,GO:0002263,GO:0002274,GO:0002275,GO:0002283,GO:0002366,GO:0002376,GO:0002443,GO:0002444,GO:0002446,GO:0003674,GO:0005080,GO:0005488,GO:0005515,GO:0005575,GO:0005576,GO:0005622,GO:0005623,GO:0005634,GO:0005635,GO:0005654,GO:0005737,GO:0005764,GO:0005766,GO:0005773,GO:0005775,GO:0005819,GO:0005829,GO:0005838,GO:0005856,GO:0005886,GO:0005938,GO:0006464,GO:…	ko:K03032	ko03050,ko05169,map03050,map05169	O	Enzyme regulator activity. It is involved in the biological process described with regulation of protein catabolic process	HEAT_2,PC_rep	26S proteasome non-ATPase regulatory subunit 1
LOC105226879	yellow	5009	SUPT5H	GO:0000122,GO:0001764,GO:0001959,GO:0001961,GO:0002376,GO:0002520,GO:0002682,GO:0002684,GO:0003674,GO:0003676,GO:0003677,GO:0003682,GO:0003723,GO:0003729,GO:0005488,GO:0005515,GO:0005575,GO:0005622,GO:0005623,GO:0005634,GO:0005654,GO:0005694,GO:0005700,GO:0005703,GO:0005705,GO:0006139,GO:0006351,GO:0006354,GO:0006355,GO:0006357,GO:0006366,GO:0006368,GO:0006370,GO:0006396,GO:0006397,GO:0006725,GO:…	ko:K15172	-	K	It is involved in the biological process described with regulation of transcription from RNA polymerase II promoter	CTD,KOW,Spt5-NGN,Spt5_N	transcription elongation factor SPT5
LOC105226983	yellow	5097	Or13a	GO:0003008,GO:0003674,GO:0004888,GO:0004984,GO:0005488,GO:0005549,GO:0005575,GO:0005623,GO:0005886,GO:0007154,GO:0007165,GO:0007600,GO:0007606,GO:0007608,GO:0008150,GO:0009593,GO:0009987,GO:0016020,GO:0016021,GO:0023052,GO:0030425,GO:0031224,GO:0031252,GO:0031253,GO:0031256,GO:0032501,GO:0032589,GO:0032590,GO:0036477,GO:0038023,GO:0042221,GO:0042995,GO:0043005,GO:0044425,GO:0044459,GO:0044463,GO:…	ko:K08471	-	I	It is involved in the biological process described with sensory perception of smell	7tm_6	odorant receptor 13a
LOC105227024	yellow	5123	-	GO:0000003,GO:0007275,GO:0007399,GO:0007417,GO:0007420,GO:0007610,GO:0007617,GO:0007618,GO:0007626,GO:0008150,GO:0008344,GO:0009987,GO:0016043,GO:0016319,GO:0019098,GO:0019953,GO:0022008,GO:0022414,GO:0030030,GO:0030154,GO:0030182,GO:0030534,GO:0031175,GO:0032501,GO:0032502,GO:0032504,GO:0044703,GO:0045924,GO:0045925,GO:0048468,GO:0048513,GO:0048609,GO:0048666,GO:0048699,GO:0048731,GO:0048856,GO:…	-	-	S	Metal ion binding	zf-C2H2,zf-C2H2_6,zf-met	putative mediator of RNA polymerase II transcription subunit 26
LOC105227029	yellow	5126	-	GO:0008150,GO:0048519,GO:0048583,GO:0048585,GO:0050789,GO:0065007,GO:0080134,GO:1903034,GO:1903035	ko:K05605	ko00280,ko00410,ko00640,ko01100,ko01200,map00280,map00410,map00640,map01100,map01200	I	Belongs to the enoyl-CoA hydratase isomerase family	ECH_2	3-hydroxyisobutyryl-CoA hydrolase, mitochondrial, transcript variant X4
LOC105227152	yellow	5253	CDC5L	GO:0000075,GO:0000077,GO:0000086,GO:0000278,GO:0000375,GO:0000377,GO:0000398,GO:0000974,GO:0000976,GO:0000977,GO:0000981,GO:0000988,GO:0000989,GO:0001012,GO:0001067,GO:0001076,GO:0001134,GO:0001135,GO:0001221,GO:0001222,GO:0001228,GO:0003674,GO:0003676,GO:0003677,GO:0003690,GO:0003700,GO:0003723,GO:0005488,GO:0005515,GO:0005575,GO:0005622,GO:0005623,GO:0005634,GO:0005654,GO:0005681,GO:0005684,GO:…	ko:K12860	ko03040,map03040	K	DNA- binding	Myb_Cef,Myb_DNA-binding	cell division cycle 5-like protein
LOC105227227	yellow	5323	AARSD1	GO:0002161,GO:0002196,GO:0003674,GO:0003824,GO:0006139,GO:0006399,GO:0006450,GO:0006725,GO:0006807,GO:0008150,GO:0008152,GO:0009987,GO:0016070,GO:0016787,GO:0016788,GO:0034641,GO:0034660,GO:0043170,GO:0044237,GO:0044238,GO:0046483,GO:0052689,GO:0065007,GO:0065008,GO:0071704,GO:0090304,GO:0106074,GO:0140098,GO:0140101,GO:1901360	ko:K01872,ko:K07050	ko00970,map00970	J	alanine-tRNA ligase activity. It is involved in the biological process described with alanyl-tRNA aminoacylation	tRNA-synt_2c,tRNA_SAD	alanyl-tRNA editing protein Aarsd1-B
LOC105227419	yellow	5517	UNC119	GO:0000003,GO:0000278,GO:0000281,GO:0000910,GO:0000922,GO:0001558,GO:0001932,GO:0001934,GO:0002119,GO:0002164,GO:0003008,GO:0003674,GO:0005488,GO:0005515,GO:0005575,GO:0005576,GO:0005622,GO:0005623,GO:0005737,GO:0005813,GO:0005815,GO:0005819,GO:0005829,GO:0005856,GO:0006810,GO:0006996,GO:0007049,GO:0007154,GO:0007165,GO:0007267,GO:0007268,GO:0007275,GO:0007399,GO:0007600,GO:0007601,GO:0007602,GO:…	-	-	TU	GMP-PDE, delta subunit	GMP_PDE_delta	protein unc-119 homolog
LOC105227462	yellow	NA	NA	NA	NA	NA	NA	NA	NA	NA
LOC105227485	yellow	16899	B9D1	GO:0001654,GO:0001701,GO:0001944,GO:0002065,GO:0003674,GO:0004888,GO:0005488,GO:0005515,GO:0005575,GO:0005622,GO:0005623,GO:0005737,GO:0005813,GO:0005815,GO:0005829,GO:0005856,GO:0005929,GO:0006996,GO:0007154,GO:0007165,GO:0007166,GO:0007224,GO:0007275,GO:0007423,GO:0007568,GO:0007610,GO:0008104,GO:0008150,GO:0008158,GO:0008340,GO:0009653,GO:0009790,GO:0009792,GO:0009888,GO:0009987,GO:0010259,GO:…	ko:K16744	-	S	B9 domain-containing protein	B9-C2	B9 domain-containing protein 1
LOC105227504	yellow	5579	TMC5	-	ko:K21988	-	S	TMC domain	TMC	transmembrane channel-like protein 7
LOC105227547	yellow	5620	unc-32	GO:0000220,GO:0001654,GO:0001666,GO:0001763,GO:0002009,GO:0002119,GO:0002164,GO:0003674,GO:0003824,GO:0005215,GO:0005488,GO:0005515,GO:0005516,GO:0005575,GO:0005622,GO:0005623,GO:0005737,GO:0005768,GO:0005769,GO:0005773,GO:0005774,GO:0005886,GO:0006139,GO:0006163,GO:0006164,GO:0006725,GO:0006753,GO:0006754,GO:0006793,GO:0006796,GO:0006807,GO:0006810,GO:0006811,GO:0006812,GO:0006873,GO:0006885,GO:…	ko:K02154	ko00190,ko01100,ko04142,ko04145,ko04721,ko04966,ko05110,ko05120,ko05152,ko05165,ko05323,map00190,map01100,map04142,map04145,map04721,map04966,map05110,map05120,map05152,map05165,map05323	P	Essential component of the vacuolar proton pump (V- ATPase), a multimeric enzyme that catalyzes the translocation of protons across the membranes. Required for assembly and activity of the V-ATPase	V_ATPase_I	V-type proton ATPase 116 kDa subunit a, transcript variant X2
LOC105227621	yellow	5707	APMAP	GO:0003674,GO:0003824,GO:0004064,GO:0005575,GO:0005622,GO:0005623,GO:0005737,GO:0005783,GO:0009986,GO:0012505,GO:0016020,GO:0016787,GO:0016788,GO:0043226,GO:0043227,GO:0043229,GO:0043231,GO:0044424,GO:0044444,GO:0044464,GO:0052689	ko:K21407	-	J	strictosidine synthase activity. It is involved in the biological process described with biosynthetic process	Str_synth	adipocyte plasma membrane-associated protein, transcript variant X1
LOC105227692	yellow	5778	SLC25A34	GO:0003674,GO:0005215,GO:0005575,GO:0005622,GO:0005623,GO:0005737,GO:0005739,GO:0005740,GO:0005743,GO:0006810,GO:0006839,GO:0008150,GO:0016020,GO:0016021,GO:0019866,GO:0022857,GO:0031090,GO:0031224,GO:0031966,GO:0031967,GO:0031975,GO:0043226,GO:0043227,GO:0043229,GO:0043231,GO:0044422,GO:0044424,GO:0044425,GO:0044429,GO:0044444,GO:0044446,GO:0044464,GO:0051179,GO:0051234,GO:0055085	ko:K15117	-	C	Belongs to the mitochondrial carrier (TC 2.A.29) family	Mito_carr	solute carrier family 25 member 35
LOC105227709	yellow	5795	NCAPG	GO:0000070,GO:0000278,GO:0000280,GO:0000281,GO:0000785,GO:0000793,GO:0000796,GO:0000819,GO:0000910,GO:0005575,GO:0005622,GO:0005623,GO:0005634,GO:0005694,GO:0005737,GO:0005829,GO:0006323,GO:0006996,GO:0007049,GO:0007059,GO:0007076,GO:0008150,GO:0009987,GO:0016043,GO:0022402,GO:0022411,GO:0030261,GO:0032991,GO:0043226,GO:0043227,GO:0043228,GO:0043229,GO:0043231,GO:0043232,GO:0044422,GO:0044424,GO:…	ko:K06678	ko04111,map04111	BD	It is involved in the biological process described with mitotic chromosome condensation	Cnd3,UVR	condensin complex subunit 3
LOC105227728	yellow	5811	SNX16	GO:0001881,GO:0003674,GO:0005488,GO:0005515,GO:0005543,GO:0005575,GO:0005622,GO:0005623,GO:0005737,GO:0005768,GO:0005769,GO:0005770,GO:0005771,GO:0006605,GO:0006622,GO:0006623,GO:0006810,GO:0006886,GO:0007034,GO:0007041,GO:0008104,GO:0008150,GO:0008152,GO:0008289,GO:0008333,GO:0008582,GO:0009987,GO:0010008,GO:0012505,GO:0015031,GO:0015833,GO:0016020,GO:0016192,GO:0016482,GO:0019898,GO:0023051,GO:…	ko:K17928	-	U	Phosphatidylinositol binding	PX	sorting nexin-16
LOC105227730	yellow	5814	ANGEL1	GO:0003674,GO:0003676,GO:0003723,GO:0003729,GO:0003730,GO:0005488,GO:0005515,GO:0005575,GO:0005622,GO:0005623,GO:0005634,GO:0005654,GO:0005737,GO:0005783,GO:0005794,GO:0005801,GO:0005829,GO:0007346,GO:0008150,GO:0008190,GO:0009892,GO:0009893,GO:0009894,GO:0009895,GO:0010468,GO:0010604,GO:0010605,GO:0010608,GO:0010628,GO:0012505,GO:0015030,GO:0016604,GO:0019219,GO:0019222,GO:0019904,GO:0031323,GO:…	ko:K18729	-	K	Endonuclease/Exonuclease/phosphatase family	Exo_endo_phos	protein angel
LOC105227731	yellow	5815	-	GO:0000278,GO:0000281,GO:0000910,GO:0003674,GO:0003779,GO:0005488,GO:0005515,GO:0005575,GO:0005622,GO:0005623,GO:0005634,GO:0005654,GO:0005856,GO:0007049,GO:0008092,GO:0008150,GO:0009987,GO:0015629,GO:0022402,GO:0031974,GO:0031981,GO:0043226,GO:0043227,GO:0043228,GO:0043229,GO:0043231,GO:0043232,GO:0043233,GO:0044422,GO:0044424,GO:0044428,GO:0044446,GO:0044464,GO:0051301,GO:0061640,GO:0070013,GO:…	ko:K18621	-	DZ	Pleckstrin homology domain.	PH	uncharacterized LOC105227731
LOC105227771	yellow	13422	-	GO:0005575,GO:0005623,GO:0005886,GO:0005887,GO:0007154,GO:0007165,GO:0007166,GO:0008150,GO:0009987,GO:0016020,GO:0016021,GO:0023052,GO:0031224,GO:0031226,GO:0044425,GO:0044459,GO:0044464,GO:0050789,GO:0050794,GO:0050896,GO:0051716,GO:0065007,GO:0071944	-	-	S	Tetraspanin family	Tetraspannin	protein late bloomer
LOC105227896	yellow	5962	MRPS31	GO:0000313,GO:0000314,GO:0003674,GO:0003735,GO:0005198,GO:0005488,GO:0005515,GO:0005575,GO:0005622,GO:0005623,GO:0005634,GO:0005730,GO:0005737,GO:0005739,GO:0005740,GO:0005743,GO:0005759,GO:0005761,GO:0005763,GO:0005840,GO:0006412,GO:0006414,GO:0006415,GO:0006518,GO:0006807,GO:0008150,GO:0008152,GO:0009058,GO:0009059,GO:0009987,GO:0010467,GO:0015935,GO:0016020,GO:0016043,GO:0019538,GO:0019866,GO:…	ko:K17410	-	J	structural constituent of ribosome	MRP-S31	28S ribosomal protein S31, mitochondrial
LOC105227915	yellow	5983	ETF1	GO:0000184,GO:0000956,GO:0003674,GO:0003676,GO:0003723,GO:0003729,GO:0003747,GO:0005488,GO:0005575,GO:0005622,GO:0005623,GO:0005737,GO:0005829,GO:0006139,GO:0006401,GO:0006402,GO:0006412,GO:0006415,GO:0006417,GO:0006449,GO:0006464,GO:0006479,GO:0006518,GO:0006725,GO:0006807,GO:0007154,GO:0007165,GO:0007166,GO:0007224,GO:0008079,GO:0008135,GO:0008150,GO:0008152,GO:0008213,GO:0009056,GO:0009057,GO:…	ko:K03265	ko03015,map03015	J	Translation release factor activity, codon specific. It is involved in the biological process described with translational termination	eRF1_1,eRF1_2,eRF1_3	eukaryotic peptide chain release factor subunit 1, transcript variant X1
LOC105227952	yellow	6019	SLC16A2	GO:0003333,GO:0003674,GO:0005215,GO:0005342,GO:0005575,GO:0005623,GO:0005886,GO:0005887,GO:0006725,GO:0006726,GO:0006727,GO:0006810,GO:0006811,GO:0006820,GO:0006865,GO:0008028,GO:0008055,GO:0008150,GO:0008152,GO:0008509,GO:0008514,GO:0009058,GO:0009914,GO:0009987,GO:0010817,GO:0015075,GO:0015171,GO:0015291,GO:0015318,GO:0015349,GO:0015711,GO:0015718,GO:0015801,GO:0015849,GO:0016020,GO:0016021,GO:…	ko:K08187,ko:K08231	ko04919,ko04974,map04919,map04974	G	It is involved in the biological process described with transmembrane transport	MFS_1	monocarboxylate transporter 10, transcript variant X1
LOC105228063	yellow	6120	2025-09-07	GO:0000003,GO:0000166,GO:0000278,GO:0000281,GO:0000902,GO:0000904,GO:0000910,GO:0000912,GO:0000915,GO:0001725,GO:0001882,GO:0001883,GO:0003674,GO:0003779,GO:0003824,GO:0003924,GO:0005198,GO:0005488,GO:0005515,GO:0005525,GO:0005575,GO:0005576,GO:0005622,GO:0005623,GO:0005634,GO:0005737,GO:0005829,GO:0005856,GO:0005886,GO:0005929,GO:0005930,GO:0005938,GO:0005940,GO:0006915,GO:0006996,GO:0007010,GO:…	ko:K16944	-	DUZ	Belongs to the TRAFAC class TrmE-Era-EngA-EngB-Septin- like GTPase superfamily. Septin GTPase family	Septin	protein peanut
LOC105228084	yellow	6140	PABPC4	GO:0000003,GO:0000226,GO:0000278,GO:0000280,GO:0000375,GO:0000377,GO:0000398,GO:0000910,GO:0000932,GO:0002119,GO:0002164,GO:0003002,GO:0003006,GO:0003674,GO:0003676,GO:0003723,GO:0003727,GO:0003729,GO:0003730,GO:0005488,GO:0005515,GO:0005575,GO:0005622,GO:0005623,GO:0005634,GO:0005737,GO:0005829,GO:0005844,GO:0006139,GO:0006396,GO:0006397,GO:0006401,GO:0006412,GO:0006417,GO:0006518,GO:0006725,GO:…	ko:K13126	ko03013,ko03015,ko03018,map03013,map03015,map03018	AJ	Binds the poly(A) tail of mRNA	PABP,RRM_1	polyadenylate-binding protein, transcript variant X1
LOC105228235	yellow	6316	PORCN	GO:0001704,GO:0001706,GO:0001708,GO:0001709,GO:0001711,GO:0001714,GO:0002790,GO:0003002,GO:0003674,GO:0003824,GO:0005488,GO:0005515,GO:0005575,GO:0005622,GO:0005623,GO:0005737,GO:0005783,GO:0005789,GO:0005886,GO:0005887,GO:0006464,GO:0006497,GO:0006807,GO:0006810,GO:0007154,GO:0007165,GO:0007166,GO:0007267,GO:0007275,GO:0007346,GO:0007369,GO:0007389,GO:0007492,GO:0008104,GO:0008150,GO:0008152,GO:…	ko:K00181	ko04310,map04310	S	Protein-serine O-palmitoleoyltransferase that acts as a key regulator of the Wnt signaling pathway by mediating the attachment of palmitoleate, a 16-carbon monounsaturated fatty acid (C16 1), to Wnt proteins. Serine palmitoleylation of Wnt proteins is required for efficient binding to frizzled receptors	MBOAT	protein-serine O-palmitoleoyltransferase porcupine
LOC105228266	yellow	6360	DDAH2	GO:0000052,GO:0001505,GO:0003674,GO:0003824,GO:0005488,GO:0005575,GO:0005622,GO:0005623,GO:0005737,GO:0005815,GO:0005829,GO:0005856,GO:0006082,GO:0006520,GO:0006525,GO:0006527,GO:0006807,GO:0006809,GO:0007154,GO:0007165,GO:0007263,GO:0008150,GO:0008152,GO:0009056,GO:0009058,GO:0009063,GO:0009064,GO:0009065,GO:0009889,GO:0009891,GO:0009893,GO:0009987,GO:0010941,GO:0015630,GO:0016054,GO:0016403,GO:…	ko:K01482	-	G	Hydrolase activity, acting on carbon-nitrogen (but not peptide) bonds, in linear amidines	Amidinotransf	N(G),N(G)-dimethylarginine dimethylaminohydrolase 1
LOC105228448	yellow	6536	LTV1	GO:0000054,GO:0000056,GO:0003674,GO:0005488,GO:0005515,GO:0005575,GO:0005622,GO:0005623,GO:0005634,GO:0005654,GO:0005737,GO:0005768,GO:0005770,GO:0005773,GO:0005774,GO:0005829,GO:0005840,GO:0006139,GO:0006259,GO:0006260,GO:0006261,GO:0006364,GO:0006396,GO:0006403,GO:0006405,GO:0006611,GO:0006725,GO:0006807,GO:0006810,GO:0006886,GO:0006913,GO:0007049,GO:0008104,GO:0008150,GO:0008152,GO:0008361,GO:…	ko:K14798	-	S	Low temperature viability protein	LTV	protein LTV1 homolog
LOC105228509	yellow	6583	-	-	-	-	T	Domain abundant in complement control proteins; SUSHI repeat; short complement-like repeat (SCR)	Ldl_recept_a	uncharacterized LOC105228509
LOC105228511	yellow	NA	NA	NA	NA	NA	NA	NA	NA	NA
LOC105228529	yellow	6607	KPNA4	GO:0000003,GO:0000280,GO:0000302,GO:0002119,GO:0002164,GO:0003006,GO:0003674,GO:0005048,GO:0005102,GO:0005112,GO:0005215,GO:0005488,GO:0005515,GO:0005575,GO:0005622,GO:0005623,GO:0005634,GO:0005635,GO:0005643,GO:0005654,GO:0005737,GO:0005829,GO:0006606,GO:0006607,GO:0006810,GO:0006886,GO:0006913,GO:0006950,GO:0006979,GO:0006996,GO:0006997,GO:0006999,GO:0007049,GO:0007127,GO:0007275,GO:0007276,GO:…	-	-	U	transporter activity. It is involved in the biological process described with protein import into nucleus	Arm,Arm_3,IBB	importin subunit alpha-3, transcript variant X1
LOC105228536	yellow	6616	DIMT1	GO:0000154,GO:0000179,GO:0001510,GO:0003674,GO:0003824,GO:0005575,GO:0005622,GO:0005623,GO:0005634,GO:0005654,GO:0005730,GO:0005737,GO:0005739,GO:0005759,GO:0005829,GO:0006139,GO:0006364,GO:0006396,GO:0006725,GO:0006807,GO:0008150,GO:0008152,GO:0008168,GO:0008170,GO:0008173,GO:0008649,GO:0008757,GO:0009451,GO:0009893,GO:0009987,GO:0010467,GO:0010468,GO:0010604,GO:0010628,GO:0016070,GO:0016072,GO:…	ko:K14191	-	A	Belongs to the class I-like SAM-binding methyltransferase superfamily. rRNA adenine N(6)-methyltransferase family	RrnaAD	probable dimethyladenosine transferase
LOC105228614	yellow	NA	NA	NA	NA	NA	NA	NA	NA	NA
LOC105228643	yellow	6691	SSRP1	GO:0000003,GO:0000981,GO:0001672,GO:0001932,GO:0001933,GO:0002064,GO:0002065,GO:0002066,GO:0003006,GO:0003674,GO:0003676,GO:0003677,GO:0003682,GO:0003700,GO:0005488,GO:0005515,GO:0005575,GO:0005622,GO:0005623,GO:0005634,GO:0005654,GO:0005730,GO:0006139,GO:0006351,GO:0006354,GO:0006355,GO:0006357,GO:0006366,GO:0006368,GO:0006725,GO:0006807,GO:0007276,GO:0007281,GO:0007292,GO:0008023,GO:0008064,GO:…	ko:K09272	-	B	Component of the FACT complex, a general chromatin factor that acts to reorganize nucleosomes. The FACT complex is involved in multiple processes that require DNA as a template such as mRNA elongation, DNA replication and DNA repair. During transcription elongation the FACT complex acts as a histone chaperone that both destabilizes and restores nucleosomal structure. It facilitates the passage of…	HMG_box,POB3_N,Rtt106,SSrecog	FACT complex subunit Ssrp1
LOC105228809	yellow	6868	UBE2G2	GO:0000209,GO:0003674,GO:0003824,GO:0004842,GO:0005488,GO:0005515,GO:0005575,GO:0005622,GO:0005623,GO:0005737,GO:0005783,GO:0005829,GO:0006464,GO:0006486,GO:0006487,GO:0006508,GO:0006511,GO:0006807,GO:0006950,GO:0008150,GO:0008152,GO:0009056,GO:0009057,GO:0009058,GO:0009059,GO:0009100,GO:0009101,GO:0009892,GO:0009894,GO:0009895,GO:0009987,GO:0010033,GO:0010243,GO:0010498,GO:0010605,GO:0012505,GO:…	ko:K04555	ko04120,ko04141,ko05012,map04120,map04141,map05012	O	Belongs to the ubiquitin-conjugating enzyme family	UQ_con	ubiquitin-conjugating enzyme E2 G2
LOC105228818	yellow	NA	NA	NA	NA	NA	NA	NA	NA	NA
LOC105228825	yellow	6885	SPAG7	-	-	-	S	nucleic acid binding	R3H	sperm-associated antigen 7 homolog
LOC105228840	yellow	6896	NAA15	GO:0003674,GO:0003824,GO:0005488,GO:0005575,GO:0005622,GO:0005623,GO:0005634,GO:0005667,GO:0005737,GO:0005829,GO:0006355,GO:0006464,GO:0006473,GO:0006474,GO:0006807,GO:0008080,GO:0008150,GO:0008152,GO:0009889,GO:0009891,GO:0009893,GO:0009987,GO:0010467,GO:0010468,GO:0010556,GO:0010557,GO:0010604,GO:0010628,GO:0010941,GO:0016407,GO:0016410,GO:0016740,GO:0016746,GO:0016747,GO:0017196,GO:0018193,GO:…	ko:K20792	-	B	NMDA receptor-regulated protein 1	NARP1,TPR_2,TPR_8	N-alpha-acetyltransferase 16, NatA auxiliary subunit
LOC105228846	yellow	6901	CCNL1	GO:0000079,GO:0000307,GO:0001932,GO:0001934,GO:0003674,GO:0005575,GO:0005622,GO:0005623,GO:0005634,GO:0005654,GO:0006355,GO:0006357,GO:0008023,GO:0008150,GO:0009889,GO:0009891,GO:0009893,GO:0010468,GO:0010556,GO:0010557,GO:0010562,GO:0010604,GO:0010628,GO:0016538,GO:0016604,GO:0016607,GO:0019207,GO:0019219,GO:0019220,GO:0019222,GO:0019887,GO:0030234,GO:0031323,GO:0031325,GO:0031326,GO:0031328,GO:…	ko:K02333,ko:K11459	ko01100,ko04550,ko05202,ko05206,map01100,map04550,map05202,map05206	D	Protein kinase binding. It is involved in the biological process described with	Cyclin_C,Cyclin_N	cyclin-L1
LOC105228893	yellow	6947	SLC26A11	GO:0000323,GO:0003674,GO:0005215,GO:0005216,GO:0005253,GO:0005254,GO:0005310,GO:0005342,GO:0005575,GO:0005622,GO:0005623,GO:0005634,GO:0005654,GO:0005737,GO:0005764,GO:0005765,GO:0005773,GO:0005774,GO:0005783,GO:0005794,GO:0005886,GO:0005887,GO:0006810,GO:0006811,GO:0006820,GO:0006821,GO:0006835,GO:0006873,GO:0006885,GO:0008150,GO:0008272,GO:0008509,GO:0008514,GO:0009987,GO:0012505,GO:0015075,GO:…	ko:K14708	-	P	Sulfate transmembrane transporter activity. It is involved in the biological process described with sulfate transport	STAS,Sulfate_transp	sodium-independent sulfate anion transporter
LOC105228896	yellow	17486	DROSHA	GO:0000003,GO:0001530,GO:0001709,GO:0002165,GO:0002682,GO:0002694,GO:0003006,GO:0003674,GO:0003676,GO:0003723,GO:0003725,GO:0003824,GO:0004518,GO:0004519,GO:0004521,GO:0004525,GO:0004540,GO:0005488,GO:0005515,GO:0005575,GO:0005622,GO:0005623,GO:0005634,GO:0005654,GO:0006139,GO:0006396,GO:0006725,GO:0006807,GO:0006950,GO:0006952,GO:0007275,GO:0007276,GO:0007281,GO:0007292,GO:0007293,GO:0007294,GO:…	ko:K03685	ko03008,ko05205,map03008,map05205	A	It is involved in the biological process described with RNA processing	Ribonucleas_3_3,Ribonuclease_3,dsrm	ribonuclease 3
LOC105228969	yellow	13659	-	GO:0000902,GO:0002119,GO:0002164,GO:0003002,GO:0003674,GO:0003824,GO:0003989,GO:0005575,GO:0005622,GO:0005623,GO:0005737,GO:0005783,GO:0005789,GO:0005975,GO:0005976,GO:0005977,GO:0006073,GO:0006082,GO:0006091,GO:0006112,GO:0006629,GO:0006631,GO:0006633,GO:0006638,GO:0006639,GO:0006641,GO:0007163,GO:0007275,GO:0007389,GO:0008150,GO:0008152,GO:0008610,GO:0009058,GO:0009653,GO:0009743,GO:0009744,GO:…	ko:K11262	ko00061,ko00254,ko00620,ko00640,ko01100,ko01110,ko01212,ko04152,ko04910,ko04922,map00061,map00254,map00620,map00640,map01100,map01110,map01212,map04152,map04910,map04922	I	acetyl-CoA carboxylase activity. It is involved in the biological process described with fatty acid biosynthetic process	ACC_central,Biotin_carb_C,Biotin_carb_N,Biotin_lipoyl,CPSase_L_D2,Carboxyl_trans	acetyl-CoA carboxylase
LOC105228994	yellow	7039	PIGN	GO:0003674,GO:0003824,GO:0005575,GO:0005622,GO:0005623,GO:0005737,GO:0005783,GO:0005789,GO:0005829,GO:0005886,GO:0006464,GO:0006497,GO:0006505,GO:0006506,GO:0006629,GO:0006643,GO:0006644,GO:0006650,GO:0006661,GO:0006664,GO:0006793,GO:0006796,GO:0006807,GO:0008150,GO:0008152,GO:0008610,GO:0008654,GO:0009058,GO:0009059,GO:0009247,GO:0009987,GO:0012505,GO:0016020,GO:0016021,GO:0016254,GO:0016740,GO:…	ko:K05285,ko:K06626	ko00563,ko01100,ko04110,ko04114,ko04115,ko04151,ko04218,ko04391,ko04934,ko05161,ko05162,ko05165,ko05200,ko05203,ko05206,ko05215,ko05222,ko05226,map00563,map01100,map04110,map04114,map04115,map04151,map04218,map04391,map04934,map05161,map05162,map05165,map05200,map05203,map05206,map05215,map05222,map05226	T	Transferase activity. It is involved in the biological process described with GPI anchor biosynthetic process	Phosphodiest,PigN	GPI ethanolamine phosphate transferase 1
LOC105229013	yellow	7045	XPR1	GO:0000822,GO:0001501,GO:0001618,GO:0002376,GO:0002520,GO:0002521,GO:0002573,GO:0003674,GO:0004888,GO:0004930,GO:0005215,GO:0005488,GO:0005575,GO:0005622,GO:0005623,GO:0005737,GO:0005886,GO:0006810,GO:0006811,GO:0006817,GO:0006820,GO:0006873,GO:0007154,GO:0007165,GO:0007186,GO:0007275,GO:0007399,GO:0007417,GO:0008144,GO:0008150,GO:0008509,GO:0009605,GO:0009607,GO:0009615,GO:0009987,GO:0010001,GO:…	-	-	U	EXS family	EXS,SPX	xenotropic and polytropic retrovirus receptor 1
LOC105229082	yellow	7119	TCAIM	GO:0005575,GO:0005622,GO:0005623,GO:0005737,GO:0005739,GO:0043226,GO:0043227,GO:0043229,GO:0043231,GO:0044424,GO:0044444,GO:0044464	-	-	S	Domain of unknown function (DUF4461)	DUF4460,DUF4461	T-cell activation inhibitor, mitochondrial
LOC105229224	yellow	7251	TIMM21	GO:0005575,GO:0005622,GO:0005623,GO:0005737,GO:0005739,GO:0005740,GO:0005743,GO:0005744,GO:0006605,GO:0006626,GO:0006810,GO:0006839,GO:0006886,GO:0006996,GO:0007005,GO:0008104,GO:0008150,GO:0008535,GO:0009987,GO:0010257,GO:0015031,GO:0015833,GO:0016020,GO:0016043,GO:0017004,GO:0017038,GO:0019866,GO:0022607,GO:0030150,GO:0031090,GO:0031966,GO:0031967,GO:0031975,GO:0032981,GO:0032991,GO:0033036,GO:…	ko:K17796	-	S	It is involved in the biological process described with protein import into mitochondrial matrix	TIM21	mitochondrial import inner membrane translocase subunit Tim21
LOC105229308	yellow	7364	PLA2G15	GO:0000323,GO:0003674,GO:0003824,GO:0004620,GO:0004622,GO:0004623,GO:0005488,GO:0005543,GO:0005575,GO:0005576,GO:0005615,GO:0005622,GO:0005623,GO:0005634,GO:0005654,GO:0005737,GO:0005764,GO:0005773,GO:0006082,GO:0006629,GO:0006631,GO:0006643,GO:0006644,GO:0006650,GO:0006665,GO:0006672,GO:0006793,GO:0006796,GO:0006807,GO:0008150,GO:0008152,GO:0008289,GO:0008374,GO:0009056,GO:0009062,GO:0009395,GO:…	ko:K06129	ko00564,ko04142,map00564,map04142	G	O-acyltransferase activity. It is involved in the biological process described with lipid metabolic process	LCAT	group XV phospholipase A2
LOC105229350	yellow	7423	DNAJC7	GO:0001671,GO:0003674,GO:0005488,GO:0005515,GO:0005575,GO:0005622,GO:0005623,GO:0005634,GO:0005654,GO:0005737,GO:0005829,GO:0006457,GO:0006458,GO:0008047,GO:0008150,GO:0009987,GO:0030234,GO:0031072,GO:0031974,GO:0031981,GO:0032781,GO:0043085,GO:0043226,GO:0043227,GO:0043229,GO:0043231,GO:0043233,GO:0043462,GO:0044093,GO:0044422,GO:0044424,GO:0044428,GO:0044444,GO:0044446,GO:0044464,GO:0048583,GO:…	ko:K09527	-	O	DnaJ molecular chaperone homology domain	DnaJ,TPR_1,TPR_16,TPR_2,TPR_8	dnaJ homolog subfamily C member 7, transcript variant X2
LOC105229414	yellow	7495	CDKAL1	GO:0002064,GO:0002065,GO:0002066,GO:0002067,GO:0002068,GO:0003309,GO:0003323,GO:0003674,GO:0003824,GO:0005575,GO:0005622,GO:0005623,GO:0005737,GO:0005783,GO:0005789,GO:0005791,GO:0006139,GO:0006396,GO:0006399,GO:0006400,GO:0006412,GO:0006518,GO:0006725,GO:0006807,GO:0007275,GO:0008033,GO:0008150,GO:0008152,GO:0009058,GO:0009059,GO:0009451,GO:0009888,GO:0009987,GO:0010467,GO:0012505,GO:0016020,GO:…	ko:K15865,ko:K20280	-	J	4 iron, 4 sulfur cluster binding. It is involved in the biological process described with RNA modification	Radical_SAM,TRAM,UPF0004	threonylcarbamoyladenosine tRNA methylthiotransferase
LOC105229424	yellow	7507	-	GO:0005575,GO:0005622,GO:0005623,GO:0005737,GO:0005777,GO:0042579,GO:0043226,GO:0043227,GO:0043229,GO:0043231,GO:0044424,GO:0044444,GO:0044464	ko:K13349	ko04146,map04146	S	Belongs to the peroxisomal membrane protein PXMP2 4 family	Mpv17_PMP22	mpv17-like protein
LOC105229446	yellow	7544	ABCF3	GO:0001932,GO:0001934,GO:0003674,GO:0005488,GO:0005515,GO:0005575,GO:0005622,GO:0005623,GO:0005737,GO:0005829,GO:0005840,GO:0006417,GO:0008150,GO:0009889,GO:0009893,GO:0010468,GO:0010556,GO:0010562,GO:0010604,GO:0010608,GO:0010941,GO:0019220,GO:0019222,GO:0022626,GO:0031323,GO:0031325,GO:0031326,GO:0031399,GO:0031401,GO:0032268,GO:0032270,GO:0032991,GO:0033135,GO:0033138,GO:0034248,GO:0042325,GO:…	ko:K06158	-	EJ	ATP- binding	ABC_tran,ABC_tran_Xtn	ATP-binding cassette sub-family F member 3
LOC105229517	yellow	7617	RIOK2	GO:0002119,GO:0002164,GO:0003674,GO:0003824,GO:0004672,GO:0005575,GO:0005622,GO:0005623,GO:0005634,GO:0005654,GO:0005737,GO:0005829,GO:0006139,GO:0006364,GO:0006396,GO:0006464,GO:0006468,GO:0006725,GO:0006793,GO:0006796,GO:0006807,GO:0007088,GO:0007275,GO:0007346,GO:0007399,GO:0008150,GO:0008152,GO:0008284,GO:0009791,GO:0009893,GO:0009987,GO:0010467,GO:0010468,GO:0010564,GO:0010604,GO:0010628,GO:…	ko:K07179	ko03008,map03008	T	protein serine threonine kinase activity. It is involved in the biological process described with protein phosphorylation	RIO1,Rio2_N	serine/threonine-protein kinase rio2
LOC105229537	yellow	7636	TNS3	GO:0001655,GO:0001822,GO:0002009,GO:0002165,GO:0003674,GO:0003779,GO:0005102,GO:0005488,GO:0005515,GO:0005575,GO:0005622,GO:0005623,GO:0005737,GO:0005829,GO:0005912,GO:0005924,GO:0005925,GO:0006928,GO:0006996,GO:0007010,GO:0007016,GO:0007275,GO:0007444,GO:0007472,GO:0007475,GO:0007476,GO:0007552,GO:0007560,GO:0008092,GO:0008104,GO:0008150,GO:0008152,GO:0008284,GO:0008285,GO:0008587,GO:0009653,GO:…	ko:K03258,ko:K18080	ko03013,ko04150,ko04151,ko05205,map03013,map04150,map04151,map05205	TZ	Phosphotyrosine-binding domain	C1_1,PTB,PTEN_C2,SH2	tensin-3
LOC105229567	yellow	7683	-	GO:0001664,GO:0003674,GO:0005102,GO:0005488,GO:0005515,GO:0005575,GO:0005576,GO:0005615,GO:0007154,GO:0007165,GO:0007186,GO:0008150,GO:0009987,GO:0023052,GO:0044421,GO:0050789,GO:0050794,GO:0050896,GO:0051716,GO:0065007	-	-	-	-	-	uncharacterized LOC105229567
LOC105229593	yellow	17798	amt-3	GO:0003008,GO:0003674,GO:0005215,GO:0005575,GO:0005623,GO:0005886,GO:0005887,GO:0006810,GO:0006811,GO:0006812,GO:0007568,GO:0007600,GO:0007606,GO:0007608,GO:0008150,GO:0008324,GO:0008519,GO:0009593,GO:0009636,GO:0009987,GO:0010035,GO:0015075,GO:0015695,GO:0015696,GO:0016020,GO:0016021,GO:0022857,GO:0031224,GO:0031226,GO:0032501,GO:0032502,GO:0034220,GO:0042221,GO:0044425,GO:0044459,GO:0044464,GO:…	ko:K03320	-	P	Ammonium transmembrane transporter activity. It is involved in the biological process described with ammonium transmembrane transport	Ammonium_transp	putative ammonium transporter 2
LOC105229611	yellow	7733	SARNP	GO:0000122,GO:0000346,GO:0000976,GO:0000977,GO:0000978,GO:0000981,GO:0000982,GO:0000987,GO:0001012,GO:0001067,GO:0001078,GO:0001227,GO:0002164,GO:0002376,GO:0002520,GO:0003002,GO:0003674,GO:0003676,GO:0003677,GO:0003690,GO:0003700,GO:0005488,GO:0005515,GO:0005575,GO:0005622,GO:0005623,GO:0005634,GO:0005654,GO:0005737,GO:0006139,GO:0006355,GO:0006357,GO:0006396,GO:0006397,GO:0006403,GO:0006405,GO:…	ko:K18732	-	D	Putative DNA-binding (bihelical) motif predicted to be involved in chromosomal organisation	SAP	SAP domain-containing ribonucleoprotein
LOC105229645	yellow	17776	amt-3	GO:0003008,GO:0003674,GO:0005215,GO:0005575,GO:0005623,GO:0005886,GO:0005887,GO:0006810,GO:0006811,GO:0006812,GO:0007568,GO:0007600,GO:0007606,GO:0007608,GO:0008150,GO:0008324,GO:0008519,GO:0009593,GO:0009636,GO:0009987,GO:0010035,GO:0015075,GO:0015695,GO:0015696,GO:0016020,GO:0016021,GO:0022857,GO:0031224,GO:0031226,GO:0032501,GO:0032502,GO:0034220,GO:0042221,GO:0044425,GO:0044459,GO:0044464,GO:…	ko:K03320	-	P	Ammonium transmembrane transporter activity. It is involved in the biological process described with ammonium transmembrane transport	Ammonium_transp	putative ammonium transporter 3
LOC105229731	yellow	7837	TRIP4	GO:0002020,GO:0002119,GO:0002164,GO:0003674,GO:0003712,GO:0003713,GO:0005102,GO:0005488,GO:0005515,GO:0005575,GO:0005622,GO:0005623,GO:0005634,GO:0005654,GO:0005737,GO:0006355,GO:0006810,GO:0007154,GO:0007165,GO:0007275,GO:0008134,GO:0008150,GO:0009719,GO:0009725,GO:0009755,GO:0009791,GO:0009889,GO:0009891,GO:0009893,GO:0009987,GO:0010033,GO:0010468,GO:0010556,GO:0010557,GO:0010604,GO:0010628,GO:…	-	-	K	binding. It is involved in the biological process described with regulation of transcription, DNA-templated	ASCH,zf-C2HC5	activating signal cointegrator 1
LOC105229823	yellow	7914	FAM50A	GO:0000003,GO:0003674,GO:0003676,GO:0003723,GO:0005488,GO:0005575,GO:0005576,GO:0005622,GO:0005623,GO:0005634,GO:0005654,GO:0007276,GO:0007283,GO:0007610,GO:0007626,GO:0008150,GO:0019953,GO:0022414,GO:0031974,GO:0031981,GO:0032501,GO:0032504,GO:0043226,GO:0043227,GO:0043229,GO:0043231,GO:0043233,GO:0044421,GO:0044422,GO:0044424,GO:0044428,GO:0044446,GO:0044464,GO:0044703,GO:0045171,GO:0048232,GO:…	ko:K13119	-	S	XAP5, circadian clock regulator	XAP5	protein FAM50 homolog
LOC105229950	yellow	17901	-	-	-	-	-	-	DUF4728	uncharacterized LOC105229950
LOC105230056	yellow	8158	LAMC3	GO:0000902,GO:0000904,GO:0001654,GO:0003008,GO:0003674,GO:0005198,GO:0005201,GO:0005488,GO:0005575,GO:0005576,GO:0005604,GO:0005605,GO:0005606,GO:0005615,GO:0005622,GO:0005623,GO:0005737,GO:0005783,GO:0005788,GO:0006464,GO:0006807,GO:0006928,GO:0006935,GO:0007044,GO:0007155,GO:0007275,GO:0007399,GO:0007409,GO:0007411,GO:0007417,GO:0007420,GO:0007423,GO:0007431,GO:0007435,GO:0007492,GO:0007494,GO:…	ko:K05635,ko:K06247	ko04151,ko04510,ko04512,ko05020,ko05145,ko05146,ko05165,ko05200,ko05222,map04151,map04510,map04512,map05020,map05145,map05146,map05165,map05200,map05222	W	Laminin subunit	Laminin_B,Laminin_EGF,Laminin_N	laminin subunit gamma-1
LOC105230103	yellow	8217	SND1	GO:0000003,GO:0003674,GO:0003712,GO:0003713,GO:0003824,GO:0004518,GO:0005488,GO:0005515,GO:0005575,GO:0005622,GO:0005623,GO:0005634,GO:0005737,GO:0005829,GO:0006139,GO:0006401,GO:0006725,GO:0006807,GO:0007276,GO:0007283,GO:0008150,GO:0008152,GO:0009056,GO:0009057,GO:0009889,GO:0009891,GO:0009892,GO:0009893,GO:0009987,GO:0010468,GO:0010528,GO:0010529,GO:0010556,GO:0010557,GO:0010604,GO:0010605,GO:…	ko:K13221,ko:K15979	ko05169,ko05203,map05169,map05203	K	It is involved in the biological process described with gene silencing by RNA	SNase,TUDOR	staphylococcal nuclease domain-containing protein 1
LOC105230146	yellow	8249	DDX27	GO:0003674,GO:0003724,GO:0003824,GO:0004004,GO:0004386,GO:0005575,GO:0005622,GO:0005623,GO:0005634,GO:0005694,GO:0005730,GO:0005737,GO:0006139,GO:0006364,GO:0006396,GO:0006725,GO:0006807,GO:0008026,GO:0008150,GO:0008152,GO:0008186,GO:0009987,GO:0010467,GO:0010501,GO:0016070,GO:0016072,GO:0016462,GO:0016787,GO:0016817,GO:0016818,GO:0016887,GO:0017111,GO:0022613,GO:0031974,GO:0031981,GO:0034470,GO:…	ko:K13181	-	A	Belongs to the DEAD box helicase family	DEAD,Helicase_C	probable ATP-dependent RNA helicase DDX27
LOC105230150	yellow	8253	MED25	GO:0000122,GO:0002682,GO:0002697,GO:0002700,GO:0002759,GO:0002784,GO:0002805,GO:0002831,GO:0002920,GO:0003674,GO:0003712,GO:0005102,GO:0005488,GO:0005515,GO:0005575,GO:0005622,GO:0005623,GO:0005634,GO:0005654,GO:0005667,GO:0006139,GO:0006351,GO:0006352,GO:0006355,GO:0006357,GO:0006366,GO:0006367,GO:0006725,GO:0006807,GO:0007275,GO:0007399,GO:0008134,GO:0008150,GO:0008152,GO:0008285,GO:0009058,GO:…	ko:K15168	-	K	Mediator complex subunit 25 PTOV activation and synapsin 2	Med25,Med25_NR-box,Med25_SD1,Med25_VWA	mediator of RNA polymerase II transcription subunit 25
LOC105230217	yellow	8314	SF3A3	GO:0000003,GO:0000245,GO:0000375,GO:0000377,GO:0000389,GO:0000398,GO:0003674,GO:0003676,GO:0003723,GO:0005488,GO:0005515,GO:0005575,GO:0005622,GO:0005623,GO:0005634,GO:0005654,GO:0005681,GO:0005686,GO:0006139,GO:0006376,GO:0006396,GO:0006397,GO:0006725,GO:0006807,GO:0008150,GO:0008152,GO:0008380,GO:0009566,GO:0009987,GO:0010467,GO:0016043,GO:0016070,GO:0016071,GO:0016604,GO:0016607,GO:0019953,GO:…	ko:K12827	ko03040,map03040	A	nucleic acid binding	DUF3449,SF3A3,SF3a60_bindingd,Telomere_Sde2_2	splicing factor 3A subunit 3
LOC105230302	yellow	8420	-	-	-	-	S	Arrestin domain-containing protein 3-like	Arrestin_C,Arrestin_N	arrestin domain-containing protein 3
LOC105230397	yellow	8512	MRPS22	GO:0000313,GO:0000314,GO:0003674,GO:0003735,GO:0005198,GO:0005575,GO:0005622,GO:0005623,GO:0005737,GO:0005739,GO:0005740,GO:0005743,GO:0005759,GO:0005761,GO:0005763,GO:0005840,GO:0006412,GO:0006414,GO:0006415,GO:0006518,GO:0006807,GO:0008150,GO:0008152,GO:0009058,GO:0009059,GO:0009987,GO:0010467,GO:0015935,GO:0016020,GO:0016043,GO:0019538,GO:0019866,GO:0022411,GO:0031090,GO:0031966,GO:0031967,GO:…	ko:K17401	-	J	ribosomal protein S22	MRP-S22	28S ribosomal protein S22, mitochondrial
LOC105230485	yellow	18090	-	GO:0003674,GO:0005488,GO:0005549,GO:0005575,GO:0005623,GO:0005886,GO:0016020,GO:0030425,GO:0031252,GO:0031253,GO:0031256,GO:0032589,GO:0032590,GO:0036477,GO:0042995,GO:0043005,GO:0044425,GO:0044459,GO:0044463,GO:0044464,GO:0071944,GO:0097447,GO:0097458,GO:0098590,GO:0120025,GO:0120038	ko:K08471	-	T	Odorant receptor	7tm_6	odorant receptor 7a
LOC105230512	yellow	18156	COG6	GO:0000003,GO:0000139,GO:0003006,GO:0005575,GO:0005622,GO:0005623,GO:0005737,GO:0005794,GO:0005802,GO:0006810,GO:0006888,GO:0006891,GO:0007275,GO:0007548,GO:0008150,GO:0008152,GO:0008406,GO:0009653,GO:0009887,GO:0012505,GO:0016020,GO:0016192,GO:0017119,GO:0022414,GO:0030334,GO:0031090,GO:0031984,GO:0032501,GO:0032502,GO:0032588,GO:0032879,GO:0032991,GO:0035262,GO:0040012,GO:0043226,GO:0043227,GO:…	ko:K20293	-	S	It is involved in the biological process described with intra-Golgi vesicle-mediated transport	COG6	conserved oligomeric Golgi complex subunit 6
LOC105230584	yellow	8720	-	GO:0008150,GO:0033500,GO:0042592,GO:0042593,GO:0048878,GO:0065007,GO:0065008	ko:K07299	ko04066,ko04911,ko04919,ko04920,ko04922,ko04931,ko04976,ko05166,ko05200,ko05211,ko05230,map04066,map04911,map04919,map04920,map04922,map04931,map04976,map05166,map05200,map05211,map05230	G	Transmembrane transporter activity. It is involved in the biological process described with transmembrane transport	Sugar_tr	solute carrier family 2, facilitated glucose transporter member 1
LOC105230606	yellow	8746	MBOAT1	GO:0000003,GO:0003006,GO:0003674,GO:0003824,GO:0003841,GO:0005575,GO:0005622,GO:0005623,GO:0005737,GO:0005783,GO:0005789,GO:0006575,GO:0006629,GO:0006644,GO:0006650,GO:0006658,GO:0006793,GO:0006796,GO:0006807,GO:0006928,GO:0007009,GO:0007275,GO:0007276,GO:0007281,GO:0007283,GO:0007286,GO:0007291,GO:0007349,GO:0008150,GO:0008152,GO:0008354,GO:0008374,GO:0009653,GO:0009987,GO:0010256,GO:0012505,GO:…	ko:K13517	ko00561,ko00564,ko01100,ko01110,map00561,map00564,map01100,map01110	S	Belongs to the membrane-bound acyltransferase family	MBOAT	lysophospholipid acyltransferase 1, transcript variant X1
LOC105230685	yellow	14058	-	-	ko:K08220	-	S	It is involved in the biological process described with transmembrane transport	MFS_1	feline leukemia virus subgroup C receptor-related protein 2, transcript variant X2
LOC105230766	yellow	8931	METTL13	GO:0003674,GO:0005488,GO:0005515	ko:K08513	ko04130,map04130	E	Methyltransferase activity. It is involved in the biological process described with metabolic process	Methyltransf_11,Methyltransf_25,Methyltransf_31,Spermine_synth	eEF1A lysine and N-terminal methyltransferase homolog, transcript variant X1
LOC105230833	yellow	8991	nAChRb1	GO:0001505,GO:0001956,GO:0003008,GO:0003674,GO:0004888,GO:0005215,GO:0005216,GO:0005230,GO:0005231,GO:0005261,GO:0005575,GO:0005623,GO:0005886,GO:0005887,GO:0005892,GO:0006810,GO:0006811,GO:0006812,GO:0006816,GO:0006873,GO:0006874,GO:0006875,GO:0006937,GO:0007154,GO:0007165,GO:0007166,GO:0007204,GO:0007267,GO:0007268,GO:0007271,GO:0007274,GO:0008150,GO:0008324,GO:0009987,GO:0010646,GO:0010647,GO:…	ko:K05312	-	T	Acetylcholine-activated cation-selective channel activity. It is involved in the biological process described with ion transport	Neur_chan_LBD,Neur_chan_memb	acetylcholine receptor subunit beta-like 1, transcript variant X2
LOC105230843	yellow	9000	SPRYD7	-	-	-	S	SPRY domain	SPRY	SPRY domain-containing protein 7
LOC105230916	yellow	9070	CDC73	GO:0000122,GO:0000428,GO:0000988,GO:0000989,GO:0000993,GO:0001076,GO:0001098,GO:0001099,GO:0001558,GO:0001654,GO:0001704,GO:0001706,GO:0001711,GO:0001745,GO:0002009,GO:0002165,GO:0002237,GO:0002682,GO:0002683,GO:0003674,GO:0005488,GO:0005515,GO:0005575,GO:0005622,GO:0005623,GO:0005634,GO:0005654,GO:0005667,GO:0005737,GO:0005829,GO:0006139,GO:0006325,GO:0006351,GO:0006354,GO:0006355,GO:0006357,GO:…	ko:K15175	-	K	recruitment of 3'-end processing factors to RNA polymerase II holoenzyme complex	CDC73_C,CDC73_N	parafibromin
LOC105230936	yellow	9100	ORC2	GO:0000003,GO:0000070,GO:0000082,GO:0000122,GO:0000226,GO:0000228,GO:0000278,GO:0000280,GO:0000775,GO:0000776,GO:0000777,GO:0000779,GO:0000785,GO:0000792,GO:0000793,GO:0000808,GO:0000819,GO:0000939,GO:0002064,GO:0002065,GO:0002066,GO:0003006,GO:0003674,GO:0003676,GO:0003677,GO:0003682,GO:0003688,GO:0003690,GO:0005488,GO:0005575,GO:0005622,GO:0005623,GO:0005634,GO:0005654,GO:0005664,GO:0005694,GO:…	ko:K02604,ko:K20472	ko04110,ko04111,ko04113,map04110,map04111,map04113	L	It is involved in the biological process described with DNA replication	ORC2	origin recognition complex subunit 2
LOC105230974	yellow	9143	-	-	-	-	S	Transferase activity, transferring phosphorus-containing groups	EcKinase	uncharacterized LOC105230974
LOC105231057	yellow	9228	TWF1	GO:0000003,GO:0000166,GO:0001101,GO:0001558,GO:0001667,GO:0001932,GO:0002064,GO:0002065,GO:0002066,GO:0003006,GO:0003674,GO:0003779,GO:0003785,GO:0003824,GO:0004672,GO:0004713,GO:0005080,GO:0005488,GO:0005515,GO:0005524,GO:0005543,GO:0005546,GO:0005575,GO:0005622,GO:0005623,GO:0005737,GO:0005829,GO:0005856,GO:0005886,GO:0005911,GO:0006464,GO:0006468,GO:0006793,GO:0006796,GO:0006807,GO:0006810,GO:…	ko:K08870,ko:K10161,ko:K14962	ko03015,ko04620,ko05142,ko05143,ko05144,ko05152,ko05162,ko05168,map03015,map04620,map05142,map05143,map05144,map05152,map05162,map05168	Z	Actin binding. It is involved in the biological process described with negative regulation of actin filament polymerization	Cofilin_ADF	twinfilin
LOC105231080	yellow	9251	CDK5RAP1	GO:0000079,GO:0000959,GO:0000963,GO:0001932,GO:0001933,GO:0003674,GO:0003824,GO:0005488,GO:0005515,GO:0005575,GO:0005622,GO:0005623,GO:0005737,GO:0005739,GO:0006139,GO:0006396,GO:0006399,GO:0006400,GO:0006417,GO:0006450,GO:0006469,GO:0006725,GO:0006807,GO:0007275,GO:0007399,GO:0007417,GO:0007420,GO:0008033,GO:0008150,GO:0008152,GO:0008283,GO:0009451,GO:0009889,GO:0009891,GO:0009892,GO:0009893,GO:…	-	-	T	4 iron, 4 sulfur cluster binding. It is involved in the biological process described with RNA modification	Radical_SAM,TRAM,UPF0004	CDK5RAP1-like protein
LOC105231153	yellow	9306	-	GO:0000313,GO:0000315,GO:0003674,GO:0003676,GO:0003723,GO:0003747,GO:0003824,GO:0004045,GO:0005488,GO:0005575,GO:0005622,GO:0005623,GO:0005737,GO:0005739,GO:0005759,GO:0005761,GO:0005762,GO:0005840,GO:0006412,GO:0006414,GO:0006415,GO:0006417,GO:0006518,GO:0006807,GO:0008079,GO:0008135,GO:0008150,GO:0008152,GO:0009058,GO:0009059,GO:0009889,GO:0009987,GO:0010467,GO:0010468,GO:0010556,GO:0010608,GO:…	ko:K15033	-	J	Translation release factor activity. It is involved in the biological process described with translational termination	RF-1	peptidyl-tRNA hydrolase ICT1, mitochondrial
LOC105231256	yellow	14148	-	GO:0001504,GO:0001505,GO:0003333,GO:0003674,GO:0005215,GO:0005326,GO:0005342,GO:0005575,GO:0005623,GO:0005886,GO:0005887,GO:0006810,GO:0006811,GO:0006812,GO:0006820,GO:0006836,GO:0006855,GO:0006865,GO:0006928,GO:0008150,GO:0008324,GO:0008509,GO:0008514,GO:0009893,GO:0009987,GO:0010604,GO:0015075,GO:0015171,GO:0015175,GO:0015179,GO:0015187,GO:0015193,GO:0015238,GO:0015318,GO:0015711,GO:0015804,GO:…	ko:K05038	-	P	Belongs to the sodium neurotransmitter symporter (SNF) (TC 2.A.22) family	SNF	sodium- and chloride-dependent glycine transporter 1
LOC105231356	yellow	9526	-	-	-	-	-	-	-	uncharacterized LOC105231356
LOC105231553	yellow	10234	lztr1	GO:0003008,GO:0007600,GO:0008150,GO:0019233,GO:0032501,GO:0050877	-	-	S	Broad-Complex, Tramtrack and Bric a brac	BTB,Kelch_1,Kelch_3,Kelch_4	leucine-zipper-like transcriptional regulator 1 homolog
LOC105231616	yellow	9784	GATA4	GO:0000003,GO:0000228,GO:0000785,GO:0000790,GO:0000976,GO:0000977,GO:0000978,GO:0000981,GO:0000982,GO:0000987,GO:0000988,GO:0000989,GO:0001012,GO:0001067,GO:0001076,GO:0001077,GO:0001085,GO:0001101,GO:0001158,GO:0001228,GO:0001568,GO:0001570,GO:0001678,GO:0001700,GO:0001701,GO:0001702,GO:0001704,GO:0001706,GO:0001707,GO:0001709,GO:0001710,GO:0001817,GO:0001819,GO:0001894,GO:0001932,GO:0001934,GO:…	ko:K09183	ko04022,ko04218,ko04530,ko04919,map04022,map04218,map04530,map04919	K	binding. It is involved in the biological process described with regulation of transcription, DNA-templated	GATA,GATA-N	GATA zinc finger domain-containing protein 7, transcript variant X1
LOC105231632	yellow	9803	ACOT9	GO:0003674,GO:0003824,GO:0003986,GO:0005575,GO:0005622,GO:0005623,GO:0005737,GO:0005739,GO:0005759,GO:0006139,GO:0006163,GO:0006637,GO:0006725,GO:0006732,GO:0006753,GO:0006790,GO:0006793,GO:0006796,GO:0006807,GO:0008150,GO:0008152,GO:0009117,GO:0009150,GO:0009259,GO:0009987,GO:0016289,GO:0016787,GO:0016788,GO:0016790,GO:0019637,GO:0019693,GO:0031974,GO:0033865,GO:0033875,GO:0034032,GO:0034641,GO:…	ko:K17361	-	I	acyl-CoA hydrolase activity	-	acyl-coenzyme A thioesterase 9, mitochondrial
LOC105231667	yellow	9832	-	GO:0003008,GO:0005575,GO:0005623,GO:0005886,GO:0005887,GO:0007600,GO:0007606,GO:0008150,GO:0009987,GO:0016020,GO:0016021,GO:0016043,GO:0031224,GO:0031226,GO:0032501,GO:0044425,GO:0044459,GO:0044464,GO:0050808,GO:0050877,GO:0071840,GO:0071944	-	-	T	Immunoglobulin V-set domain	I-set,Ig_3,ig	V-set and immunoglobulin domain-containing protein 10, transcript variant X1
LOC105231728	yellow	9883	-	GO:0003008,GO:0007600,GO:0008150,GO:0019233,GO:0032501,GO:0050877	-	-	K	zinc finger	-	fl(2)d-associated complex component
LOC105231746	yellow	9906	EIF3A	GO:0000003,GO:0001732,GO:0001932,GO:0001933,GO:0002181,GO:0002183,GO:0002188,GO:0003674,GO:0003676,GO:0003723,GO:0003729,GO:0003743,GO:0005102,GO:0005198,GO:0005488,GO:0005515,GO:0005575,GO:0005622,GO:0005623,GO:0005634,GO:0005730,GO:0005737,GO:0005829,GO:0005852,GO:0005856,GO:0005874,GO:0006412,GO:0006413,GO:0006417,GO:0006446,GO:0006518,GO:0006807,GO:0007275,GO:0007610,GO:0008135,GO:0008150,GO:…	ko:K03254	ko03013,map03013	J	RNA-binding component of the eukaryotic translation initiation factor 3 (eIF-3) complex, which is involved in protein synthesis of a specialized repertoire of mRNAs and, together with other initiation factors, stimulates binding of mRNA and methionyl-tRNAi to the 40S ribosome. The eIF-3 complex specifically targets and initiates translation of a subset of mRNAs involved in cell proliferation	PCI	eukaryotic translation initiation factor 3 subunit A
LOC105231787	yellow	9942	-	-	ko:K00507,ko:K06227	ko01040,ko01212,ko03320,ko04152,ko04212,ko04341,map01040,map01212,map03320,map04152,map04212,map04341	I	Oxidoreductase activity, acting on paired donors, with oxidation of a pair of donors resulting in the reduction of molecular oxygen to two molecules of water. It is involved in the biological process described with oxidation-reduction process	FA_desaturase	acyl-CoA Delta(11) desaturase, transcript variant X1
LOC105231909	yellow	10077	IWS1	GO:0000414,GO:0005575,GO:0005622,GO:0005623,GO:0005634,GO:0005654,GO:0006139,GO:0006351,GO:0006354,GO:0006355,GO:0006366,GO:0006368,GO:0006725,GO:0006807,GO:0008150,GO:0008152,GO:0009058,GO:0009059,GO:0009889,GO:0009987,GO:0010467,GO:0010468,GO:0010556,GO:0010793,GO:0016070,GO:0018130,GO:0019219,GO:0019222,GO:0019438,GO:0031056,GO:0031060,GO:0031323,GO:0031326,GO:0031399,GO:0031974,GO:0031981,GO:…	ko:K17498	-	K	DNA binding. It is involved in the biological process described with transcription, DNA-templated	Med26	IWS1-like protein
LOC105232083	yellow	10235	-	-	-	-	-	-	-	uncharacterized LOC105232083
LOC105232129	yellow	10281	SMG9	GO:0000184,GO:0000956,GO:0001654,GO:0003674,GO:0005488,GO:0005515,GO:0005575,GO:0005622,GO:0005623,GO:0005737,GO:0005829,GO:0006139,GO:0006401,GO:0006402,GO:0006725,GO:0006807,GO:0007275,GO:0007399,GO:0007417,GO:0007420,GO:0007423,GO:0007507,GO:0008150,GO:0008152,GO:0009056,GO:0009057,GO:0009605,GO:0009628,GO:0009629,GO:0009892,GO:0009987,GO:0010468,GO:0010605,GO:0010629,GO:0016070,GO:0016071,GO:…	ko:K18735	-	S	GTP binding	Smg8_Smg9	protein SMG9
LOC105232196	yellow	18747	RMND5A	GO:0005575,GO:0005622,GO:0005623,GO:0005634,GO:0005737,GO:0006508,GO:0006511,GO:0006807,GO:0008150,GO:0008152,GO:0009056,GO:0009057,GO:0009987,GO:0010498,GO:0019538,GO:0019941,GO:0030163,GO:0032991,GO:0034657,GO:0043161,GO:0043170,GO:0043226,GO:0043227,GO:0043229,GO:0043231,GO:0043632,GO:0044237,GO:0044238,GO:0044248,GO:0044257,GO:0044260,GO:0044265,GO:0044267,GO:0044424,GO:0044464,GO:0051603,GO:…	-	-	O	CT11-RanBPM	CLTH,zf-RING_UBOX	E3 ubiquitin-protein transferase RMND5A
LOC105232226	yellow	18740	-	GO:0000902,GO:0000904,GO:0002064,GO:0003382,GO:0005575,GO:0008150,GO:0009653,GO:0009888,GO:0009987,GO:0016020,GO:0016021,GO:0016043,GO:0030154,GO:0030855,GO:0031224,GO:0032502,GO:0032989,GO:0044425,GO:0048468,GO:0048856,GO:0048869,GO:0060429,GO:0071840	-	-	S	Zona pellucida (ZP) domain	Zona_pellucida	uncharacterized LOC105232226
LOC105232457	yellow	10540	-	GO:0003674,GO:0003824,GO:0005575,GO:0005622,GO:0005623,GO:0005737,GO:0005794,GO:0006464,GO:0006497,GO:0006807,GO:0008150,GO:0008152,GO:0009058,GO:0009059,GO:0009987,GO:0012505,GO:0016409,GO:0016417,GO:0016740,GO:0016746,GO:0016747,GO:0018345,GO:0019538,GO:0019706,GO:0019707,GO:0034645,GO:0036211,GO:0042157,GO:0042158,GO:0043170,GO:0043226,GO:0043227,GO:0043229,GO:0043231,GO:0043412,GO:0043543,GO:…	ko:K20032	-	S	Belongs to the DHHC palmitoyltransferase family	Ank_2,Ank_3,Ank_4,Ank_5,DHHC	probable protein S-acyltransferase 23, transcript variant X1
LOC105232459	yellow	14342	-	-	ko:K08371	-	P	Eukaryotic cytochrome b561	Cytochrom_B561	cytochrome b561 domain-containing protein 2
LOC105232532	yellow	10604	-	-	-	-	S	WD domain, G-beta repeat	WD40	E3 ubiquitin-protein ligase TRAF7
LOC105232542	yellow	10639	NR4A2	GO:0000122,GO:0000902,GO:0000904,GO:0000976,GO:0000977,GO:0000978,GO:0000981,GO:0000982,GO:0000987,GO:0001012,GO:0001067,GO:0001077,GO:0001228,GO:0001666,GO:0001764,GO:0001975,GO:0003674,GO:0003676,GO:0003677,GO:0003690,GO:0003700,GO:0004879,GO:0005102,GO:0005488,GO:0005515,GO:0005575,GO:0005622,GO:0005623,GO:0005634,GO:0005654,GO:0005737,GO:0006139,GO:0006351,GO:0006352,GO:0006355,GO:0006357,GO:…	ko:K04465,ko:K08558	ko04010,ko04151,ko04925,ko04927,ko04934,map04010,map04151,map04925,map04927,map04934	K	zinc ion binding. It is involved in the biological process described with steroid hormone mediated signaling pathway	Hormone_recep,zf-C4	probable nuclear hormone receptor HR38
LOC105232566	yellow	10632	-	GO:0003674,GO:0005488,GO:0005501,GO:0006726,GO:0006807,GO:0007154,GO:0007165,GO:0007602,GO:0008150,GO:0008152,GO:0008289,GO:0009058,GO:0009059,GO:0009314,GO:0009416,GO:0009581,GO:0009582,GO:0009583,GO:0009605,GO:0009628,GO:0009987,GO:0016063,GO:0019538,GO:0019840,GO:0023052,GO:0042440,GO:0042441,GO:0043170,GO:0043324,GO:0043473,GO:0043474,GO:0044237,GO:0044238,GO:0044249,GO:0044260,GO:0044267,GO:…	-	-	I	CRAL/TRIO domain	CRAL_TRIO,CRAL_TRIO_N	retinol-binding protein pinta
LOC105232589	yellow	10656	-	-	-	-	G	metalloendopeptidase activity. It is involved in the biological process described with proteolysis	Peptidase_M13,Peptidase_M13_N	neprilysin-4
LOC105232605	yellow	10677	ZFPL1	GO:0003674,GO:0003676,GO:0003677,GO:0005488,GO:0005575,GO:0005622,GO:0005623,GO:0005634,GO:0005737,GO:0005794,GO:0006355,GO:0006403,GO:0006810,GO:0008150,GO:0008270,GO:0009889,GO:0010468,GO:0010556,GO:0012505,GO:0015931,GO:0019219,GO:0019222,GO:0031323,GO:0031326,GO:0033036,GO:0033227,GO:0043167,GO:0043169,GO:0043226,GO:0043227,GO:0043229,GO:0043231,GO:0044424,GO:0044444,GO:0044464,GO:0046872,GO:…	-	-	O	Zinc ion binding	-	zinc finger protein-like 1 homolog, transcript variant X1
LOC105232725	yellow	10807	Gr63a	GO:0000003,GO:0001582,GO:0003008,GO:0003031,GO:0003674,GO:0004888,GO:0004984,GO:0005575,GO:0005623,GO:0007154,GO:0007165,GO:0007275,GO:0007568,GO:0007600,GO:0007606,GO:0007608,GO:0007610,GO:0007617,GO:0007618,GO:0007619,GO:0007635,GO:0008049,GO:0008150,GO:0008340,GO:0008527,GO:0009593,GO:0009987,GO:0010033,GO:0010037,GO:0010259,GO:0016020,GO:0016021,GO:0019098,GO:0019953,GO:0022414,GO:0023052,GO:…	ko:K08471	-	I	gustatory receptor which mediates acceptance or avoidance behavior, depending on its substrates	7tm_7	gustatory and odorant receptor 63a
LOC105233027	yellow	11087	YBX2	GO:0000003,GO:0000122,GO:0000375,GO:0000377,GO:0000398,GO:0000976,GO:0000977,GO:0000978,GO:0000981,GO:0000982,GO:0000987,GO:0001012,GO:0001067,GO:0001077,GO:0001228,GO:0001650,GO:0001701,GO:0002039,GO:0003006,GO:0003674,GO:0003676,GO:0003677,GO:0003682,GO:0003690,GO:0003697,GO:0003700,GO:0003723,GO:0003729,GO:0003730,GO:0005488,GO:0005515,GO:0005575,GO:0005576,GO:0005622,GO:0005623,GO:0005634,GO:…	ko:K06099,ko:K09276,ko:K09277	ko04530,map04530	J	DNA binding. It is involved in the biological process described with regulation of transcription, DNA-templated	CSD	Y-box factor homolog, transcript variant X1
LOC105233117	yellow	11165	-	-	-	-	L	Protein of unknown function (DUF 659)	DUF659	zinc finger BED domain-containing protein 1
LOC105233127	yellow	11172	-	GO:0007275,GO:0007568,GO:0008150,GO:0008340,GO:0010259,GO:0032501,GO:0032502,GO:0048856	-	-	-	-	-	general transcriptional corepressor trfA, transcript variant X1
LOC105233208	yellow	11245	QSOX2	GO:0000139,GO:0001775,GO:0002252,GO:0002263,GO:0002274,GO:0002275,GO:0002283,GO:0002366,GO:0002376,GO:0002443,GO:0002444,GO:0002446,GO:0002576,GO:0003674,GO:0003756,GO:0003824,GO:0005575,GO:0005576,GO:0005615,GO:0005622,GO:0005623,GO:0005634,GO:0005654,GO:0005737,GO:0005783,GO:0005788,GO:0005794,GO:0006457,GO:0006464,GO:0006807,GO:0006810,GO:0006887,GO:0006955,GO:0008150,GO:0008152,GO:0009892,GO:…	ko:K10758	-	D	oxidase activity. It is involved in the biological process described with oxidation-reduction process	Evr1_Alr,Thioredoxin	sulfhydryl oxidase 1, transcript variant X1
LOC105233299	yellow	11326	OCA2	GO:0000003,GO:0000323,GO:0003006,GO:0003333,GO:0003674,GO:0005215,GO:0005302,GO:0005342,GO:0005575,GO:0005622,GO:0005623,GO:0005737,GO:0005764,GO:0005765,GO:0005768,GO:0005773,GO:0005774,GO:0005783,GO:0005789,GO:0006582,GO:0006725,GO:0006726,GO:0006810,GO:0006811,GO:0006812,GO:0006820,GO:0006855,GO:0006865,GO:0007276,GO:0007281,GO:0007283,GO:0007286,GO:0008150,GO:0008152,GO:0008283,GO:0008324,GO:…	-	-	P	It is involved in the biological process described with transmembrane transport	CitMHS,Na_sulph_symp	P protein, transcript variant X1
LOC105233419	yellow	11438	SURF1	GO:0002164,GO:0002165,GO:0002168,GO:0003674,GO:0003824,GO:0004129,GO:0005215,GO:0005575,GO:0005622,GO:0005623,GO:0005737,GO:0005739,GO:0005740,GO:0005743,GO:0005746,GO:0006091,GO:0006119,GO:0006139,GO:0006163,GO:0006164,GO:0006725,GO:0006753,GO:0006754,GO:0006793,GO:0006796,GO:0006807,GO:0006810,GO:0006811,GO:0006812,GO:0006996,GO:0007005,GO:0007275,GO:0007610,GO:0007632,GO:0008150,GO:0008152,GO:…	ko:K14998	-	C	Probably involved in the biogenesis of the COX complex	SURF1,SURF4	SURF1-like protein
LOC105233481	yellow	11496	CRNKL1	GO:0000245,GO:0000375,GO:0000377,GO:0000381,GO:0000398,GO:0000974,GO:0001655,GO:0001742,GO:0002009,GO:0003674,GO:0003676,GO:0003723,GO:0005488,GO:0005575,GO:0005622,GO:0005623,GO:0005634,GO:0005654,GO:0005681,GO:0005684,GO:0005737,GO:0006139,GO:0006396,GO:0006397,GO:0006725,GO:0006807,GO:0006928,GO:0007272,GO:0007275,GO:0007399,GO:0007417,GO:0007420,GO:0007438,GO:0007442,GO:0007443,GO:0008150,GO:…	ko:K12869	ko03040,map03040	A	It is involved in the biological process described with RNA processing	HAT	protein crooked neck
LOC105233533	yellow	11544	UBA1	GO:0000003,GO:0000209,GO:0002064,GO:0002065,GO:0002066,GO:0002165,GO:0003006,GO:0003674,GO:0003824,GO:0004839,GO:0005575,GO:0005622,GO:0005623,GO:0005634,GO:0005654,GO:0005737,GO:0005739,GO:0005829,GO:0006464,GO:0006508,GO:0006511,GO:0006807,GO:0006914,GO:0006950,GO:0006974,GO:0007275,GO:0007276,GO:0007281,GO:0007292,GO:0007399,GO:0007417,GO:0007420,GO:0007552,GO:0008150,GO:0008152,GO:0008219,GO:…	ko:K03178,ko:K10698	ko04120,ko05012,map04120,map05012	O	It is involved in the biological process described with cellular protein modification process	E1_4HB,E1_FCCH,E1_UFD,ThiF,UBA_e1_thiolCys	ubiquitin-like modifier-activating enzyme 1, transcript variant X2
LOC105233681	yellow	11668	DDX51	GO:0003674,GO:0003724,GO:0003824,GO:0004004,GO:0004386,GO:0005575,GO:0005622,GO:0005623,GO:0005634,GO:0005730,GO:0005737,GO:0006139,GO:0006725,GO:0006807,GO:0008026,GO:0008150,GO:0008152,GO:0008186,GO:0009987,GO:0010501,GO:0016070,GO:0016462,GO:0016787,GO:0016817,GO:0016818,GO:0016887,GO:0017111,GO:0031974,GO:0031981,GO:0034641,GO:0042623,GO:0043170,GO:0043226,GO:0043227,GO:0043228,GO:0043229,GO:…	ko:K14807	-	A	Belongs to the DEAD box helicase family	DEAD,Helicase_C	probable ATP-dependent RNA helicase Dbp73D
LOC105233696	yellow	11689	-	GO:0000003,GO:0000151,GO:0003006,GO:0005575,GO:0005622,GO:0005623,GO:0006508,GO:0006511,GO:0006807,GO:0006919,GO:0007275,GO:0007276,GO:0007281,GO:0007283,GO:0007286,GO:0007291,GO:0007349,GO:0008150,GO:0008152,GO:0009056,GO:0009057,GO:0009653,GO:0009893,GO:0009987,GO:0010498,GO:0010604,GO:0010941,GO:0010942,GO:0010950,GO:0010952,GO:0019005,GO:0019222,GO:0019538,GO:0019941,GO:0019953,GO:0022412,GO:…	-	-	-	-	F-box	protein nutcracker, transcript variant X1
LOC105233718	yellow	11710	EIF4E	GO:0000003,GO:0000082,GO:0000278,GO:0000280,GO:0000339,GO:0000340,GO:0000910,GO:0000932,GO:0001558,GO:0001662,GO:0002181,GO:0002183,GO:0002191,GO:0002209,GO:0003006,GO:0003674,GO:0003676,GO:0003723,GO:0003743,GO:0005488,GO:0005515,GO:0005575,GO:0005622,GO:0005623,GO:0005634,GO:0005737,GO:0005829,GO:0005845,GO:0006139,GO:0006323,GO:0006403,GO:0006405,GO:0006406,GO:0006412,GO:0006413,GO:0006417,GO:…	ko:K03259	ko01521,ko03013,ko04066,ko04150,ko04151,ko04211,ko04910,map01521,map03013,map04066,map04150,map04151,map04211,map04910	J	Translation initiation factor activity. It is involved in the biological process described with translational initiation	IF4E	eukaryotic translation initiation factor 4E1, transcript variant X1
LOC105233729	yellow	11718	SCD	GO:0001101,GO:0001676,GO:0002376,GO:0003674,GO:0003824,GO:0004768,GO:0005488,GO:0005506,GO:0005575,GO:0005622,GO:0005623,GO:0005634,GO:0005730,GO:0005737,GO:0005783,GO:0005789,GO:0006082,GO:0006139,GO:0006163,GO:0006164,GO:0006629,GO:0006631,GO:0006633,GO:0006636,GO:0006637,GO:0006638,GO:0006639,GO:0006641,GO:0006725,GO:0006732,GO:0006753,GO:0006790,GO:0006793,GO:0006796,GO:0006807,GO:0006950,GO:…	ko:K00507,ko:K15331	ko01040,ko01212,ko03320,ko04152,ko04212,map01040,map01212,map03320,map04152,map04212	I	Oxidoreductase activity, acting on paired donors, with oxidation of a pair of donors resulting in the reduction of molecular oxygen to two molecules of water. It is involved in the biological process described with oxidation-reduction process	FA_desaturase	acyl-CoA Delta(11) desaturase
LOC105233733	yellow	11722	EIF2D	GO:0001731,GO:0002181,GO:0002183,GO:0002190,GO:0002192,GO:0003674,GO:0003676,GO:0003723,GO:0003743,GO:0005488,GO:0005575,GO:0005622,GO:0005623,GO:0005634,GO:0005654,GO:0005737,GO:0005829,GO:0006412,GO:0006413,GO:0006518,GO:0006807,GO:0006810,GO:0006886,GO:0006996,GO:0007154,GO:0007165,GO:0008104,GO:0008135,GO:0008150,GO:0008152,GO:0009058,GO:0009059,GO:0009987,GO:0010467,GO:0015031,GO:0015833,GO:…	ko:K15027	-	J	Translation initiation factor activity. It is involved in the biological process described with translational initiation	PUA,SUI1,SWIB	eukaryotic translation initiation factor 2D
LOC105233780	yellow	11760	TAPT1	GO:0001501,GO:0001503,GO:0001701,GO:0003674,GO:0004888,GO:0004930,GO:0005575,GO:0005622,GO:0005623,GO:0005813,GO:0005815,GO:0005856,GO:0005929,GO:0007154,GO:0007165,GO:0007186,GO:0007275,GO:0008150,GO:0009790,GO:0009791,GO:0009792,GO:0009888,GO:0009987,GO:0010638,GO:0014031,GO:0014032,GO:0014033,GO:0015630,GO:0016020,GO:0016021,GO:0016520,GO:0023052,GO:0030154,GO:0031224,GO:0031344,GO:0031346,GO:…	-	-	S	Eukaryotic membrane protein family	DUF747	protein TAPT1 homolog
LOC105233932	yellow	11881	-	-	ko:K08635	-	E	metalloendopeptidase activity. It is involved in the biological process described with proteolysis	Peptidase_M13,Peptidase_M13_N	membrane metallo-endopeptidase-like 1
LOC105234154	yellow	12094	GGNBP2	GO:0000003,GO:0001568,GO:0001701,GO:0001890,GO:0001892,GO:0001932,GO:0001933,GO:0001944,GO:0003006,GO:0005575,GO:0005622,GO:0005623,GO:0005634,GO:0005737,GO:0006469,GO:0007275,GO:0008150,GO:0008285,GO:0009790,GO:0009792,GO:0009892,GO:0009966,GO:0009968,GO:0009987,GO:0010468,GO:0010563,GO:0010605,GO:0010629,GO:0010646,GO:0010648,GO:0019220,GO:0019222,GO:0022414,GO:0023051,GO:0023057,GO:0030154,GO:…	-	-	S	Gametogenetin-binding protein 2-like	-	gametogenetin-binding protein 2-like
LOC105234230	yellow	12150	ABCB10	GO:0003674,GO:0003824,GO:0005215,GO:0005488,GO:0005515,GO:0005575,GO:0005622,GO:0005623,GO:0005737,GO:0005739,GO:0005740,GO:0005743,GO:0006605,GO:0006626,GO:0006725,GO:0006778,GO:0006779,GO:0006783,GO:0006807,GO:0006810,GO:0006839,GO:0006886,GO:0006950,GO:0006986,GO:0006996,GO:0007005,GO:0008104,GO:0008150,GO:0008152,GO:0009058,GO:0009987,GO:0010033,GO:0015031,GO:0015399,GO:0015405,GO:0015833,GO:…	ko:K02021,ko:K05657,ko:K19762	ko02010,ko04212,map02010,map04212	Q	It is involved in the biological process described with transmembrane transport	ABC_membrane,ABC_tran	ATP-binding cassette sub-family B member 10, mitochondrial
LOC109579187	yellow	9707	KDSR	GO:0003674,GO:0003824,GO:0005575,GO:0005576,GO:0005615,GO:0005622,GO:0005623,GO:0005737,GO:0005783,GO:0005789,GO:0006629,GO:0006643,GO:0006665,GO:0006666,GO:0006807,GO:0008150,GO:0008152,GO:0008610,GO:0009058,GO:0009987,GO:0012505,GO:0016020,GO:0016491,GO:0016614,GO:0016616,GO:0030148,GO:0031984,GO:0042175,GO:0042180,GO:0043226,GO:0043227,GO:0043229,GO:0043231,GO:0044237,GO:0044238,GO:0044249,GO:…	ko:K04708	ko00600,ko01100,map00600,map01100	Q	Oxidoreductase activity. It is involved in the biological process described with metabolic process	adh_short	3-ketodihydrosphingosine reductase
LOC109579764	yellow	13753	MEX3C	GO:0001501,GO:0001708,GO:0002062,GO:0002063,GO:0003415,GO:0003674,GO:0003676,GO:0003723,GO:0003727,GO:0003729,GO:0003730,GO:0005488,GO:0005509,GO:0005515,GO:0005575,GO:0005622,GO:0005623,GO:0005634,GO:0005654,GO:0005737,GO:0005829,GO:0006139,GO:0006401,GO:0006402,GO:0006403,GO:0006417,GO:0006464,GO:0006468,GO:0006725,GO:0006793,GO:0006796,GO:0006807,GO:0006996,GO:0007275,GO:0007389,GO:0008104,GO:…	ko:K15686	-	O	Zinc ion binding	KH_1,zf-C3HC4_3	uncharacterized LOC109579764
LOC115065702	yellow	4288	PTAR1	GO:0005575,GO:0005622,GO:0005623,GO:0005737,GO:0005968,GO:0006464,GO:0006807,GO:0007275,GO:0007423,GO:0008150,GO:0008152,GO:0009987,GO:0018342,GO:0018344,GO:0019538,GO:0032501,GO:0032502,GO:0032991,GO:0036211,GO:0043170,GO:0043412,GO:0044237,GO:0044238,GO:0044260,GO:0044267,GO:0044424,GO:0044444,GO:0044464,GO:0048513,GO:0048731,GO:0048856,GO:0071704,GO:0097354,GO:1901564,GO:1902494,GO:1990234	ko:K14137	-	O	Protein prenyltransferase activity. It is involved in the biological process described with protein prenylation	PPTA	protein prenyltransferase alpha subunit repeat-containing protein 1-like, transcript variant X1
LOC115065956	yellow	15483	ST13	GO:0000166,GO:0003674,GO:0005488,GO:0005515,GO:0005575,GO:0005622,GO:0005623,GO:0005737,GO:0005829,GO:0006457,GO:0006458,GO:0008150,GO:0009987,GO:0016043,GO:0017076,GO:0019904,GO:0022607,GO:0030544,GO:0030554,GO:0030674,GO:0031072,GO:0032552,GO:0032554,GO:0032558,GO:0032564,GO:0032991,GO:0036094,GO:0042802,GO:0043167,GO:0043168,GO:0043933,GO:0044085,GO:0044424,GO:0044444,GO:0044464,GO:0044877,GO:…	ko:K09560	-	OT	One HIP oligomer binds the ATPase domains of at least two Hsc70 molecules dependent on activation of the Hsc70 ATPase by Hsp40. Stabilizes the ADP state of Hsc70 that has a high affinity for substrate protein. Through its own chaperone activity, it may contribute to the interaction of Hsc70 with various target proteins (By similarity)	TPR_1,TPR_16,TPR_2,TPR_8	hsc70-interacting protein 1-like
LOC115066388	yellow	17605	Or33a	GO:0003008,GO:0003674,GO:0004888,GO:0004984,GO:0005488,GO:0005549,GO:0005575,GO:0005623,GO:0005886,GO:0007154,GO:0007165,GO:0007600,GO:0007606,GO:0007608,GO:0008150,GO:0009593,GO:0009987,GO:0016020,GO:0016021,GO:0023052,GO:0030425,GO:0031224,GO:0031252,GO:0031253,GO:0031256,GO:0032501,GO:0032589,GO:0032590,GO:0036477,GO:0038023,GO:0042221,GO:0042995,GO:0043005,GO:0044425,GO:0044459,GO:0044463,GO:…	ko:K08471	-	I	It is involved in the biological process described with sensory perception of smell	7tm_6	odorant receptor 33b-like
LOC115066400	yellow	17655	MAEA	GO:0002262,GO:0002376,GO:0002520,GO:0003674,GO:0003779,GO:0005488,GO:0005515,GO:0005575,GO:0005622,GO:0005623,GO:0005634,GO:0005654,GO:0005737,GO:0005819,GO:0005826,GO:0005856,GO:0005886,GO:0005887,GO:0005938,GO:0006508,GO:0006511,GO:0006807,GO:0006996,GO:0007010,GO:0007155,GO:0007275,GO:0007346,GO:0008092,GO:0008150,GO:0008152,GO:0009056,GO:0009057,GO:0009987,GO:0010498,GO:0010941,GO:0015629,GO:…	ko:K18624	-	O	CT11-RanBPM	CLTH	E3 ubiquitin-protein transferase MAEA-like
LOC115066711	yellow	19402	spz	GO:0000003,GO:0000578,GO:0000902,GO:0000904,GO:0002164,GO:0002225,GO:0002376,GO:0002682,GO:0002684,GO:0002697,GO:0002699,GO:0002700,GO:0002702,GO:0002759,GO:0002760,GO:0002784,GO:0002786,GO:0002788,GO:0002803,GO:0002804,GO:0002805,GO:0002807,GO:0002808,GO:0002810,GO:0002816,GO:0002831,GO:0002833,GO:0002920,GO:0002922,GO:0003002,GO:0003006,GO:0003674,GO:0005102,GO:0005121,GO:0005125,GO:0005488,GO:…	ko:K20694	ko04624,map04624	S	Spaetzle	Spaetzle	protein spaetzle-like

## Sheet: Sheet1
gene_id
LOC105221878
LOC105221902
LOC105221955
LOC105222057
LOC105222132
LOC105222152
LOC105222176
LOC105222189
LOC105222384
LOC105222396
LOC105222431
LOC105222480
LOC105222569
LOC105222682
LOC105222790
LOC105222872
LOC105222917
LOC105222988
LOC105223056
LOC105223084
LOC105223095
LOC105223120
LOC105223147
LOC105223175
LOC105223257
LOC105223298
LOC105223383
LOC105223537
LOC105223614
LOC105223691
LOC105223770
LOC105223824
LOC105223850
LOC105223857
LOC105223861
LOC105223886
LOC105224107
LOC105224196
LOC105224207
LOC105224236
LOC105224341
LOC105224426
LOC105224478
LOC105224505
LOC105224546
LOC105224570
LOC105224636
LOC105224702
LOC105224727
LOC105224742
LOC105224747
LOC105224868
LOC105224895
LOC105224914
LOC105224936
LOC105224939
LOC105225024
LOC105225025
LOC105225157
LOC105225190
LOC105225320
LOC105225321
LOC105225354
LOC105225388
LOC105225531
LOC105225593
LOC105225595
LOC105225604
LOC105225689
LOC105225771
LOC105225846
LOC105225849
LOC105225894
LOC105225912
LOC105225928
LOC105226052
LOC105226061
LOC105226214
LOC105226216
LOC105226217
LOC105226388
LOC105226417
LOC105226444
LOC105226459
LOC105226510
LOC105226543
LOC105226578
LOC105226581
LOC105226667
LOC105226754
LOC105226793
LOC105226879
LOC105226983
LOC105227024
LOC105227029
LOC105227152
LOC105227227
LOC105227419
LOC105227462
LOC105227485
LOC105227504
LOC105227547
LOC105227621
LOC105227692
LOC105227709
LOC105227728
LOC105227730
LOC105227731
LOC105227771
LOC105227896
LOC105227915
LOC105227952
LOC105228063
LOC105228084
LOC105228235
LOC105228266
LOC105228448
LOC105228509
LOC105228511
LOC105228529
LOC105228536
LOC105228614
LOC105228643
LOC105228809
LOC105228818
LOC105228825
LOC105228840
LOC105228846
LOC105228893
LOC105228896
LOC105228969
LOC105228994
LOC105229013
LOC105229082
LOC105229224
LOC105229308
LOC105229350
LOC105229414
LOC105229424
LOC105229446
LOC105229517
LOC105229537
LOC105229567
LOC105229593
LOC105229611
LOC105229645
LOC105229731
LOC105229823
LOC105229950
LOC105230056
LOC105230103
LOC105230146
LOC105230150
LOC105230217
LOC105230302
LOC105230397
LOC105230485
LOC105230512
LOC105230584
LOC105230606
LOC105230685
LOC105230766
LOC105230833
LOC105230843
LOC105230916
LOC105230936
LOC105230974
LOC105231057
LOC105231080
LOC105231153
LOC105231256
LOC105231356
LOC105231553
LOC105231616
LOC105231632
LOC105231667
LOC105231728
LOC105231746
LOC105231787
LOC105231909
LOC105232083
LOC105232129
LOC105232196
LOC105232226
LOC105232457
LOC105232459
LOC105232532
LOC105232542
LOC105232566
LOC105232589
LOC105232605
LOC105232725
LOC105233027
LOC105233117
LOC105233127
LOC105233208
LOC105233299
LOC105233419
LOC105233481
LOC105233533
LOC105233681
LOC105233696
LOC105233718
LOC105233729
LOC105233733
LOC105233780
LOC105233932
LOC105234154
LOC105234230
LOC109579187
LOC109579764
LOC115065702
LOC115065956
LOC115066388
LOC115066400
LOC115066711
