# Supplementary material for: Thermal Plasticity is Regulated by a Key MicroRNA During Range Expansion of an Invasive Fruit Fly
Source: Adv Sci (Weinh). 2026 Feb 24;13(23):e07662. doi: 10.1002/advs.202507662 (PMC13104144; doi:10.1002/advs.202507662)
Supplement: Supplementary file 2 — Supporting File: advs74381‐sup‐0002‐Data.zip. [file ADVS-13-e07662-s001.zip › advs74381-sup-0002-Data/advs202507662-sup-0005-Dataset S4.xlsx]

## Sheet: Sheet1
ID	Description	GeneRatio	BgRatio	pvalue	p.adjust	qvalue	geneID	Count
Black module
GO:0008061		19/284	43/7472	2.02005e-16	6.96512e-13	6.96512e-13	LOC105222986/LOC105226345/LOC105230752/LOC105231383/LOC115065892/LOC105227241/LOC105225316/LOC105232493/LOC105225231/LOC105225230/LOC105223064/LOC105224788/LOC105228334/LOC105228324/LOC105229626/LOC105221795/LOC105232357/LOC105233634/LOC105227374	19
GO:0006030	chitin metabolic process	15/284	31/7472	6.02314e-14	1.03839e-10	1.03839e-10	LOC105222986/LOC105223657/LOC105226345/LOC105226562/LOC105229953/LOC105230752/LOC105231383/LOC105233051/LOC115065892/LOC105227241/LOC105225231/LOC105225230/LOC105224788/LOC105221795/LOC105232357	15
GO:0006040	amino sugar metabolic process	17/284	50/7472	1.42502e-12	1.63782e-09	1.63782e-09	LOC105222986/LOC105223657/LOC105225295/LOC105226345/LOC105226562/LOC105229953/LOC105230239/LOC105230752/LOC105231383/LOC105233051/LOC115065892/LOC105227241/LOC105225231/LOC105225230/LOC105224788/LOC105221795/LOC105232357	17
GO:1901071	glucosamine-containing compound metabolic process	16/284	46/7472	4.42632e-12	3.81549e-09	3.81549e-09	LOC105222986/LOC105223657/LOC105225295/LOC105226345/LOC105226562/LOC105229953/LOC105230752/LOC105231383/LOC105233051/LOC115065892/LOC105227241/LOC105225231/LOC105225230/LOC105224788/LOC105221795/LOC105232357	16
GO:0004568	chitinase activity	12/284	26/7472	4.33444e-11	2.98903e-08	2.98903e-08	LOC105222986/LOC105226345/LOC105230752/LOC105231383/LOC109579568/LOC115065892/LOC105227241/LOC105225231/LOC105225230/LOC105224788/LOC105221795/LOC105232357	12
GO:0006032	chitin catabolic process	11/284	23/7472	1.77851e-10	1.02205e-07	1.02205e-07	LOC105222986/LOC105226345/LOC105230752/LOC105231383/LOC115065892/LOC105227241/LOC105225231/LOC105225230/LOC105224788/LOC105221795/LOC105232357	11
GO:1901072	glucosamine-containing compound catabolic process	11/284	25/7472	5.47711e-10	2.69787e-07	2.69787e-07	LOC105222986/LOC105226345/LOC105230752/LOC105231383/LOC115065892/LOC105227241/LOC105225231/LOC105225230/LOC105224788/LOC105221795/LOC105232357	11
GO:0046348	amino sugar catabolic process	11/284	27/7472	1.49658e-09	6.45027e-07	6.45027e-07	LOC105222986/LOC105226345/LOC105230752/LOC105231383/LOC115065892/LOC105227241/LOC105225231/LOC105225230/LOC105224788/LOC105221795/LOC105232357	11
GO:0042335	cuticle development	24/284	163/7472	9.08089e-09	3.20369e-06	3.20369e-06	LOC105221842/LOC105222476/LOC105222977/LOC105223129/LOC105223629/LOC105223657/LOC105224549/LOC105225367/LOC105225675/LOC105226345/LOC105226562/LOC105226881/LOC105228103/LOC105228110/LOC105229953/LOC105231383/LOC105232628/LOC105232755/LOC105232792/LOC105233051/LOC105233296/LOC105232493/LOC105224788/LOC105228334	24
GO:0040003	chitin-based cuticle development	19/284	104/7472	9.29143e-09	3.20369e-06	3.20369e-06	LOC105222476/LOC105222977/LOC105223657/LOC105224549/LOC105225367/LOC105225675/LOC105226345/LOC105226562/LOC105228103/LOC105228110/LOC105229953/LOC105231383/LOC105232628/LOC105232755/LOC105232792/LOC105233051/LOC105232493/LOC105224788/LOC105228334	19
GO:0006022	aminoglycan metabolic process	16/284	82/7472	5.40035e-08	1.69276e-05	1.69276e-05	LOC105222986/LOC105223657/LOC105226345/LOC105226562/LOC105229953/LOC105230483/LOC105230752/LOC105231383/LOC105233051/LOC115065892/LOC105227241/LOC105225231/LOC105225230/LOC105224788/LOC105221795/LOC105232357	16
GO:0035151	regulation of tube size, open tracheal system	12/284	46/7472	8.81941e-08	2.53411e-05	2.53411e-05	LOC105223592/LOC105223657/LOC105224753/LOC105225042/LOC105225383/LOC105226562/LOC105227822/LOC105230249/LOC105232493/LOC105225231/LOC105225230/LOC105228334	12
GO:0006026	aminoglycan catabolic process	12/284	49/7472	1.88781e-07	5.00705e-05	5.00705e-05	LOC105222986/LOC105226345/LOC105230483/LOC105230752/LOC105231383/LOC115065892/LOC105227241/LOC105225231/LOC105225230/LOC105224788/LOC105221795/LOC105232357	12
GO:0035152	regulation of tube architecture, open tracheal system	15/284	79/7472	2.07569e-07	5.11213e-05	5.11213e-05	LOC105222720/LOC105223552/LOC105223592/LOC105223657/LOC105224753/LOC105225042/LOC105225383/LOC105226562/LOC105227822/LOC105230249/LOC105233403/LOC105232493/LOC105225231/LOC105225230/LOC105228334	15
GO:0004553	hydrolase activity, hydrolyzing O-glycosyl compounds	14/284	81/7472	1.75574e-06	0.000403585	0.000403585	LOC105222986/LOC105226345/LOC105228342/LOC105229029/LOC105230752/LOC105231383/LOC109579568/LOC115065892/LOC105227241/LOC105225231/LOC105225230/LOC105224788/LOC105221795/LOC105232357	14
GO:0044331	cell-cell adhesion mediated by cadherin	7/284	19/7472	3.62034e-06	0.000780184	0.000780184	LOC105223413/LOC105223592/LOC105223954/LOC105227822/LOC105228730/LOC105228866/LOC105230472	7
GO:0016798	hydrolase activity, acting on glycosyl bonds	14/284	90/7472	6.39608e-06	0.00129728	0.00129728	LOC105222986/LOC105226345/LOC105228342/LOC105229029/LOC105230752/LOC105231383/LOC109579568/LOC115065892/LOC105227241/LOC105225231/LOC105225230/LOC105224788/LOC105221795/LOC105232357	14
GO:0042737	drug catabolic process	14/284	91/7472	7.30475e-06	0.00139927	0.00139927	LOC105222986/LOC105225581/LOC105226345/LOC105226353/LOC105230752/LOC105231383/LOC105233781/LOC115065892/LOC105227241/LOC105225231/LOC105225230/LOC105224788/LOC105221795/LOC105232357	14
GO:1901136	carbohydrate derivative catabolic process	15/284	104/7472	7.7902e-06	0.00141372	0.00141372	LOC105222986/LOC105226345/LOC105226353/LOC105228342/LOC105229576/LOC105230483/LOC105230752/LOC105231383/LOC115065892/LOC105227241/LOC105225231/LOC105225230/LOC105224788/LOC105221795/LOC105232357	15
GO:0005615	extracellular space	36/284	443/7472	1.04814e-05	0.00180699	0.00180699	LOC105221842/LOC105221868/LOC105222113/LOC105222806/LOC105223345/LOC105225581/LOC105226036/LOC105226224/LOC105226334/LOC105226345/LOC105226353/LOC105227091/LOC105227727/LOC105228387/LOC105228486/LOC105228706/LOC105228866/LOC105229029/LOC105229436/LOC105229576/LOC105229939/LOC105230154/LOC105230247/LOC105231339/LOC105231614/LOC105231719/LOC105232626/LOC105233846/LOC109579450/LOC109579568/LOC105225…	36
GO:0018990	ecdysis, chitin-based cuticle	6/284	16/7472	1.65998e-05	0.00272553	0.00272553	LOC105222986/LOC105226345/LOC105229500/LOC105231383/LOC115065892/LOC105224788	6
GO:0035159	regulation of tube length, open tracheal system	8/284	32/7472	1.87238e-05	0.00293453	0.00293453	LOC105223592/LOC105223657/LOC105225383/LOC105226562/LOC105227822/LOC105230249/LOC105225231/LOC105225230	8
GO:0001736	establishment of planar polarity	12/284	81/7472	4.87045e-05	0.00730145	0.00730145	LOC105223592/LOC105224159/LOC105224647/LOC105226832/LOC105227104/LOC105227501/LOC105227729/LOC105227822/LOC105228353/LOC105229087/LOC105229673/LOC105233078	12
GO:0098742	cell-cell adhesion via plasma-membrane adhesion molecules	10/284	58/7472	5.55665e-05	0.00798306	0.00798306	LOC105222806/LOC105223413/LOC105223592/LOC105223954/LOC105227822/LOC105228331/LOC105228730/LOC105228866/LOC105230472/LOC115065727	10
GO:0007164	establishment of tissue polarity	12/284	84/7472	7.02807e-05	0.00956194	0.00956194	LOC105223592/LOC105224159/LOC105224647/LOC105226832/LOC105227104/LOC105227501/LOC105227729/LOC105227822/LOC105228353/LOC105229087/LOC105229673/LOC105233078	12
GO:0031012	extracellular matrix	15/284	125/7472	7.21028e-05	0.00956194	0.00956194	LOC105222476/LOC105224549/LOC105225367/LOC105227727/LOC105228103/LOC105228110/LOC105228866/LOC105229576/LOC105230483/LOC105232628/LOC105232755/LOC105232792/LOC105233603/LOC105234004/LOC105225230	15
GO:0007591	molting cycle, chitin-based cuticle	11/284	75/7472	0.000110404	0.014099	0.014099	LOC105222986/LOC105223129/LOC105223629/LOC105225675/LOC105226345/LOC105226562/LOC105229500/LOC105230249/LOC105231383/LOC115065892/LOC105224788	11
GO:0008010	structural constituent of chitin-based larval cuticle	8/284	42/7472	0.000150916	0.0185842	0.0185842	LOC105222476/LOC105224549/LOC105225367/LOC105228103/LOC105228110/LOC105232628/LOC105232755/LOC105232792	8
GO:0016339	calcium-dependent cell-cell adhesion via plasma membrane cell adhesion molecules	6/284	23/7472	0.000167049	0.0193088	0.0193088	LOC105223413/LOC105223592/LOC105223954/LOC105227822/LOC105228730/LOC105230472	6
GO:0046349	amino sugar biosynthetic process	5/284	15/7472	0.000168	0.0193088	0.0193088	LOC105223657/LOC105225295/LOC105226562/LOC105229953/LOC105233051	5
GO:0060541	respiratory system development	24/284	288/7472	0.000232547	0.0258653	0.0258653	LOC105222720/LOC105223552/LOC105223592/LOC105223657/LOC105224753/LOC105225042/LOC105225200/LOC105225295/LOC105225383/LOC105226562/LOC105227122/LOC105227727/LOC105227822/LOC105228730/LOC105228866/LOC105229953/LOC105230249/LOC105231719/LOC105233051/LOC105233403/LOC105232493/LOC105225231/LOC105225230/LOC105228334	24
GO:0005214	structural constituent of chitin-based cuticle	8/284	45/7472	0.00024963	0.0260825	0.0260825	LOC105222476/LOC105224549/LOC105225367/LOC105228103/LOC105228110/LOC105232628/LOC105232755/LOC105232792	8
GO:0042302	structural constituent of cuticle	8/284	45/7472	0.00024963	0.0260825	0.0260825	LOC105222476/LOC105224549/LOC105225367/LOC105228103/LOC105228110/LOC105232628/LOC105232755/LOC105232792	8
GO:0035150	regulation of tube size	12/284	96/7472	0.000258709	0.0262361	0.0262361	LOC105223592/LOC105223657/LOC105224753/LOC105225042/LOC105225383/LOC105226562/LOC105227822/LOC105230249/LOC105232493/LOC105225231/LOC105225230/LOC105228334	12
GO:0007424	open tracheal system development	18/284	190/7472	0.000307502	0.0302933	0.0302933	LOC105222720/LOC105223552/LOC105223592/LOC105223657/LOC105224753/LOC105225042/LOC105225200/LOC105225383/LOC105226562/LOC105227122/LOC105227822/LOC105228730/LOC105230249/LOC105233403/LOC105232493/LOC105225231/LOC105225230/LOC105228334	18
GO:1901073	glucosamine-containing compound biosynthetic process	4/284	10/7472	0.000357903	0.0342792	0.0342792	LOC105223657/LOC105226562/LOC105229953/LOC105233051	4
GO:0001738	morphogenesis of a polarized epithelium	12/284	101/7472	0.000416853	0.0388462	0.0388462	LOC105223592/LOC105224159/LOC105224647/LOC105226832/LOC105227104/LOC105227501/LOC105227729/LOC105227822/LOC105228353/LOC105229087/LOC105229673/LOC105233078	12
GO:0005887	integral component of plasma membrane	34/284	494/7472	0.00049233	0.0446725	0.0446725	LOC105223413/LOC105223592/LOC105223618/LOC105223954/LOC105224802/LOC105225042/LOC105225249/LOC105225268/LOC105225957/LOC105226392/LOC105226620/LOC105226843/LOC105227074/LOC105227822/LOC105227924/LOC105228137/LOC105228331/LOC105228342/LOC105228518/LOC105228677/LOC105228730/LOC105228866/LOC105229500/LOC105229574/LOC105229593/LOC105229645/LOC105230333/LOC105230472/LOC105230674/LOC105230759/LOC105231…	34
Greenyellow module
GO:0072527	pyrimidine-containing compound metabolic process	6/80	53/7472	1.92e-05	0.0375025	0.0371364	LOC105223729/LOC105223979/LOC105224341/LOC105226168/LOC105229111/LOC105229413	6
Blue module
GO:0034470	ncRNA processing	94/1335	274/7472	2.18565e-11	1.36647e-07	1.36647e-07	LOC105222097/LOC105222269/LOC105222564/LOC105222618/LOC105222801/LOC105222955/LOC105223080/LOC105223174/LOC105223183/LOC105223188/LOC105223219/LOC105223268/LOC105223283/LOC105223338/LOC105223737/LOC105223902/LOC105224190/LOC105224193/LOC105224269/LOC105224370/LOC105224399/LOC105224422/LOC105224546/LOC105224742/LOC105224757/LOC105224863/LOC105224937/LOC105225240/LOC105225517/LOC105225625/LOC105225…	94
GO:0030684	preribosome	37/1335	71/7472	5.21082e-11	1.58158e-07	1.58158e-07	LOC105222618/LOC105222801/LOC105223174/LOC105223183/LOC105223188/LOC105223338/LOC105223902/LOC105224193/LOC105224370/LOC105224399/LOC105224742/LOC105224863/LOC105225240/LOC105225517/LOC105225912/LOC105225917/LOC105226861/LOC105227132/LOC105227280/LOC105227606/LOC105228107/LOC105228448/LOC105228496/LOC105228605/LOC105229317/LOC105229387/LOC105229401/LOC105229608/LOC105229899/LOC105229986/LOC105230…	37
GO:0034660	ncRNA metabolic process	123/1335	400/7472	7.58918e-11	1.58158e-07	1.58158e-07	LOC105221806/LOC105222097/LOC105222249/LOC105222266/LOC105222269/LOC105222433/LOC105222564/LOC105222618/LOC105222801/LOC105222955/LOC105223080/LOC105223174/LOC105223183/LOC105223188/LOC105223219/LOC105223268/LOC105223283/LOC105223338/LOC105223573/LOC105223737/LOC105223902/LOC105223980/LOC105224190/LOC105224193/LOC105224269/LOC105224370/LOC105224399/LOC105224422/LOC105224546/LOC105224742/LOC105224…	123
GO:0042254	ribosome biogenesis	77/1335	226/7472	2.17276e-09	3.39602e-06	3.39602e-06	LOC105221806/LOC105222156/LOC105222618/LOC105222801/LOC105223080/LOC105223174/LOC105223183/LOC105223188/LOC105223338/LOC105223902/LOC105224193/LOC105224269/LOC105224370/LOC105224399/LOC105224422/LOC105224471/LOC105224677/LOC105224742/LOC105224757/LOC105224863/LOC105224937/LOC105225240/LOC105225517/LOC105225520/LOC105225593/LOC105225645/LOC105225715/LOC105225772/LOC105225912/LOC105225917/LOC105226…	77
GO:0016072	rRNA metabolic process	65/1335	182/7472	4.79913e-09	6.00083e-06	6.00083e-06	LOC105221806/LOC105222618/LOC105222801/LOC105223080/LOC105223174/LOC105223183/LOC105223188/LOC105223338/LOC105223573/LOC105223902/LOC105224193/LOC105224269/LOC105224370/LOC105224399/LOC105224422/LOC105224742/LOC105224757/LOC105224863/LOC105224937/LOC105225240/LOC105225517/LOC105225715/LOC105225772/LOC105225912/LOC105225917/LOC105226005/LOC105226515/LOC105226645/LOC105226812/LOC105226861/LOC105227…	65
GO:0006364	rRNA processing	58/1335	161/7472	2.28275e-08	2.37862e-05	2.37862e-05	LOC105222618/LOC105222801/LOC105223080/LOC105223174/LOC105223183/LOC105223188/LOC105223338/LOC105223902/LOC105224193/LOC105224269/LOC105224370/LOC105224399/LOC105224422/LOC105224742/LOC105224757/LOC105224863/LOC105224937/LOC105225240/LOC105225517/LOC105225772/LOC105225912/LOC105225917/LOC105226005/LOC105226515/LOC105226645/LOC105226812/LOC105226861/LOC105227132/LOC105227280/LOC105227284/LOC105227…	58
GO:0022613	ribonucleoprotein complex biogenesis	100/1335	354/7472	5.43939e-07	0.000485815	0.000485815	LOC105221806/LOC105222156/LOC105222618/LOC105222780/LOC105222801/LOC105223055/LOC105223080/LOC105223174/LOC105223183/LOC105223188/LOC105223338/LOC105223737/LOC105223902/LOC105224000/LOC105224193/LOC105224269/LOC105224370/LOC105224399/LOC105224422/LOC105224471/LOC105224475/LOC105224677/LOC105224742/LOC105224757/LOC105224863/LOC105224937/LOC105225000/LOC105225240/LOC105225348/LOC105225404/LOC105225…	100
GO:0003924	GTPase activity	41/1335	109/7472	7.14208e-07	0.000558153	0.000558153	LOC105222761/LOC105223080/LOC105223396/LOC105223724/LOC105224392/LOC105224572/LOC105224672/LOC105224925/LOC105225248/LOC105225606/LOC105225837/LOC105226058/LOC105226514/LOC105226858/LOC105227114/LOC105227299/LOC105228125/LOC105228132/LOC105228326/LOC105228928/LOC105229536/LOC105229606/LOC105230129/LOC105230369/LOC105230670/LOC105230682/LOC105230873/LOC105230922/LOC105230987/LOC105231149/LOC105231…	41
GO:0030686	90S preribosome	16/1335	29/7472	6.42893e-06	0.00446597	0.00446597	LOC105222618/LOC105222801/LOC105223338/LOC105223902/LOC105224370/LOC105225917/LOC105227132/LOC105227280/LOC105227606/LOC105228496/LOC105229387/LOC105229401/LOC105229608/LOC105229899/LOC105230230/LOC105233771	16
GO:0042273	ribosomal large subunit biogenesis	25/1335	61/7472	1.90795e-05	0.0119285	0.0119285	LOC105223080/LOC105223902/LOC105224370/LOC105224399/LOC105224471/LOC105224863/LOC105225520/LOC105225715/LOC105226005/LOC105227284/LOC105228107/LOC105228605/LOC105229387/LOC105229401/LOC105229759/LOC105229986/LOC105230275/LOC105230441/LOC105230706/LOC105230875/LOC105230902/LOC105230918/LOC105231268/LOC105232506/LOC105233502	25
GO:0032040	small-subunit processome	16/1335	32/7472	3.31582e-05	0.0179342	0.0179342	LOC105222618/LOC105223174/LOC105223183/LOC105223338/LOC105224193/LOC105225240/LOC105225912/LOC105225917/LOC105226861/LOC105227280/LOC105228496/LOC105229317/LOC105229899/LOC105230230/LOC105232569/LOC105233771	16
GO:0030687	preribosome, large subunit precursor	13/1335	23/7472	3.44227e-05	0.0179342	0.0179342	LOC105223188/LOC105223902/LOC105224370/LOC105224399/LOC105224863/LOC105228107/LOC105228605/LOC105229387/LOC105229401/LOC105229986/LOC105230275/LOC105230918/LOC105232506	13
GO:0009451	RNA modification	36/1335	106/7472	4.62467e-05	0.0222411	0.0222411	LOC105222564/LOC105222955/LOC105223283/LOC105224422/LOC105224546/LOC105226007/LOC105226027/LOC105226053/LOC105226645/LOC105227225/LOC105227372/LOC105227494/LOC105228358/LOC105228605/LOC105228804/LOC105228942/LOC105228971/LOC105229158/LOC105229189/LOC105229244/LOC105229295/LOC105229414/LOC105229563/LOC105230048/LOC105230667/LOC105230679/LOC105230706/LOC105230731/LOC105231151/LOC105231322/LOC105231…	36
GO:0005484	SNAP receptor activity	14/1335	27/7472	6.19293e-05	0.0276559	0.0276559	LOC105222563/LOC105222612/LOC105224103/LOC105224798/LOC105225883/LOC105228239/LOC105228664/LOC105228758/LOC105228817/LOC105230996/LOC105231213/LOC105231340/LOC105231443/LOC105234172	14
GO:0006400	tRNA modification	23/1335	58/7472	7.56574e-05	0.031534	0.031534	LOC105222564/LOC105222955/LOC105223283/LOC105224422/LOC105224546/LOC105226007/LOC105226027/LOC105227225/LOC105227494/LOC105228358/LOC105229189/LOC105229244/LOC105229295/LOC105229414/LOC105229563/LOC105230048/LOC105230667/LOC105230679/LOC105230731/LOC105231151/LOC105231322/LOC105231353/LOC105232441	23
GO:0008033	tRNA processing	29/1335	81/7472	8.53528e-05	0.0333516	0.0333516	LOC105222269/LOC105222564/LOC105222955/LOC105223268/LOC105223283/LOC105224190/LOC105224422/LOC105224546/LOC105224757/LOC105226007/LOC105226027/LOC105227225/LOC105227494/LOC105228358/LOC105229189/LOC105229244/LOC105229295/LOC105229414/LOC105229563/LOC105230048/LOC105230618/LOC105230667/LOC105230679/LOC105230731/LOC105231151/LOC105231322/LOC105231353/LOC105232441/LOC105232908	29
Yellow module
GO:0030659	cytoplasmic vesicle membrane	51/809	263/7472	2.04388e-05	0.0464375	0.04503	LOC105221824/LOC105221940/LOC105222004/LOC105222101/LOC105222137/LOC105222209/LOC105222310/LOC105222345/LOC105222757/LOC105222965/LOC105223031/LOC105223127/LOC105223499/LOC105223574/LOC105224354/LOC105224391/LOC105224499/LOC105224502/LOC105224594/LOC105224989/LOC105224996/LOC105225187/LOC105225323/LOC105225399/LOC105225552/LOC105225765/LOC105226425/LOC105227088/LOC105227869/LOC105228075/LOC105228…	51
GO:0030036	actin cytoskeleton organization	59/809	320/7472	2.2823e-05	0.0464375	0.04503	LOC105221940/LOC105222018/LOC105222411/LOC105223066/LOC105223393/LOC105223499/LOC105223602/LOC105223795/LOC105224127/LOC105224888/LOC105224957/LOC105225056/LOC105225224/LOC105225552/LOC105225702/LOC105225969/LOC105226015/LOC105226023/LOC105226156/LOC105226660/LOC105226770/LOC105227000/LOC105227159/LOC105227540/LOC105227574/LOC105228857/LOC105229042/LOC105229170/LOC105229269/LOC105229828/LOC105229…	59
GO:0010256	endomembrane system organization	56/809	299/7472	2.32071e-05	0.0464375	0.04503	LOC105222302/LOC105222345/LOC105222532/LOC105222757/LOC105222843/LOC105223169/LOC105223257/LOC105223738/LOC105223786/LOC105224230/LOC105224279/LOC105224354/LOC105224391/LOC105224555/LOC105224634/LOC105224902/LOC105224957/LOC105224996/LOC105225962/LOC105226046/LOC105226070/LOC105226425/LOC105226459/LOC105226785/LOC105226961/LOC105227301/LOC105227351/LOC105227574/LOC105228109/LOC105228281/LOC105228…	56
