# Supplementary material for: Thermal Plasticity is Regulated by a Key MicroRNA During Range Expansion of an Invasive Fruit Fly
Source: Adv Sci (Weinh). 2026 Feb 24;13(23):e07662. doi: 10.1002/advs.202507662 (PMC13104144; doi:10.1002/advs.202507662)
Supplement: Supplementary file 2 — Supporting File: advs74381‐sup‐0002‐Data.zip. [file ADVS-13-e07662-s001.zip › advs74381-sup-0002-Data/advs202507662-sup-0006-Dataset S5.xlsx]

## Sheet: Sheet2
id	gene_name	description
LOC105222701	thw	chitin binding. It is involved in the biological process described with chitin metabolic process;probable serine/threonine-protein kinase nek3
LOC105222552	mucin-5AC	chitin binding. It is involved in the biological process described with chitin metabolic process;mucin-5AC
LOC105225938	RGL1	Guanyl-nucleotide exchange factor activity. It is involved in the biological process described with regulation of small GTPase mediated signal transduction;ral guanine nucleotide dissociation stimulator-like 1
LOC105229953	SMA2	It is involved in the biological process described with regulation of transcription, DNA-templated
LOC105225134	dao-5	chitin binding. It is involved in the biological process described with chitin metabolic process;mucin-5AC
LOC105222551	/	ATP binding;uncharacterized ABC transporter ATP-binding protein/permease YOL075C
LOC105233535	/	Fz domain
LOC105225706	/	F5/8 type C domain;sushi, von Willebrand factor type A, EGF and pentraxin domain-containing protein 1
LOC105222522	COL9A1	Collagen triple helix repeat (20 copies);collagen alpha-1(IX) chain
LOC105231792	SODC	Metal ion binding. It is involved in the biological process described with
LOC105223617	LHPL3	Lipoma HMGIC fusion partner-like protein;LHFPL tetraspan subfamily member 3 protein
LOC105233403	SVEP1	Calcium ion binding;sushi, von Willebrand factor type A, EGF and pentraxin domain-containing protein 1
LOC105223247	mucin-19	mucin-19
LOC105225951	ABTB2	Protein heterodimerization activity;ankyrin repeat and BTB/POZ domain-containing protein 2
LOC105231383	CHIT1	It is involved in the biological process described with carbohydrate metabolic process;probable chitinase 10
LOC105231844	esterase E4	Hydrolase activity. It is involved in the biological process described with metabolic process;esterase E4;esterase E4
LOC105232115	/	loricrin
LOC105231489	CP4D8	heme binding. It is involved in the biological process described with oxidation-reduction process;probable cytochrome P450 316a1
LOC105233108	PX24D	Belongs to the peroxisomal membrane protein PXMP2 4 family;PXMP2/4 family protein 4
LOC105234027	/	BPTI/Kunitz family of serine protease inhibitors.;probable serine/threonine-protein kinase clkA
LOC105227663	DJC21	Lipoma HMGIC fusion partner-like protein;LHFPL tetraspan subfamily member 2a protein
LOC105234095	Fbxl7	Leucine-rich repeat - CC (cysteine-containing) subfamily;F-box/LRR-repeat protein 7
LOC109579331	/	chitin binding. It is involved in the biological process described with chitin metabolic process;mucin-5AC
