# Supplementary material for: Thermal Plasticity is Regulated by a Key MicroRNA During Range Expansion of an Invasive Fruit Fly
Source: Adv Sci (Weinh). 2026 Feb 24;13(23):e07662. doi: 10.1002/advs.202507662 (PMC13104144; doi:10.1002/advs.202507662)
Supplement: Supplementary file 2 — Supporting File: advs74381‐sup‐0002‐Data.zip. [file ADVS-13-e07662-s001.zip › advs74381-sup-0002-Data/advs202507662-sup-0007-Dataset S6.xlsx]

## Sheet: novel miRNA
Novel miRNAs identified in Bactrocera dorsalis.
novel mirna id	Rename	provisional id	miRDeep2 score	estimated probability that the miRNA candidate is a true positive	rfam alert	total read count	mature read count	loop read count	star read count	significant randfold p-value	miRBase miRNA	example miRBase miRNA with the same seed	UCSC browser	NCBI blastn	consensus mature sequence	mature length	consensus star sequence	star length	consensus precursor sequence	Genome Location	Chromosome	miRNA Start	miRNA End	miRNA strand	Genome Location	Gene Start	Gene End	Gene ID
novel01	novel-mir-1	NW_011872116.1_2538	77	0.76 ± 0.04		144	103	0	41	yes		bmo-miR-2a-2-5p		blast	uucacaaaguuucggguaaacu	22	uuuaccccaacuguugugaaa	21	uucacaaaguuucggguaaacuguaaaaagaauaguuuaccccaacuguugugaaa	NW_011872116.1:1950..2006:+	NW_011872116.1	1950	2006	+	NA	NA	NA	NA
novel02	novel-mir-2	NW_011873048.1_3643	94	0.76 ± 0.04		189	148	22	19	yes				blast	ugcuugaauacuauccauguacc	23	guauaugguauaauauguugguc	23	ugcuugaauacuauccauguaccuaauuuaagguuuucaaacuuaugauugccuuaauaccguauaugguauaauauguugguc	NW_011873048.1:787..871:-	NW_011873048.1	787	871	-	NA	NA	NA	NA
novel03	novel-mir-3	NW_011873168.1_3846	120	0.76 ± 0.04		242	233	0	9	yes				blast	uguuucuugaagugaauauugu	22	uguauucgcuucaagaaagagu	22	uguauucgcuucaagaaagaguucuuguuugaaguguuucuugaagugaauauugu	NW_011873168.1:2709..2765:-	NW_011873168.1	2709	2765	-	Intergenic	1664	2269	LOC105232992
novel04	novel-mir-4	NW_011873239.1_3910	950	0.76 ± 0.04		1872	1870	0	2	yes				blast	uuucaaaugugauugaggcguu	22	ugccucaauuacauuacaaaac	22	uuucaaaugugauugaggcguuuuagguacggacaaugccucaauuacauuacaaaac	NW_011873239.1:1187..1245:+	NW_011873239.1	1187	1245	+	NA	NA	NA	NA
novel05	novel-mir-5	NW_011873592.1_4469	1100	0.76 ± 0.04		2242	2235	0	7	yes				blast	ugacuacgucaugucguacgu	21	acgacguugacauaguucagc	21	acgacguugacauaguucagcgaauuacgagacagcggcugcgcugacuacgucaugucguacgu	NW_011873592.1:246..311:+	NW_011873592.1	246	311	+	Intergenic	2159	2871	LOC105233304
novel06	novel-mir-6	NW_011874025.1_5423	63	0.76 ± 0.04		121	36	0	85	yes				blast	caguccccugccccacacaac	21	ugguguggggcagaggacuggg	22	caguccccugccccacacaacauugcggauuauaugugguguggggcagaggacuggg	NW_011874025.1:1012..1070:+	NW_011874025.1	1012	1070	+	NA	NA	NA	NA
novel07	novel-mir-7	NW_011874182.1_5863	10000	0.76 ± 0.04		20519	19375	8	1136	yes				blast	uccgauuggcuaauuccgguggcg	24	uguuguuguuggucacguggug	22	uccgauuggcuaauuccgguggcguggcaucuuggauaaugucauuguuguuguuguuggucacguggug	NW_011874182.1:7271..7341:-	NW_011874182.1	7271	7341	-	NA	NA	NA	NA
novel08	novel-mir-8	NW_011874351.1_6258	28	0.76 ± 0.04		57	51	0	6	yes				blast	uuugccgggauuaucacugca	21	uggugaauuauccugucacauu	22	uggugaauuauccugucacauuucugaauucgcuuaauuugccgggauuaucacugca	NW_011874351.1:3036..3094:-	NW_011874351.1	3036	3094	-	NA	NA	NA	NA
novel09	novel-mir-9	NW_011874717.1_7424	110	0.76 ± 0.04		236	234	0	2	yes				blast	uucugcguaucauaaguagcu	21	uguuguaugauacggaugaaggg	23	uucugcguaucauaaguagcuaccucucgaaccaaguacuguuguaugauacggaugaaggg	NW_011874717.1:5567..5629:+	NW_011874717.1	5567	5629	+	NA	NA	NA	NA
novel10	novel-mir-10	NW_011874955.1_8506	150	0.76 ± 0.04		302	162	0	140	yes				blast	acgcucaaagccguaccaagcg	22	ucggaucggcuuucaauguccu	22	acgcucaaagccguaccaagcguaaauaugaaaaauucgcucggaucggcuuucaauguccu	NW_011874955.1:5856..5918:+	NW_011874955.1	5856	5918	+	NA	NA	NA	NA
novel11	novel-mir-11	NW_011875156.1_9773	35	0.76 ± 0.04		67	66	0	1	yes				blast	agagacgucgcagauauucgga	22	caaauggcugugaugccucuca	22	agagacgucgcagauauucggauucuccaaaaggcauccaaauggcugugaugccucuca	NW_011875156.1:9059..9119:-	NW_011875156.1	9059	9119	-	NA	NA	NA	NA
novel12	novel-mir-12	NW_011875159.1_9790	39	0.76 ± 0.04		75	65	0	10	yes				blast	uucaggaaccugcugugucuuu	22	agacacagcagguuccugaaaa	22	uucaggaaccugcugugucuuuucacggacuuguagaaagacacagcagguuccugaaaa	NW_011875159.1:5220..5280:+	NW_011875159.1	5220	5280	+	Intergenic	10500	13877	LOC105222798
novel13	novel-mir-13	NW_011875159.1_9797	440	0.76 ± 0.04		872	862	0	10	yes				blast	ucaggaaccugcugugucuuuc	22	agacacagcagguuccugaaaa	22	ucaggaaccugcugugucuuucuacaaguccgugaaaagacacagcagguuccugaaaa	NW_011875159.1:5218..5277:-	NW_011875159.1	5218	5277	-	Intergenic	10500	13877	LOC105222798
novel14	novel-mir-14	NW_011875374.1_10921	110	0.76 ± 0.04		207	204	0	3	yes		sfr-miR-10506-3p		blast	uuggacgaagaucuucuguag	21	cacagaagaucuucguucgucu	22	cacagaagaucuucguucgucuguacguaacagucccuagugaaguuggacgaagaucuucuguag	NW_011875374.1:14028..14094:+	NW_011875374.1	14028	14094	+	Intron	24272	33722	LOC105224726
novel15	novel-mir-15	NW_011875555.1_12314	31	0.76 ± 0.04		59	50	0	9	yes				blast	acuagcaauuuuagacuugugu	22	aagucuaaaauugcuagugagu	22	aagucuaaaauugcuagugaguauaacagccacucacuagcaauuuuagacuugugu	NW_011875555.1:29706..29763:-	NW_011875555.1	29706	29763	-	Intergenic	18221	19963	LOC115066193
novel16	novel-mir-16	NW_011875608.1_12989	890	0.76 ± 0.04		1765	1088	0	677	yes				blast	ugcgucgauuguuaagaaua	20	ucucgaacucucgacgagucacuu	24	ucucgaacucucgacgagucacuuaacgaggacgaugcgucgauuguuaagaaua	NW_011875608.1:25460..25515:-	NW_011875608.1	25460	25515	-	NA	NA	NA	NA
novel17	novel-mir-17	NW_011875667.1_13638	28	0.76 ± 0.04		55	52	0	3	yes				blast	uguguggugucauuucucgaca	22	ucggaacaugacaucaauuaga	22	ucggaacaugacaucaauuagaugcaauuccugcucuguguggugucauuucucgaca	NW_011875667.1:29135..29193:-	NW_011875667.1	29135	29193	-	Intergenic	14559	15160	LOC115066231
novel18	novel-mir-18	NW_011875678.1_13770	39000	0.76 ± 0.04		76525	76290	7	228	yes				blast	aaaagaaggaauauggagcuga	22	aguuucauucuuccuuuuuucg	22	aaaagaaggaauauggagcugaguacauagcaaaggaaucaucaguuucauucuuccuuuuuucg	NW_011875678.1:16600..16665:+	NW_011875678.1	16600	16665	+	Intron	15182	34541	LOC105225549
novel19	novel-mir-19	NW_011875814.1_15627	810	0.76 ± 0.04		1592	1208	0	384	yes				blast	ucgaguucaauucgcgcagguu	22	uccugcgcgaguugaacucggu	22	ucgaguucaauucgcgcagguuuuuuucuguauaaaucuuuuucuguauaaaauuccugcgcgaguugaacucggu	NW_011875814.1:11266..11342:-	NW_011875814.1	11266	11342	-	Intron	3885	36184	LOC105226820
novel20	novel-mir-20	NW_011875909.1_16867	54	0.76 ± 0.04		107	104	0	3	yes				blast	uuaguacauuugauugaguuuugu	24	caaaccucaaacaaauguacu	21	caaaccucaaacaaauguacuaaaacuaauacuuugguuauuauuauaagauguuuuaguacauuugauugaguuuugu	NW_011875909.1:89925..90004:+	NW_011875909.1	89925	90004	+	Intergenic	49554	89806	LOC105227753
novel21	novel-mir-21	NW_011876007.1_18561	30000	0.76 ± 0.04		59300	54086	5100	114	yes		dme-miR-2500-3p		blast	ugauuuugaugccuccaagaa	21	acuggaggaagcagaaucgca	21	ugauuuugaugccuccaagaagaaguugucgaucgaaaacuccgaucuguugcgucaacuggaggaagcagaaucgca	NW_011876007.1:21905..21983:-	NW_011876007.1	21905	21983	-	Exon	18338	47545	LOC105229794
novel22	novel-mir-22	NW_011876019.1_19007	24	0.76 ± 0.04		49	42	0	7	yes				blast	ggccuucaagaaaagucaacga	22	aauugacuuuucuuguuggc	20	aauugacuuuucuuguuggcugggugggucacuggccuucaagaaaagucaacga	NW_011876019.1:35098..35153:+	NW_011876019.1	35098	35153	+	Intron	18541	42451	LOC105230439
novel23/miR-278-3p	miR-278-3p	NW_011876021.1_19048	580000	0.76 ± 0.04		1138964	1137521	274	1169	yes		dme-miR-278-3p		blast	ucggugggacuuucguccguu	21	ccggaugaggguccucaacg	20	ccggaugaggguccucaacgaccguuuucauuaauaugcgggucggugggacuuucguccguu	NW_011876021.1:13351..13414:-	NW_011876021.1	13351	13414	-	NA	NA	NA	NA
novel24	novel-mir-24	NW_011876029.1_19265	110	0.76 ± 0.04		239	81	0	158	yes				blast	uucagcauaugcacauaagaca	22	aacuagugugcauguguuaaaa	22	uucagcauaugcacauaagacaauuauauacaaauauacauuuguaugcaaacuagugugcauguguuaaaa	NW_011876029.1:131321..131393:-	NW_011876029.1	131321	131393	-	Intron	5411	131917	LOC105230773
novel25	novel-mir-25	NW_011876036.1_19367	730	0.76 ± 0.04		1445	1433	0	12	yes		dme-miR-968-5p		blast	uaaguagucgauucgcaggcga	22	cgccaucaauccucuacuuacu	22	uaaguagucgauucgcaggcgauggauugcuauauucgccaucaauccucuacuuacu	NW_011876036.1:135792..135850:-	NW_011876036.1	135792	135850	-	Intergenic	120557	122019	LOC105231116
novel26	novel-mir-26	NW_011876040.1_19435	20	0.76 ± 0.04		42	38	0	4	yes				blast	aagacgaucugcgcaaauugaa	22	aauuggugcgggucucuuucau	22	aauuggugcgggucucuuucauugauugcucgcaauaaagacgaucugcgcaaauugaa	NW_011876040.1:30856..30915:+	NW_011876040.1	30856	30915	+	Intergenic	37464	38162	LOC105231179
novel27	novel-mir-27	NW_011876058.1_19903	3200	0.76 ± 0.04		6436	3580	0	2856	yes		sfr-miR-10467-5p		blast	ugcucggcuuuaaguguccacu	22	uggacgcucaaagccgaagcaag	23	uggacgcucaaagccgaagcaagcguaaaugggaaaaugcucggcuuuaaguguccacu	NW_011876058.1:21145..21204:+	NW_011876058.1	21145	21204	+	Intergenic	24542	105650	LOC105232163
novel28	novel-mir-28	NW_011876093.1_21200	18	0.76 ± 0.04		35	34	0	1	yes				blast	ugcggauaaauguuggcuuuug	22	aaagcgcaacauuucgacgcauu	23	aaagcgcaacauuucgacgcauuaauaaauaaaugcggauaaauguuggcuuuug	NW_011876093.1:183328..183383:-	NW_011876093.1	183328	183383	-	Intron	188275	200624	LOC105232986
novel29	novel-mir-29	NW_011876107.1_21571	180	0.76 ± 0.04		361	291	0	70	yes				blast	ugacagcgguagcaacgacaac	22	agucguuguuuacaacugucacu	23	agucguuguuuacaacugucacucaucagcgucguugacacugacagcgguagcaacgacaac	NW_011876107.1:152177..152240:+	NW_011876107.1	152177	152240	+	Intergenic	100922	100993	Trnap-agg_3
novel30	novel-mir-30	NW_011876139.1_22311	34	0.76 ± 0.04		69	54	0	15	yes				blast	uaacuuuuagauccaaugacacu	23	ugaaguggauuuaaaaguuaa	21	uaacuuuuagauccaaugacacuuugaaacgaauuagugaaguggauuuaaaaguuaa	NW_011876139.1:146456..146514:-	NW_011876139.1	146456	146514	-	Intron	143838	145979	LOC105233360
novel31	novel-mir-31	NW_011876161.1_22874	21	0.76 ± 0.04		42	39	0	3	yes				blast	aucugucuuuggcuggucauac	22	cgugcccagccaagcagacg	20	aucugucuuuggcuggucauacauauugugccgcgccguuguggucauagucaacggccaggcaaaacgugcccagccaagcagacg	NW_011876161.1:184084..184171:+	NW_011876161.1	184084	184171	+	Exon	183322	185756	LOC105233618
novel32	novel-mir-32	NW_011876194.1_23725	85	0.76 ± 0.04		166	133	0	33	yes				blast	uuguugucgcacuugcguuug	21	cagcgcauggcaacaacaaaacu	23	uuguugucgcacuugcguuugcgguuugcugccgcagcgcauggcaacaacaaaacu	NW_011876194.1:409537..409594:-	NW_011876194.1	409537	409594	-	Intergenic	383356	391159	LOC105234068
novel33	novel-mir-33	NW_011876204.1_24111	310	0.76 ± 0.04		615	482	0	133	yes				blast	aguucucaguuuuuuuaagcgcc	23	cacuaaacaaacugagaagcaga	23	cacuaaacaaacugagaagcagauuucguuauaaucaguucucaguuuuuuuaagcgcc	NW_011876204.1:432678..432737:+	NW_011876204.1	432678	432737	+	Intergenic	435502	435973	LOC115065792
novel34	novel-mir-34	NW_011876205.1_24178	950	0.76 ± 0.04		1871	1870	0	1	yes				blast	uuucaaaugugauugaggcguu	22	cgccucaauuacauuacaaaac	22	uuucaaaugugauugaggcguuuuagguacggacaacgccucaauuacauuacaaaac	NW_011876205.1:109423..109481:+	NW_011876205.1	109423	109481	+	Exon	109289	109874	LOC105234272
novel35	novel-mir-35	NW_011876206.1_24218	31	0.76 ± 0.04		62	51	0	11	yes				blast	aggcgguucugauggaaguggcg	23	cacuaacaacagaacagcauga	22	aggcgguucugauggaaguggcguugguaacauuacacuaacaacagaacagcauga	NW_011876206.1:170060..170117:+	NW_011876206.1	170060	170117	+	Exon	191956	224844	LOC105221774
novel36	novel-mir-36	NW_011876206.1_24274	1700	0.76 ± 0.04		3339	3323	1	15	yes		bmo-miR-3226		blast	acuauuuuuaacucaaagaggc	22	cucuuuuuguuaaaaauuguuu	22	acuauuuuuaacucaaagaggcgucauuuuguauucaagccucuuuuuguuaaaaauuguuu	NW_011876206.1:438352..438414:+	NW_011876206.1	438352	438414	+	Intron	420664	457324	LOC105221789
novel37	novel-mir-37	NW_011876207.1_24331	83	0.76 ± 0.04		163	151	0	12	yes				blast	cuuugcauccguuaccucccau	22	aggaggcaacggaugcaagugu	22	aggaggcaacggaugcaaguguauguugguauucauuugguucuuccauuugaugcguugucgccuuugcauccguuaccucccau	NW_011876207.1:92109..92195:+	NW_011876207.1	92109	92195	+	Intergenic	93596	183189	LOC105221829
novel38	novel-mir-38	NW_011876231.1_25346	180	0.76 ± 0.04		355	231	0	124	yes				blast	cgcggugucaguggcaaguagca	23	aguacuugccgugucaccgagg	22	aguacuugccgugucaccgaggcauuauauucgucucauagaucggccgcggugucaguggcaaguagca	NW_011876231.1:253542..253612:-	NW_011876231.1	253542	253612	-	Intron	240064	462800	LOC105222226
novel39	novel-mir-39	NW_011876249.1_26071	780	0.76 ± 0.04		1528	1359	1	168	yes		dsi-miR-2584-5p		blast	gugaguaaagcgaugaguauuu	22	auauucucugcuuuauuuauuuu	23	gugaguaaagcgaugaguauuugcaccuucaagacgaaacugaaaauauucucugcuuuauuuauuuu	NW_011876249.1:19204..19272:-	NW_011876249.1	19204	19272	-	Intron	4978	9830	LOC115065876
novel40	novel-mir-40	NW_011876254.1_26272	22	0.76 ± 0.04		41	38	0	3	yes		dme-miR-9379-3p		blast	gauggccacaccgaauauuuau	22	aaaauauuugcaaggcuugauc	22	aaaauauuugcaaggcuugaucauuuauuucguaauaugauggccacaccgaauauuuau	NW_011876254.1:50007..50067:-	NW_011876254.1	50007	50067	-	Intergenic	234195	236414	LOC105222799
novel41/miR-987-5p	miR-987-5p	NW_011876257.1_26358	450000	0.76 ± 0.04		900577	892010	0	8567	yes		dme-miR-987-5p		blast	uaaaguaaauagucuggauugaug	24	aucaacaggcauuuacuucaau	22	uaaaguaaauagucuggauugaugagaguuaauaaggacucaucaacaggcauuuacuucaau	NW_011876257.1:237355..237418:+	NW_011876257.1	237355	237418	+	Intron	246843	254750	LOC105222889
novel42	novel-mir-42	NW_011876264.1_26857	73	0.76 ± 0.04		146	102	0	44	yes				blast	aucguacuccacacagcuaguga	23	uuagcuguaugaaggacguau	21	uuagcuguaugaaggacguauaucguacugagggcauccaagcauucuacagaucguacuccacacagcuaguga	NW_011876264.1:288846..288921:+	NW_011876264.1	288846	288921	+	Exon	281973	290971	LOC105223141
novel43	novel-mir-43	NW_011876275.1_27627	33	0.76 ± 0.04		65	64	0	1	yes				blast	cggaugcgagucccaaaggcau	22	uacuuucggauuggcauugccg	22	uacuuucggauuggcauugccgcugauaauggcggaugcgagucccaaaggcau	NW_011876275.1:620958..621012:+	NW_011876275.1	620958	621012	+	Intergenic	547745	618252	LOC115065927
novel44	novel-mir-44	NW_011876282.1_28016	540	0.76 ± 0.04		1076	634	0	442	yes				blast	uuacccagcgauuauaccaauuu	23	agugguauaaacuggauaaguu	22	agugguauaaacuggauaaguugaaauaauguuacagcuuacccagcgauuauaccaauuu	NW_011876282.1:136919..136980:-	NW_011876282.1	136919	136980	-	Intron	147013	147539	LOC105223601
novel45	novel-mir-45	NW_011876283.1_28122	10000	0.76 ± 0.04		19723	13038	0	6685	yes		dsi-miR-1005-5p		blast	gugaguuggggaaggggguug	21	accuuuuuuccaucucaccagc	22	gugaguuggggaaggggguugcuuguuuguuguguaguguacaugugccacuauaauuuaacuguucaaccuuuuuuccaucucaccagc	NW_011876283.1:24905..24995:+	NW_011876283.1	24905	24995	+	Exon	24455	26437	LOC105223632
novel46	novel-mir-46	NW_011876285.1_28256	570	0.76 ± 0.04		1121	1119	0	2	yes				blast	uaaugcacgcauucacggucguu	23	cggggugaguguauguguuuga	22	uaaugcacgcauucacggucguuaaaauguaaaugugugcgcggggugaguguauguguuuga	NW_011876285.1:319184..319247:+	NW_011876285.1	319184	319247	+	Intergenic	250683	251988	LOC105223680
novel47	novel-mir-47	NW_011876290.1_28799	50	0.76 ± 0.04		97	79	0	18	yes				blast	cgggagcgcggcgucuacgcga	22	gcguggacgcgacgauuccgua	22	gcguggacgcgacgauuccguaaacgguuuggauauacgggagcgcggcgucuacgcga	NW_011876290.1:75036..75095:+	NW_011876290.1	75036	75095	+	Exon	66697	143910	LOC105223870
novel48	novel-mir-48	NW_011876293.1_29031	36	0.76 ± 0.04		70	64	0	6	yes				blast	guuuccguugcugcugacaga	21	agucaguaugcgccgguaaug	21	agucaguaugcgccgguaaugaccaaguucguuuccguugcugcugacaga	NW_011876293.1:7602..7653:+	NW_011876293.1	7602	7653	+	Intergenic	9662	138930	LOC105224038
novel49	novel-mir-49	NW_011876300.1_29671	18	0.76 ± 0.04		27	26	0	1	yes		dps-miR-2513a		blast	caaagcaaauguuacguauacg	22	uauacguaacaaugugccauaca	23	uauacguaacaaugugccauacauuguauacacugugcaaagcaaauguuacguauacg	NW_011876300.1:1039073..1039132:+	NW_011876300.1	1039073	1039132	+	Intergenic	1056735	1128720	LOC105224244
novel50	novel-mir-50	NW_011876302.1_29888	670	0.76 ± 0.04		1315	1313	0	2	yes				blast	uauguuagcuuauugguaugggu	23	agugccaagaguguuagcauauc	23	agugccaagaguguuagcauaucuauacggcauuagauauguuagcuuauugguaugggu	NW_011876302.1:916601..916661:-	NW_011876302.1	916601	916661	-	Intergenic	917012	917964	LOC105224332
novel51	novel-mir-51	NW_011876305.1_30117	190	0.76 ± 0.04		376	281	0	95	yes				blast	uaguucguacaucuucguagugua	24	aacuacgcagugugucggagu	21	aacuacgcagugugucggaguggaugucacgucgucuaguucguacaucuucguagugua	NW_011876305.1:872237..872297:+	NW_011876305.1	872237	872297	+	UTR	872213	908370	LOC105224446
novel52	novel-mir-52	NW_011876305.1_30164	370	0.76 ± 0.04		720	719	0	1	yes		dme-miR-986-3p		blast	ugcggcgauguugccaaagguuu	23	cccgcgacagcgccgcgcauaag	23	cccgcgacagcgccgcgcauaagaugugggaugugcggcgauguugccaaagguuu	NW_011876305.1:329220..329276:-	NW_011876305.1	329220	329276	-	Intergenic	369086	370017	LOC105224459
novel53	novel-mir-53	NW_011876307.1_30320	38	0.76 ± 0.04		75	74	0	1	yes				blast	cguggcgguggcguggugcg	20	uacaaauucacucugcgacugc	22	uacaaauucacucugcgacugcagccauuuggcgcagcggcguggcgguggcguggugcg	NW_011876307.1:664980..665040:-	NW_011876307.1	664980	665040	-	Intron	703219	704450	LOC105224503
novel54	novel-mir-54	NW_011876308.1_30440	140	0.76 ± 0.04		285	158	4	123	yes		dqu-miR-263a-3p		blast	cguggagcagcagcaauaugau	22	uuauugcugcuucuccuuucc	21	uuauugcugcuucuccuuuccguucggguaaguuguggcguggagcagcagcaauaugau	NW_011876308.1:156866..156926:-	NW_011876308.1	156866	156926	-	Intergenic	39814	44494	LOC105224520
novel55	novel-mir-55	NW_011876317.1_31262	24	0.76 ± 0.04		50	45	0	5	yes				blast	agccgcugucacacgcacaag	21	uugugcaguggccagcagcugca	23	agccgcugucacacgcacaagagucauaaucuaaucuugugcaguggccagcagcugca	NW_011876317.1:612927..612986:+	NW_011876317.1	612927	612986	+	Intergenic	560816	602793	LOC105225016
novel56	novel-mir-56	NW_011876317.1_31322	890	0.76 ± 0.04		1766	1718	0	48	yes				blast	uuuugagggcuuuugaaaacua	22	auuuucaaaagccaucaaaaac	22	auuuucaaaagccaucaaaaacuuaaagguagcgguuuuugagggcuuuugaaaacua	NW_011876317.1:410815..410873:-	NW_011876317.1	410815	410873	-	Intron	406954	412053	LOC105224985
novel57	novel-mir-57	NW_011876325.1_31986	100	0.76 ± 0.04		224	160	2	62	yes				blast	uuuugagacagucuuuuguca	21	cgcgaaagacuguuuuucaaaacg	24	cgcgaaagacuguuuuucaaaacgcaaagcacgccgucgaacacuuuugagacagucuuuuguca	NW_011876325.1:893183..893248:-	NW_011876325.1	893183	893248	-	Intron	944933	945605	LOC115066087
novel58	novel-mir-58	NW_011876329.1_32427	41	0.76 ± 0.04		74	71	0	3	yes		dps-miR-2541-5p		blast	uaucgaauggccuccaagaag	21	ucuugugagguuauuugaagucau	24	uaucgaauggccuccaagaaguuguaauuuaacaucauuagauuuuuucuugugagguuauuugaagucau	NW_011876329.1:761454..761525:-	NW_011876329.1	761454	761525	-	Intergenic	715975	759411	LOC105225630
novel59	novel-mir-59	NW_011876334.1_33036	28	0.76 ± 0.04		56	53	0	3	yes				blast	uucgccaucugccgacagcag	21	augccgucgucagguggauaagu	23	augccgucgucagguggauaaguuggcgcuucugugcuaaucaauuucgccaucugccgacagcag	NW_011876334.1:826271..826337:-	NW_011876334.1	826271	826337	-	Intron	759506	830750	LOC105225842
novel60	novel-mir-60	NW_011876336.1_33375	56	0.76 ± 0.04		109	107	1	1	yes				blast	accaagaggcgcgcuguggacu	22	ugugcagcgcgccucuugcucu	22	accaagaggcgcgcuguggacuuuggugaauuuauaagucggcgcuacagacuauaaugaauauaaaagugugcagcgcgccucuugcucu	NW_011876336.1:137383..137474:-	NW_011876336.1	137383	137474	-	Intron	84381	85158	LOC109579504
novel61	novel-mir-61	NW_011876338.1_33708	250	0.76 ± 0.04		498	355	2	141	yes				blast	uuguagcacgcugaggcaguug	22	auugccucucguuguuuucgau	22	uuguagcacgcugaggcaguuguuuugugagcauuacucgcacaucagauauucaauugccucucguuguuuucgau	NW_011876338.1:1508986..1509063:+	NW_011876338.1	1508986	1509063	+	Intron	1509326	1535356	LOC105226097
novel62	novel-mir-62	NW_011876341.1_34132	86	0.76 ± 0.04		169	165	0	4	yes				blast	uagaccuagcugccagaccagc	22	auuucuggcggcaagguaagucg	23	auuucuggcggcaagguaagucgcaacgcacgagcuagaccuagcugccagaccagc	NW_011876341.1:19578..19635:-	NW_011876341.1	19578	19635	-	Intergenic	306	2259	LOC109579533
novel63	novel-mir-63	NW_011876342.1_34217	140	0.76 ± 0.04		279	274	0	5	yes				blast	uggcguuuggugcaaaaugugu	22	caauuuugccucaagugcaa	20	uggcguuuggugcaaaaugugugugcgagaaugcggcacaauuuugccucaagugcaa	NW_011876342.1:979668..979726:-	NW_011876342.1	979668	979726	-	Intergenic	883698	885241	LOC105226339
novel64	novel-mir-64	NW_011876346.1_34898	50	0.76 ± 0.04		96	95	0	1	yes				blast	auucgaguuaaaaauguucuug	22	gaaccuuuuuaacucgaauuucg	23	gaaccuuuuuaacucgaauuucguccagguucucaguguaagccgaauucgaguuaaaaauguucuug	NW_011876346.1:1221258..1221326:-	NW_011876346.1	1221258	1221326	-	Intron	1185080	1307558	LOC105226634
novel65	novel-mir-65	NW_011876347.1_35036	2400	0.76 ± 0.04		4790	4624	0	166	yes		dme-miR-2a-3p		blast	caucacaguggcuguucuuuau	22	agggaacaguugcugcguugu	21	agggaacaguugcugcguuguauuugcuuuauuuuauagauacaucacaguggcuguucuuuau	NW_011876347.1:203077..203141:-	NW_011876347.1	203077	203141	-	Intron	197025	199477	LOC105226654
novel66	novel-mir-66	NW_011876360.1_37098	270	0.76 ± 0.04		528	481	0	47	yes				blast	agcaccgucgcgccagccgag	21	cggccaggagcgacgcggcucgcg	24	cggccaggagcgacgcggcucgcguaugucggugcgagcaccgucgcgccagccgag	NW_011876360.1:318084..318141:-	NW_011876360.1	318084	318141	-	Exon	308800	313195	LOC115066262
novel67	novel-mir-67	NW_011876361.1_37143	100	0.76 ± 0.04		197	191	2	4	yes		tca-miR-3891-3p		blast	cguguaaaaagagaguuggaug	22	cccaacucuuuuuuuacacgg	21	cccaacucuuuuuuuacacggauuucugaggaacguaucuaccguguaaaaagagaguuggaug	NW_011876361.1:146195..146259:+	NW_011876361.1	146195	146259	+	Intron	143980	162551	LOC105227661
novel68	novel-mir-68	NW_011876361.1_37170	52	0.76 ± 0.04		105	70	0	35	yes				blast	uggugauugguucauagaagguu	23	accucucugaaccagcgccaau	22	uggugauugguucauagaagguuaaaaugcugaagaaccucucugaaccagcgccaau	NW_011876361.1:837772..837830:+	NW_011876361.1	837772	837830	+	Intron	832802	940489	LOC105227705
novel69	novel-mir-69	NW_011876363.1_37486	42	0.76 ± 0.04		83	81	0	2	yes				blast	auauuaauugucuugcauauau	22	uaugugcuugagaauuuauaau	22	auauuaauugucuugcauauauuuacauauaugaguaugugcuugagaauuuauaau	NW_011876363.1:1238684..1238741:+	NW_011876363.1	1238684	1238741	+	Intron	1229491	1290765	LOC115066277
novel70	novel-mir-70	NW_011876365.1_37749	18	0.76 ± 0.04		35	34	0	1	yes				blast	uuguuagucauuuuaugaaacu	22	ggucguaaaauuacuaacaaua	22	ggucguaaaauuacuaacaauacaauccuuuccaucguuggcuuacaguuguuagucauuuuaugaaacu	NW_011876365.1:2017807..2017877:+	NW_011876365.1	2017807	2017877	+	Intron	1909919	2242191	LOC105227929
novel71	novel-mir-71	NW_011876373.1_39109	100	0.76 ± 0.04		200	109	0	91	yes				blast	uguguauuuuuguggcagguug	22	aaucgccgcaauuaauauaccc	22	uguguauuuuuguggcagguugcaaguagaaaaugcaaucgccgcaauuaauauaccc	NW_011876373.1:1866112..1866170:+	NW_011876373.1	1866112	1866170	+	Intron	1910454	1914976	LOC109579713
novel72	novel-mir-72	NW_011876377.1_39984	23	0.76 ± 0.04		46	43	0	3	yes				blast	acucauuagcucuaguagauu	21	ucuacuacuagcuaaugagcag	22	acucauuagcucuaguagauuuuuuagcguacuaaaucuacuacuagcuaaugagcag	NW_011876377.1:110684..110742:+	NW_011876377.1	110684	110742	+	Intron	103840	138828	LOC105229018
novel73	novel-mir-73	NW_011876378.1_40254	4200	0.76 ± 0.04		8341	8054	0	287	yes				blast	cgaucuucaaaaugaauuuucg	22	aaaauucauuuugaauauuguu	22	cgaucuucaaaaugaauuuucgucacuuuuaaaauuuugaaaauucauuuugaauauuguu	NW_011876378.1:670468..670529:+	NW_011876378.1	670468	670529	+	Intron	696425	699814	LOC105229113
novel74	novel-mir-74	NW_011876378.1_40271	62	0.76 ± 0.04		120	119	0	1	yes				blast	ugaugaucggcgcggcgucu	20	gcaccgcgccaucauugacga	21	gcaccgcgccaucauugacgaucgguguuuaguugaugaucggcgcggcgucu	NW_011876378.1:1190513..1190566:+	NW_011876378.1	1190513	1190566	+	Intron	1258263	1259752	LOC105229122
novel75	novel-mir-75	NW_011876378.1_40283	100	0.76 ± 0.04		203	171	0	32	yes				blast	uacuuuuucguucaccuuacacu	23	uguaaggugaacgaaaaaguaug	23	uguaaggugaacgaaaaaguauguauauauuuauuauuuacuuuuucguucaccuuacacu	NW_011876378.1:1945278..1945339:+	NW_011876378.1	1945278	1945339	+	Intron	1919676	2002458	LOC105229156
novel76	novel-mir-76	NW_011876378.1_40356	88	0.76 ± 0.04		171	168	0	3	yes				blast	uacuuuuucguucaccuuacacu	23	uguaaggugaacgaaaaagu	20	uguaaggugaacgaaaaaguaaauaauaaauauauacauacuuuuucguucaccuuacacu	NW_011876378.1:1945276..1945337:-	NW_011876378.1	1945276	1945337	-	Intron	1919676	2002458	LOC105229156
novel77	novel-mir-77	NW_011876381.1_40809	2300000	0.76 ± 0.04		4644832	4641351	97	3384	yes		dme-miR-2a-3p		blast	uaucacagccauuuugaugagu	22	ucuucaagauguugugaaaug	21	ucuucaagauguugugaaauguuuucaagcaacucuauucauaucacagccauuuugaugagu	NW_011876381.1:1021487..1021550:+	NW_011876381.1	1021487	1021550	+	Intergenic	1023961	1030178	LOC105229582
novel78	novel-mir-78	NW_011876388.1_42589	96	0.76 ± 0.04		187	185	0	2	yes				blast	uauguuguucugaaguuuguuu	22	agcaaauuucagaacaucauau	22	agcaaauuucagaacaucauauauaguaaguuugaauuauauguuguucugaaguuuguuu	NW_011876388.1:3029095..3029156:+	NW_011876388.1	3029095	3029156	+	Intron	3027320	3039051	LOC105230315
novel79	novel-mir-79	NW_011876389.1_42737	70	0.76 ± 0.04		128	105	0	23	yes		sfr-miR-279b-5p		blast	aauaagcgaagugacaguuuga	22	aaacuaucauuccgcuuauuac	22	aaacuaucauuccgcuuauuacuucaugcaugcauagaguaauaagcgaagugacaguuuga	NW_011876389.1:736143..736205:+	NW_011876389.1	736143	736205	+	Intron	708058	763859	LOC105230385
novel80	novel-mir-80	NW_011876389.1_42848	150	0.76 ± 0.04		295	293	0	2	yes				blast	uuuuccgucgcuugcuuucau	21	gaaggcaaguggugguagaggu	22	gaaggcaaguggugguagagguuucgcaaaaaguaaauuuuccgucgcuugcuuucau	NW_011876389.1:402826..402884:-	NW_011876389.1	402826	402884	-	Intron	398642	411910	LOC105230371
novel81	novel-mir-81	NW_011876391.1_43513	34	0.76 ± 0.04		65	51	9	5	yes				blast	guugacuugcuguggcgcagc	21	ugcgccagcggcgugucuaau	21	guugacuugcuguggcgcagccauucagucagccagcccgaucgagcggcaaaugcugcgccagcggcgugucuaau	NW_011876391.1:2752592..2752669:-	NW_011876391.1	2752592	2752669	-	Intron	2734228	2735156	LOC105230793
novel82	novel-mir-82	NW_011876393.1_44034	15	0.76 ± 0.04		30	20	0	10	yes				blast	uuuaugcucuggcgucuguggc	22	ugcaggcgccagaaauucaaua	22	ugcaggcgccagaaauucaauauuucuauuuaaauuuuauuuaugcucuggcgucuguggc	NW_011876393.1:3343427..3343488:-	NW_011876393.1	3343427	3343488	-	Intergenic	2926230	3253335	LOC105231083
novel83	novel-mir-83	NW_011876393.1_44041	120	0.76 ± 0.04		234	226	0	8	yes				blast	augacggcugauguagugcag	21	uguacgcauuacgccgucaau	21	augacggcugauguagugcagcuacucgccgacaaaaggcgcugcuguacgcauuacgccgucaau	NW_011876393.1:3480906..3480972:-	NW_011876393.1	3480906	3480972	-	Intergenic	3524809	3525520	LOC105231084
novel84	novel-mir-84	NW_011876394.1_44393	720	0.76 ± 0.04		1425	1424	0	1	yes		dme-miR-1014-3p		blast	uaaauucaauuuaauuucaacag	23	gugaaauuaaauugauucacu	21	gugaaauuaaauugauucacuaucauaucuaucaauugauaaauucaauuuaauuucaacag	NW_011876394.1:2375025..2375087:+	NW_011876394.1	2375025	2375087	+	Intron	2374585	2379045	LOC105231205
novel85	novel-mir-85	NW_011876395.1_44969	430	0.76 ± 0.04		859	779	1	79	yes				blast	uuucauuaggaugcccgcagau	22	ugcgggcacccuaauggaaaa	21	uuucauuaggaugcccgcagauuggacguuuaaagccuagccgagcgcaauuucucauucugcgggcacccuaauggaaaa	NW_011876395.1:1607305..1607386:-	NW_011876395.1	1607305	1607386	-	Intron	1602483	1612556	LOC105231348
novel86	novel-mir-86	NW_011876396.1_45200	160	0.76 ± 0.04		339	234	0	105	yes				blast	aaaguuguacaauauguaaaaauu	24	auuuuacauuuguacaaugaacc	23	aaaguuguacaauauguaaaaauuuuccaauuuuacauuuguacaaugaacc	NW_011876396.1:3823617..3823669:+	NW_011876396.1	3823617	3823669	+	Intergenic	3812083	3823593	LOC105231647
novel87/miR-317-3p	miR-317-3p	NW_011876397.1_45647	6100000	0.76 ± 0.04		11999242	11995116	3977	149	yes		dme-miR-317-3p		blast	ugaacacagcuggugguaucu	21	ggauacacccugugcucgcu	20	ggauacacccugugcucgcuucguaaauguucguaaccgagucagugaacacagcuggugguaucu	NW_011876397.1:3667840..3667906:+	NW_011876397.1	3667840	3667906	+	Intergenic	3733834	3743861	LOC105231852
novel88	novel-mir-88	NW_011876397.1_45749	82	0.76 ± 0.04		155	154	0	1	yes		sfr-miR-92a-5p		blast	uggcgguguguuuuuaacaagu	22	cuugcuaaauacauacauacaua	23	cuugcuaaauacauacauacauauaugauauauauacucguauggcgguguguuuuuaacaagu	NW_011876397.1:4785760..4785824:+	NW_011876397.1	4785760	4785824	+	Intron	4761033	4838094	LOC115066535
novel89	novel-mir-89	NW_011876398.1_46028	50000	0.76 ± 0.04		99820	99342	1	477	yes				blast	guccaugaaauucuuuauuucug	23	ggaaaaagaauuucauagaaau	22	guccaugaaauucuuuauuucugugaaaguacauucaggaaaaagaauuucauagaaau	NW_011876398.1:477603..477662:+	NW_011876398.1	477603	477662	+	Intron	475851	494739	LOC105231982
novel90	novel-mir-90	NW_011876398.1_46046	88	0.76 ± 0.04		173	172	0	1	yes				blast	ugugcaaaaggauggaauagu	21	uaacaaccuuuugcuguggcaau	23	ugugcaaaaggauggaauagugaacaauuaaaacucacuaacaaccuuuugcuguggcaau	NW_011876398.1:662312..662373:+	NW_011876398.1	662312	662373	+	Intron	640554	642296	LOC105232010
novel91	novel-mir-91	NW_011876399.1_46659	90	0.76 ± 0.04		179	142	0	37	yes				blast	ugacuacaggagcauugucuuau	23	acauacaagcucuuauguagucg	23	acauacaagcucuuauguagucguaagagcguucauaugacuacaggagcauugucuuau	NW_011876399.1:4417067..4417127:+	NW_011876399.1	4417067	4417127	+	Intergenic	4275748	4409473	LOC105232401
novel92	novel-mir-92	NW_011876400.1_47545	570	0.76 ± 0.04		1123	1116	0	7	yes				blast	agucgugcauaggaaugggugc	22	cauucauccuuuggacgauugcu	23	agucgugcauaggaaugggugcuuuaacuuuauuuauuggcauucauccuuuggacgauugcu	NW_011876400.1:5284743..5284806:-	NW_011876400.1	5284743	5284806	-	Intergenic	5285049	5292712	LOC105232713
novel93	novel-mir-93	NW_011876400.1_47575	690	0.76 ± 0.04		1352	1138	4	210	yes		dps-miR-2519		blast	uuauguggcauguggcacacu	21	ugcuucaugugucauauaauag	22	uuauguggcauguggcacacuaugauguguauuuauggugcuucaugugucauauaauag	NW_011876400.1:6663098..6663158:-	NW_011876400.1	6663098	6663158	-	Intron	6625592	6690061	LOC105232786

## Sheet: known miRNA
Known miRNAs identified in Bactrocera dorsalis.
known mirna id	provisional id	miRDeep2 score	estimated probability that the miRNA candidate is a true positive	total read count	mature read count	loop read count	star read count	significant randfold p-value	miRBase miRNA	example miRBase miRNA with the same seed	NCBI blastn	consensus mature sequence	mature length	consensus star sequence	star length	consensus precursor sequence	Genome Location	Chromosome	miRNA Start	miRNA End	miRNA strand	Genome Location	Gene Start	Gene End	Gene ID
miR-8	NW_011876308.1_30438	44000000	0.76 ± 0.04	87929304	87244065	0	685239	yes	miR-8	dme-miR-8-3p	blast	uaauacugucagguaaagauguc	23	caucuuaccgggcagcauuaga	22	caucuuaccgggcagcauuagauuuuucaaauacauuucuaauacugucagguaaagauguc	NW_011876308.1:156313..156375:-	NW_011876308.1	156313	156375	-	Intergenic	39814	44494	LOC105224520
miR-1	NW_011875071.1_9266	26000000	0.76 ± 0.04	51884558	51749083	1	135474	yes	miR-1	dme-miR-1-3p	blast	uggaauguaaagaaguauggag	22	ccauucuuccuugcauucgaua	22	ccauucuuccuugcauucgauaguacugaaaauaucauauggaauguaaagaaguauggag	NW_011875071.1:2446..2507:-	NW_011875071.1	2446	2507	-	Intergenic	3996	4557	LOC105222656
miR-276b	NW_011876386.1_42041	14000000	0.76 ± 0.04	28926441	28397230	1	529210	yes	miR-276b	dme-miR-276a-3p	blast	uaggaacuuaauaccgugcucu	22	agcgagguauagaguuccuacg	22	agcgagguauagaguuccuacgugacuuuaaagaauuguaggaacuuaauaccgugcucu	NW_011876386.1:91732..91792:+	NW_011876386.1	91732	91792	+	Intergenic	33504	90659	LOC105230036
miR-14	NW_011876165.1_22946	10000000	0.76 ± 0.04	21551373	21523376	51	27946	yes	miR-14	dme-miR-14-3p	blast	ucagucuuuuucucucuccuau	22	gggagcgagauagggacuugcu	22	gggagcgagauagggacuugcugucauuugaaaaacuuuuacaaccagucagucuuuuucucucuccuau	NW_011876165.1:279335..279405:-	NW_011876165.1	279335	279405	-	Intergenic	309556	311893	LOC105233677
let-7	NW_011876391.1_43372	7300000	0.76 ± 0.04	14352943	14140245	1	212697	yes	let-7	dme-let-7-5p	blast	ugagguaguagguuguauagu	21	cuauacaacgugcuagcuuucu	22	ugagguaguagguuguauaguaguauuaacggcaugcuauacaacgugcuagcuuucu	NW_011876391.1:2862317..2862375:+	NW_011876391.1	2862317	2862375	+	Intergenic	2866761	2894641	LOC105230801
miR-193	NW_011876329.1_32400	6700000	0.76 ± 0.04	13274386	10525919	60	2748407	yes	miR-193	dme-miR-193-3p	blast	uacuggccuacuaagucccaac	22	ugggauuuuuuagaucagcagu	22	ugggauuuuuuagaucagcaguuaaauauuuacgguuuagacugaguuuaaacaaacauucuacuggccuacuaagucccaac	NW_011876329.1:185512..185595:-	NW_011876329.1	185512	185595	-	Intergenic	183864	185149	LOC105225578
miR-2a-2	NW_011876399.1_46788	6700000	0.76 ± 0.04	13218855	13163592	4	55259	yes	miR-2a	dme-miR-2a-3p	blast	uaucacagccagcuuugaugagcu	24	ccucaucaagugguugugaua	21	ccucaucaagugguugugauauggauucucaacgcauaucacagccagcuuugaugagcu	NW_011876399.1:2204162..2204222:-	NW_011876399.1	2204162	2204222	-	UTR	2199534	2204908	LOC105232323
miR-2a-1	NW_011876399.1_46790	6600000	0.76 ± 0.04	13117720	13116602	0	1118	yes	miR-2a	dme-miR-2a-3p	blast	uaucacagccagcuuugaugagcu	24	ucucacaaagugguugugaaaug	23	ucucacaaagugguugugaaaugcucuauuugaaacugcauaucacagccagcuuugaugagcu	NW_011876399.1:2204624..2204688:-	NW_011876399.1	2204624	2204688	-	UTR	2199534	2204908	LOC105232323
miR-13a	NW_011876328.1_32257	5400000	0.76 ± 0.04	10777816	10772231	0	5585	yes	miR-13a	dme-miR-2a-3p	blast	uaucacagccauuuugacgagu	22	gcguuaaaacgguugugaauuaug	24	gcguuaaaacgguugugaauuauguugcaauaguaagccauaucacagccauuuugacgagu	NW_011876328.1:242057..242119:+	NW_011876328.1	242057	242119	+	Intron	240576	243476	LOC105225503
bantam	NW_011876275.1_27609	4300000	0.76 ± 0.04	8544218	8053286	1	490931	yes	bantam	dme-bantam-3p	blast	ugagaucauuuugaaagcugau	22	ccgguuuucgauuugauuuggcu	23	ccgguuuucgauuugauuuggcuguuucuucaacaagugagaucauuuugaaagcugau	NW_011876275.1:40552..40611:+	NW_011876275.1	40552	40611	+	Intergenic	6613	25662	LOC109579373
miR-996	NW_011876183.1_23398	3700000	0.76 ± 0.04	7311936	7272740	58	39138	yes	miR-996	dme-miR-279-3p	blast	ugacuagauuucaugcucgucu	22	ggcgaacauggaucuagugcacg	23	ggcgaacauggaucuagugcacgguuuauucauaaucaaguucgugacuagauuucaugcucgucu	NW_011876183.1:41376..41442:-	NW_011876183.1	41376	41442	-	Intergenic	102246	102926	LOC105233911
miR-1000	NW_011876381.1_40860	3600000	0.76 ± 0.04	7070028	7053687	111	16230	yes	miR-1000	dme-miR-1000-5p	blast	auauuguccugucacagcagu	21	cugcugggccggggcauuaaca	22	auauuguccugucacagcaguacuguucuucucgauaugauagccuacugcugggccggggcauuaaca	NW_011876381.1:1908104..1908173:+	NW_011876381.1	1908104	1908173	+	Intron	1927231	1931333	LOC105229623
miR-9c	NW_011876374.1_39477	3300000	0.76 ± 0.04	6602991	6601328	178	1485	yes	miR-9c	dme-miR-9a-5p	blast	ucuuugguauucuagcuguag	21	uaaagcuuuuauaccaaagcu	21	ucuuugguauucuagcuguagauucuuaaauaugcuaucaucuaaagcuuuuauaccaaagcu	NW_011876374.1:1324097..1324160:-	NW_011876374.1	1324097	1324160	-	Intron	1319051	1327853	LOC105228772
miR-932	NW_011876158.1_22823	3300000	0.76 ± 0.04	6499716	6488522	0	11194	yes	miR-932	ame-miR-932-5p	blast	ucaauuccguagugcauugcagu	23	ugcaagcauuguggaagugaua	22	ucaauuccguagugcauugcaguuuguuguugcaauuacugcaagcauuguggaagugaua	NW_011876158.1:294688..294749:-	NW_011876158.1	294688	294749	-	Intron	284535	300351	LOC105233594
miR-2b	NW_011876379.1_40528	3200000	0.76 ± 0.04	6342287	5813424	0	528863	yes	miR-2b	dme-miR-2a-3p	blast	uaucacagccagcuuugaggagcg	24	uucuucaaagcgguugugaaau	22	uucuucaaagcgguugugaaauguuucauuuaaaaucauaucacagccagcuuugaggagcg	NW_011876379.1:1637399..1637461:-	NW_011876379.1	1637399	1637461	-	Intergenic	1638572	1643113	LOC105229269
miR-124	NW_011876321.1_31604	2500000	0.76 ± 0.04	4912952	4896949	0	16003	yes	miR-124	dme-miR-124-3p	blast	uaaggcacgcggugaaugcca	21	gguauccacuguaggccuauaug	23	gguauccacuguaggccuauauguuauuuggucauaaggcacgcggugaaugcca	NW_011876321.1:6523..6578:-	NW_011876321.1	6523	6578	-	Intergenic	105974	109936	LOC105225123
miR-995	NW_011876360.1_37047	1700000	0.76 ± 0.04	3421682	3240177	36	181469	yes	miR-995	dme-miR-285-3p	blast	uagcaccacaugauucggcuu	21	gcccguaucauguggaugcugcg	23	gcccguaucauguggaugcugcgcuucuaucaacuauuacacguagcaccacaugauucggcuu	NW_011876360.1:1461881..1461945:+	NW_011876360.1	1461881	1461945	+	UTR	1461500	1463474	LOC105227627
miR-970	NW_011876229.1_25164	1500000	0.76 ± 0.04	2956487	2944794	3	11690	yes	miR-970	dme-miR-970-3p	blast	ucauaagacacacgcggcuau	21	agcuggcguuuguuuuauuuggua	24	agcuggcguuuguuuuauuugguagcagugauugaaacuaucauaagacacacgcggcuau	NW_011876229.1:303670..303731:-	NW_011876229.1	303670	303731	-	Intron	240287	303993	LOC105222181
miR-927	NW_011875460.1_11537	1400000	0.76 ± 0.04	2872597	2804716	280	67601	yes	miR-927	dme-miR-927-5p	blast	uuuagaauuccuacgcuuuacc	22	caaagcguuuggauucugaaa	21	uuuagaauuccuacgcuuuaccguagaaauuguuaaucggcaaagcguuuggauucugaaa	NW_011875460.1:10434..10495:-	NW_011875460.1	10434	10495	-	NA	NA	NA	NA
miR-375	NW_011876279.1_27798	1400000	0.76 ± 0.04	2863481	2858990	16	4475	yes	miR-375	ame-miR-375-3p	blast	uuuguucguuuggcuuaaguu	21	acuugagccaagugaauagaaacu	24	acuugagccaagugaauagaaacugucacaauuguuuaaacaaaaguuuguucguuuggcuuaaguu	NW_011876279.1:685392..685459:-	NW_011876279.1	685392	685459	-	Intergenic	695743	698434	LOC105223510
miR-316	NW_011876336.1_33395	1100000	0.76 ± 0.04	2175480	2174746	0	734	yes	miR-316	dme-miR-316-5p	blast	ugucuuuuuccgcuuacugucg	22	acaggaaaggggaagagacgua	22	ugucuuuuuccgcuuacugucgcuuuguuugggacgacaggaaaggggaagagacgua	NW_011876336.1:1187307..1187365:-	NW_011876336.1	1187307	1187365	-	Intergenic	1170847	1171770	LOC105225950
miR-998	NW_011876396.1_45157	1000000	0.76 ± 0.04	2043357	2038637	351	4369	yes	miR-998	dme-miR-285-3p	blast	uagcaccaugagauucagcuc	21	acugaauucucgugguucugc	21	acugaauucucgugguucugcauugcauaccaugacgagguaaacguauuguaauugaaauuuuguagcaccaugagauucagcuc	NW_011876396.1:2326076..2326162:+	NW_011876396.1	2326076	2326162	+	Intron	2333270	2335019	LOC109579924
miR-282	NW_011876400.1_47547	750000	0.76 ± 0.04	1474363	1447717	2	26644	yes	miR-282	dme-miR-282-5p	blast	uagccucuacuaggcuuugucu	22	acauagccuaaaagagguuagg	22	uagccucuacuaggcuuugucugugugaguuuaaagaauaucagacauagccuaaaagagguuagg	NW_011876400.1:5403969..5404035:-	NW_011876400.1	5403969	5404035	-	Intergenic	5360885	5388452	LOC105232718
miR-10	NW_011876338.1_33702	710000	0.76 ± 0.04	1411682	816810	0	594872	yes	miR-10	dme-miR-10-5p	blast	acccuguagauccgaauuuguu	22	caaauucgguucuagagagguuu	23	acccuguagauccgaauuuguuuugauguuuguggugacaaauucgguucuagagagguuu	NW_011876338.1:1439498..1439559:+	NW_011876338.1	1439498	1439559	+	Intergenic	1426815	1435703	LOC109579508
miR-304	NW_011876328.1_32292	690000	0.76 ± 0.04	1369226	1348806	567	19853	yes	miR-304	dme-miR-304-5p	blast	uaaucucaauuuguaacugugag	23	cacguugcauauggagauugcc	22	uaaucucaauuuguaacugugagcgaauucgauaugcugaacucacguugcauauggagauugcc	NW_011876328.1:1266553..1266618:+	NW_011876328.1	1266553	1266618	+	Intron	1278394	1284071	LOC105225576
miR-9b	NW_011876374.1_39471	670000	0.76 ± 0.04	1322175	1319026	360	2789	yes	miR-9b	dme-miR-9a-5p	blast	ucuuuggugauuuuagcuguaug	23	uagagcuuuauuaccaaaaacc	22	ucuuuggugauuuuagcuguauggugggcguacuagaaauccauagagcuuuauuaccaaaaacc	NW_011876374.1:1320119..1320184:-	NW_011876374.1	1320119	1320184	-	Intron	1312691	1315825	LOC105228768
miR-981	NW_011876123.1_22011	650000	0.76 ± 0.04	1285119	1273699	0	11420	yes	miR-981	dme-miR-981-3p	blast	uucguugucgacgaaaccugca	22	cggguuucguaagcagcgggcu	22	cggguuucguaagcagcgggcuguuaaacuguuaaaacgaguucguugucgacgaaaccugca	NW_011876123.1:154315..154378:+	NW_011876123.1	154315	154378	+	Intergenic	184403	212869	LOC105233201
miR-999	NW_011876332.1_32658	640000	0.76 ± 0.04	1261277	1239757	0	21520	yes	miR-999	dme-miR-999-3p	blast	uguuaacuguaagacugugucu	22	acauagucauacagcaaauguu	22	acauagucauacagcaaauguuguguuuugagccaauguuaacuguaagacugugucu	NW_011876332.1:768721..768779:-	NW_011876332.1	768721	768779	-	Intron	744874	783335	LOC105225732
miR-275	NW_011872714.1_3150	550000	0.76 ± 0.04	1085556	1027202	676	57678	yes	miR-275	dme-miR-275-3p	blast	ucagguaccugaaguagcgcgcg	23	cgcgcuaaucagugaccggggcu	23	cgcgcuaaucagugaccggggcuggguuguuaucuaaggcagucagguaccugaaguagcgcgcg	NW_011872714.1:2783..2848:-	NW_011872714.1	2783	2848	-	Intergenic	163	1026	LOC105231956
miR-988	NW_011876385.1_42018	530000	0.76 ± 0.04	1046500	980690	0	65810	yes	miR-988	dme-miR-988-3p	blast	ccccuuguugcaaaccucacgc	22	gugugauuuguagcaaagugau	22	gugugauuuguagcaaagugauuugcauuugaaauccccuuguugcaaaccucacgc	NW_011876385.1:2497613..2497670:-	NW_011876385.1	2497613	2497670	-	Intron	2492596	2501998	LOC105230005
miR-125	NW_011876391.1_43374	450000	0.76 ± 0.04	889434	828848	0	60586	yes	miR-125	dme-miR-125-5p	blast	ucccugagacccuaacuuguga	22	acaaguuuugaucuccgguau	21	ucccugagacccuaacuugugacuuuuaacaucaguuucacaaguuuugaucuccgguau	NW_011876391.1:2862661..2862721:+	NW_011876391.1	2862661	2862721	+	Intergenic	2866761	2894641	LOC105230801
miR-281	NW_011876218.1_24642	390000	0.76 ± 0.04	784120	508447	0	275673	yes	miR-281	dme-miR-281-2-5p	blast	aagagagcuauccaucgacaguc	23	cugucauggaauugcucuuuuug	23	aagagagcuauccaucgacagucaaguauuauaauauacugucauggaauugcucuuuuug	NW_011876218.1:324187..324248:+	NW_011876218.1	324187	324248	+	Intron	324552	325443	LOC105221965
miR-190	NW_011876315.1_31135	290000	0.76 ± 0.04	579717	575536	0	4181	yes	miR-190	ame-miR-190-5p	blast	agauauguuugauauucuugguug	24	cccaggaaucaaacauauuauu	22	agauauguuugauauucuugguuguuacauuuaaagguucacccaggaaucaaacauauuauu	NW_011876315.1:882722..882785:-	NW_011876315.1	882722	882785	-	Intron	873388	875055	LOC105224890
miR-315	NW_011876301.1_29766	270000	0.76 ± 0.04	538393	534454	0	3939	yes	miR-315	dme-miR-315-5p	blast	uuuugauuguugcucagaaagcc	23	cuuucgagcaauaauuaaaacc	22	uuuugauuguugcucagaaagcccuuuauuugagcaggcuuucgagcaauaauuaaaacc	NW_011876301.1:130752..130812:+	NW_011876301.1	130752	130812	+	Intergenic	139421	153013	LOC105224251
miR-283	NW_011876328.1_32290	190000	0.76 ± 0.04	377337	377283	20	34	yes	miR-283	dme-miR-283-5p	blast	aaauaucagcugguaauucu	20	auuucaguugguauacacuuuu	22	aaauaucagcugguaauucugggauuuuaucaauuuucaaacacucggaauuucaguugguauacacuuuu	NW_011876328.1:1264480..1264551:+	NW_011876328.1	1264480	1264551	+	Intron	1278394	1284071	LOC105225576
miR-929	NW_011876384.1_41778	150000	0.76 ± 0.04	305687	257024	0	48663	yes	miR-929	dme-miR-929-3p	blast	cucccuaacggagucagauug	21	aaauugacucuaguagggaguc	22	aaauugacucuaguagggaguccuuuuaacgagcgacucccuaacggagucagauug	NW_011876384.1:1951147..1951204:-	NW_011876384.1	1951147	1951204	-	Intron	1933644	1966168	LOC105229868
miR-219	NW_011876275.1_27645	150000	0.76 ± 0.04	295355	279006	0	16349	yes	miR-219	dme-miR-219-5p	blast	ugauuguccaaacgcaauucuug	23	aaggguugugacuggacaucgug	23	ugauuguccaaacgcaauucuugaucgauuuaaaauauuucaaggguugugacuggacaucgug	NW_011876275.1:423699..423763:-	NW_011876275.1	423699	423763	-	Intergenic	411639	412864	LOC105223419
miR-12	NW_011876328.1_32294	120000	0.76 ± 0.04	236091	227296	1046	7749	yes	miR-12	dme-miR-12-5p	blast	ugaguauuacaucagguacuggu	23	caguacuuaugucauacugucc	22	ugaguauuacaucagguacuggugugcuaucgcuuguuaaaucuaccaguacuuaugucauacugucc	NW_011876328.1:1266977..1267045:+	NW_011876328.1	1266977	1267045	+	Intron	1278394	1284071	LOC105225576
miR-971	NW_011876398.1_46107	77000	0.76 ± 0.04	152940	152818	0	122	yes	miR-971	dme-miR-971-3p	blast	uugguguuacuucuuacaguga	22	gcuguaaguugcuaacaacagagc	24	gcuguaaguugcuaacaacagagcugucgauuugcaaacgcuugguguuacuucuuacaguga	NW_011876398.1:1400519..1400582:+	NW_011876398.1	1400519	1400582	+	Intron	1454538	1457805	LOC105232057
miR-79	NW_011876374.1_39474	75000	0.76 ± 0.04	147151	141742	3	5406	yes	miR-79	dme-miR-4-3p	blast	auaaagcuagauuaccaaagcau	23	gcuuuggcgcuuuagcuguaug	22	gcuuuggcgcuuuagcuguaugauagauuugacuacuucauaaagcuagauuaccaaagcau	NW_011876374.1:1321251..1321313:-	NW_011876374.1	1321251	1321313	-	Intron	1319051	1327853	LOC105228772
miR-11593	NW_011876398.1_46026	73000	0.76 ± 0.04	144253	143997	0	256	yes	miR-11593		blast	uccaugaaauucuguaauucug	22	aauagagaauuucauugaaauc	22	uccaugaaauucuguaauucugugaaaguacauucaggaauagagaauuucauugaaauc	NW_011876398.1:476311..476371:+	NW_011876398.1	476311	476371	+	Intron	475851	494739	LOC105231982
miR-92b	NW_011876389.1_42914	56000	0.76 ± 0.04	111457	110906	0	551	yes	miR-92b	dme-miR-92a-3p	blast	aauugcacuagucccggccugc	22	aggucgugccuggugcuuaauuug	24	aggucgugccuggugcuuaauuuguuuuuguuauugugucucaaauugcacuagucccggccugc	NW_011876389.1:2827329..2827394:-	NW_011876389.1	2827329	2827394	-	Intergenic	2819652	2819923	LOC109579851
miR-993	NW_011876224.1_24827	51000	0.76 ± 0.04	100315	91757	0	8558	yes	miR-993	dme-miR-993-3p	blast	gaagcucgucucuacagguaucu	23	uacccuguaguuccgggcuuuug	23	uacccuguaguuccgggcuuuuguugaaauagcaauucaaacuaaaugcauuuauagccaaucagaagcucgucucuacagguaucu	NW_011876224.1:21682..21769:+	NW_011876224.1	21682	21769	+	Intergenic	4808	6305	LOC105222073
miR-137	NW_011876376.1_39892	38000	0.76 ± 0.04	74537	59014	0	15523	yes	miR-137	dme-miR-137-3p	blast	uauugcuugagaauacacguag	22	acgcguauucuuggguuacua	21	acgcguauucuuggguuacuaacacgcuguuuauguuguuauugcuugagaauacacguag	NW_011876376.1:1174637..1174698:-	NW_011876376.1	1174637	1174698	-	Intergenic	1129422	1164644	LOC105228924
miR-318	NW_011876254.1_26282	26000	0.76 ± 0.04	51163	50957	10	196	yes	miR-318	dme-miR-3-3p	blast	ucacugggcuuuguuuaucuca	22	agauauaccaaguucaguuuug	22	agauauaccaaguucaguuuuguucaaaugauuguucuguugccuuucaucacugggcuuuguuuaucuca	NW_011876254.1:463659..463730:-	NW_011876254.1	463659	463730	-	Intergenic	465506	468198	LOC105222817
miR-306	NW_011876374.1_39476	21000	0.76 ± 0.04	42329	20673	613	21043	yes	miR-306	dme-miR-275-3p	blast	ccagguacuuagugacucuca	21	gaggguuacuuugugccuaagc	22	ccagguacuuagugacucucaaguaggcauugccauuuaacgcugaggguuacuuugugccuaagc	NW_011876374.1:1321793..1321859:-	NW_011876374.1	1321793	1321859	-	Intron	1319051	1327853	LOC105228772
miR-309b	NW_011876347.1_35052	12000	0.76 ± 0.04	25058	25009	18	31	yes	miR-309b	dme-miR-3-3p	blast	ucacuggguaaaguuuguccu	21	cggcaaacuauauucagcugug	22	cggcaaacuauauucagcuguggugucaacuccuguacaauuuucugcaucacuggguaaaguuuguccu	NW_011876347.1:205266..205336:-	NW_011876347.1	205266	205336	-	Intron	197027	207513	LOC105226654
miR-994	NW_011876254.1_26283	7100	0.76 ± 0.04	13990	13662	7	321	yes	miR-994	dme-miR-994-5p	blast	cuaaggaaauaguagccgugau	22	cacaguugcuguuucuuuuagau	23	cuaaggaaauaguagccgugauuuuauucaacucgaaguguuugcauaucacaguugcuguuucuuuuagau	NW_011876254.1:463832..463904:-	NW_011876254.1	463832	463904	-	Intergenic	465506	468198	LOC105222817
miR-6	NW_011876347.1_35044	5600	0.76 ± 0.04	11147	11050	0	97	yes	miR-6	dme-miR-2a-3p	blast	uaucacaguggcuguuccuuau	22	aaaggaaugguugcagugaugu	22	aaaggaaugguugcagugauguaguuuuuguuuuuauuuauaucacaguggcuguuccuuau	NW_011876347.1:203902..203964:-	NW_011876347.1	203902	203964	-	Intron	197027	207513	LOC105226654
miR-5b	NW_011876347.1_35056	5500	0.76 ± 0.04	10848	8845	0	2003	yes	miR-5b	dme-miR-2a-3p	blast	uaucacagugauuuuccuugu	21	aaaggaacgaucguugugguau	22	aaaggaacgaucguugugguauauguauuuugaaagucuauaucacagugauuuuccuugu	NW_011876347.1:206688..206749:-	NW_011876347.1	206688	206749	-	Intron	197027	207513	LOC105226654
miR-11594	NW_011876398.1_46330	2100	0.76 ± 0.04	4190	3957	8	225	yes	miR-11594		blast	cacgccauuugaguaguggccga	23	accacuacucaaauggggucuu	22	accacuacucaaauggggucuuuguuucaacuccuucaaacacgccauuugaguaguggccga	NW_011876398.1:608595..608658:-	NW_011876398.1	608595	608658	-	Intergenic	604372	605564	LOC105232220
miR-5a	NW_011876347.1_35038	900	0.76 ± 0.04	1760	826	0	934	yes	miR-5a	dme-miR-2a-3p	blast	uaucacagugauuuuccuuuau	22	aaaggaacguucguugugauau	22	aaaggaacguucguugugauauacguacacuuuaaagaauauaucacagugauuuuccuuuau	NW_011876347.1:203234..203297:-	NW_011876347.1	203234	203297	-	Intron	197025	199477	LOC105226654
