# Supplementary material for: Thermal Plasticity is Regulated by a Key MicroRNA During Range Expansion of an Invasive Fruit Fly
Source: Adv Sci (Weinh). 2026 Feb 24;13(23):e07662. doi: 10.1002/advs.202507662 (PMC13104144; doi:10.1002/advs.202507662)
Supplement: Supplementary file 2 — Supporting File: advs74381‐sup‐0002‐Data.zip. [file ADVS-13-e07662-s001.zip › advs74381-sup-0002-Data/advs202507662-sup-0008-Dataset S7.xlsx]

## Sheet: Head
Dataset 6. Differentially expressed miRNAs from seven pairwise comparisons in head of Bactrocera dorsalis.
		miRNA	baseMean	log2FoldChange	lfcSE	stat	pvalue	padj
N_Warm vs. N_CK	UP	novel25	19.3886	1.67667	0.402143	4.16935	3.05471e-05	0.000603305
		novel05	34.9935	1.24307	0.45595	2.72633	0.00640429	0.0389184
		novel84	31.3442	1.1303	0.373442	3.02671	0.00247232	0.0199548
		miR-125	15814.2	1.0556	0.335259	3.14861	0.00164048	0.0161998
		miR-282	424.364	0.958985	0.322552	2.97312	0.00294794	0.0199548
		miR-275	13242.5	0.661073	0.189014	3.49749	0.000469656	0.00552309
		miR-137	1313.61	0.403787	0.136204	2.96457	0.00303111	0.0199548
		miR-283	6804.43	0.310479	0.1188	2.61345	0.00896341	0.0483761
	Down	miR-92b	1821.16	-0.678213	0.174895	-3.87783	0.000105393	0.0016652
		novel42	25.6067	-0.798631	0.229064	-3.4865	0.000489387	0.00552309
		miR-318	406.755	-0.879966	0.337789	-2.60508	0.00918534	0.0483761
		novel65	28.7099	-3.3816	0.73209	-4.61911	3.85399e-06	0.000101488
		miR-6	68.8256	-3.81667	0.692576	-5.51083	3.57135e-08	2.82137e-06
		miR-5b	22.927	-4.36163	0.855903	-5.09594	3.47007e-07	1.37068e-05
S_Warm vs. S_CK	UP	novel85	12.9035	1.40344	0.46978	2.98744	0.00281328	0.0444498
		novel87	188982	0.972982	0.232881	4.17802	2.94063e-05	0.000774367
		miR-10	10506.2	0.885837	0.185621	4.7723	1.82138e-06	0.000143889
	Down	miR-988	1373.23	-0.997555	0.261302	-3.81763	0.000134742	0.00266115
		novel42	25.6067	-1.00071	0.228284	-4.38362	1.16723e-05	0.000461055
N_Cold vs. N_CK	UP	miR-282	424.364	1.72326	0.321862	5.35403	8.60159e-08	1.35905e-06
		miR-971	2737.98	1.13629	0.222107	5.11597	3.1213e-07	4.10971e-06
		novel84	31.3442	0.930258	0.37404	2.48706	0.0128805	0.0423983
		miR-9c	112416	0.841651	0.145547	5.78269	7.35168e-09	1.93594e-07
		miR-306	386.053	0.737687	0.239931	3.07458	0.00210803	0.0104084
		miR-2b	102278	0.425631	0.112677	3.77743	0.000158452	0.00125177
	Down	miR-1000	181076	-0.263868	0.103992	-2.53739	0.0111684	0.038361
		miR-998	46553.7	-0.41645	0.113989	-3.65341	0.000258785	0.00170367
		novel73	410.254	-0.492844	0.134409	-3.66675	0.000245652	0.00170367
		miR-276b	9636.27	-0.553919	0.157776	-3.51081	0.000446747	0.00252093
		miR-981	29061.8	-0.77252	0.267194	-2.89123	0.00383733	0.0178323
		novel18	1748.65	-0.847684	0.255077	-3.32324	0.000889772	0.00468613
		miR-10	10506.2	-0.923082	0.185692	-4.97104	6.65943e-07	7.51565e-06
		novel85	12.9035	-1.40943	0.500628	-2.81532	0.00487287	0.0202609
		novel87	188982	-1.59559	0.232889	-6.85128	7.31908e-12	5.78207e-10
		miR-318	406.755	-1.92016	0.3388	-5.66753	1.44871e-08	2.8612e-07
		novel04	32.7485	-1.99536	0.757689	-2.63349	0.00845131	0.0303479
		novel34	32.7485	-1.99536	0.757689	-2.63349	0.00845131	0.0303479
		novel50	24.181	-2.08125	0.757328	-2.74815	0.00599318	0.0236731
		novel56	29.2731	-2.42229	0.84871	-2.85408	0.00431614	0.0189431
		novel65	28.7099	-2.53577	0.719809	-3.52283	0.000426963	0.00252093
		miR-6	68.8256	-2.60442	0.683602	-3.80985	0.000139052	0.00122057
		miR-5b	22.927	-3.4747	0.831446	-4.17911	2.92657e-05	0.000288999
		novel05	34.9935	-3.6103	0.570452	-6.32883	2.47022e-10	9.75739e-09
S_Cold vs. S_CK	UP	miR-996	727.885	0.885141	0.29183	3.03307	0.0024208	0.0294497
		novel87	188982	0.766803	0.244248	3.13944	0.00169272	0.0294497
	Down	miR-1	199940	-0.583504	0.133516	-4.37029	1.24081e-05	0.000490119
		miR-10	10506.2	-0.686218	0.194815	-3.52241	0.000427645	0.0112613
		novel18	1748.65	-0.810397	0.267746	-3.02674	0.00247208	0.0294497
		novel04	32.7485	-2.4537	0.826282	-2.96956	0.00298225	0.0294497
		novel34	32.7485	-2.4537	0.826282	-2.96956	0.00298225	0.0294497
		novel05	34.9935	-2.71794	0.589203	-4.61292	3.97052e-06	0.000313671
N_Warm vs. S_Warm	UP	novel25	19.3886	1.40015	0.396934	3.52741	0.000419653	0.0110509
	Down	miR-11593	2374.35	-0.759294	0.20679	-3.6718	0.000240846	0.00951341
		novel56	29.2731	-3.3657	0.805646	-4.17764	2.94546e-05	0.00232692
N_Cold vs. S_Cold	UP	novel92	11.0927	1.73434	0.559745	3.09845	0.00194534	0.0179357
		miR-9c	112416	0.867859	0.152653	5.68517	1.30683e-08	5.16197e-07
		miR-1	199940	0.572851	0.133516	4.2905	1.7827e-05	0.000469443
		miR-2b	102278	0.418452	0.118179	3.54082	0.000398885	0.00787799
	Down	miR-283	6804.43	-0.397398	0.12464	-3.18837	0.00143077	0.0179357
		miR-998	46553.7	-0.410746	0.119557	-3.43557	0.000591307	0.00934265
		miR-995	82118.4	-0.431352	0.153846	-2.80378	0.00505068	0.0362731
		novel42	25.6067	-0.708525	0.225213	-3.14602	0.0016551	0.0179357
		novel25	19.3886	-1.23381	0.430276	-2.86748	0.0041376	0.032687
		novel87	188982	-1.98272	0.244255	-8.11741	4.76243e-16	3.76232e-14
N_CK vs. S_CK	UP	novel65	28.7099	4.70614	0.762231	6.17417	6.65114e-10	5.2544e-08
		miR-5b	22.927	4.49198	0.855172	5.25272	1.49867e-07	3.94651e-06
		miR-6	68.8256	4.10647	0.693938	5.91764	3.26598e-09	1.29006e-07
		miR-318	406.755	1.68299	0.338434	4.97288	6.59669e-07	1.30285e-05

## Sheet: Muscle
Dataset 6. Differentially expressed miRNAs from seven pairwise comparisons in muscle of Bactrocera dorsalis.
		miRNA	baseMean	log2FoldChange	lfcSE	stat	pvalue	padj
N_Warm vs. N_CK	UP	miR-995	1651.17	1.29739	0.427498	3.03484	0.00240666	0.0215585
		miR-283	3133.5	1.24415	0.354323	3.51136	0.000445827	0.0099557
		miR-190	1676.36	1.23908	0.32078	3.8627	0.000112143	0.0043175
		miR-137	124.969	1.21851	0.241633	5.04283	4.58691e-07	3.53192e-05
		novel41	710.721	1.0606	0.397523	2.66802	0.00763	0.0391673
		miR-275	11755.3	0.645596	0.237238	2.72131	0.00650246	0.0357636
		miR-304	7464.87	0.513145	0.187421	2.73793	0.00618267	0.0357636
		miR-276b	4447.73	0.423843	0.141044	3.00503	0.00265553	0.0215585
	Down	miR-92b	1056.54	-0.926856	0.309877	-2.99104	0.00278027	0.0215585
		novel23	2984.21	-1.47991	0.534732	-2.76758	0.00564748	0.0357636
		novel42	8.18956	-1.70122	0.569178	-2.9889	0.0027998	0.0215585
		novel21	4739.18	-1.90414	0.596027	-3.19472	0.00139966	0.0215547
		miR-318	1505.07	-3.04134	1.06163	-2.86477	0.00417306	0.0292114
		novel56	7.40864	-3.92808	1.13146	-3.4717	0.000517179	0.0099557
S_Warm vs. S_CK	UP	miR-309b	549.886	4.63036	1.10082	4.20627	2.59618e-05	0.000399811
		miR-5b	178.429	4.20124	1.39692	3.00751	0.002634	0.00921899
		novel65	141.046	3.95431	1.29324	3.05767	0.00223062	0.00903987
		miR-994	156.952	3.78447	0.951049	3.97925	6.91319e-05	0.000606703
		miR-318	1505.07	3.75422	0.952384	3.94192	8.08324e-05	0.000622409
		miR-6	286.161	3.49297	1.07257	3.25664	0.00112741	0.00532837
		miR-12	1529.59	1.49084	0.363135	4.10547	4.03495e-05	0.000515409
		novel87	38403.9	1.35841	0.341893	3.9732	7.09134e-05	0.000606703
		novel36	34.6423	1.32257	0.458799	2.88267	0.0039432	0.0126511
		miR-283	3133.5	1.28982	0.316848	4.07078	4.68554e-05	0.000515409
		novel84	14.9515	1.06099	0.457137	2.32095	0.0202895	0.0459497
		miR-11593	1333.05	0.945564	0.223805	4.22494	2.39e-05	0.000399811
		novel41	710.721	0.926859	0.355144	2.60981	0.0090592	0.0240537
		miR-304	7464.87	0.722155	0.167504	4.31127	1.6232e-05	0.000399811
		miR-190	1676.36	0.68074	0.286492	2.37612	0.0174957	0.0408232
		miR-316	20967.1	0.593578	0.216989	2.73552	0.00622827	0.0184453
		miR-137	124.969	0.562113	0.209586	2.68202	0.00731789	0.020606
		miR-219	673.849	0.535796	0.164876	3.24969	0.00115529	0.00532837
		novel89	831.429	0.531044	0.214942	2.47064	0.0134871	0.0325181
		miR-276b	4447.73	0.380627	0.125825	3.02506	0.00248585	0.00911479
	Down	novel77	4215.22	-0.489548	0.178185	-2.74742	0.00600663	0.0184453
		bantam	74241.4	-0.55499	0.168199	-3.29959	0.000968256	0.00532837
		miR-9b	10958.6	-0.57807	0.234043	-2.46993	0.013514	0.0325181
		miR-998	4645.93	-0.620849	0.197227	-3.14789	0.00164451	0.00703485
		miR-92b	1056.54	-0.741197	0.277177	-2.6741	0.00749308	0.020606
		miR-9c	70065.1	-0.930671	0.267807	-3.47516	0.000510547	0.00327601
		miR-996	299.052	-1.04565	0.317525	-3.29314	0.000990766	0.00532837
		let-7	83021.9	-1.20075	0.200152	-5.99921	1.98282e-09	1.52677e-07
		novel39	6.98731	-1.23696	0.426814	-2.89813	0.00375398	0.0125677
		miR-124	9445.64	-1.50059	0.462495	-3.24454	0.00117639	0.00532837
		novel23	2984.21	-1.86764	0.478263	-3.90505	9.42062e-05	0.000659443
		miR-11594	13.9543	-1.89115	0.623244	-3.03436	0.00241047	0.00911479
		novel92	15.5945	-2.2519	0.888111	-2.5356	0.0112253	0.0288117
N_Cold vs. N_CK	UP	novel23	2984.21	1.68424	0.534371	3.15182	0.00162256	0.00683795
		miR-9c	70065.1	1.46842	0.299411	4.90436	9.37338e-07	6.91287e-06
		miR-999	1563.34	1.4566	0.270212	5.3906	7.02235e-08	8.28637e-07
		miR-79	434.483	0.860595	0.187855	4.58117	4.62384e-06	2.48006e-05
		miR-9b	10958.6	0.746049	0.261661	2.8512	0.00435547	0.0160608
		miR-2b	39619.1	0.614708	0.19033	3.2297	0.00123921	0.00562409
		miR-970	11974.5	0.556376	0.192794	2.88586	0.0039035	0.0153538
		bantam	74241.4	0.459613	0.188059	2.44398	0.0145263	0.0428525
	Down	miR-304	7464.87	-0.463789	0.187513	-2.47338	0.0133843	0.0415618
		miR-276b	4447.73	-0.628521	0.14127	-4.44909	8.62355e-06	4.23991e-05
		miR-92b	1056.54	-0.778714	0.309769	-2.51385	0.0119421	0.0391436
		novel87	38403.9	-0.98318	0.382295	-2.57178	0.0101176	0.035114
		miR-281	10308.5	-1.73048	0.371237	-4.66137	3.14108e-06	1.85323e-05
		miR-12	1529.59	-1.98519	0.406968	-4.878	1.07168e-06	7.02547e-06
		miR-994	156.952	-6.0933	1.0514	-5.79543	6.81468e-09	1.34022e-07
		miR-6	286.161	-6.25597	1.19991	-5.21372	1.85092e-07	1.82007e-06
		miR-318	1505.07	-6.92144	1.06369	-6.50699	7.66721e-11	4.52365e-09
		miR-309b	549.886	-7.61547	1.23178	-6.1825	6.30948e-10	1.8613e-08
		miR-5b	178.429	-7.85273	1.59956	-4.9093	9.14043e-07	6.91287e-06
		novel65	141.046	-8.00013	1.47301	-5.43114	5.59941e-08	8.25913e-07
S_Cold vs. S_CK	UP	novel87	38403.9	1.30596	0.35858	3.64204	0.000270481	0.0104135
		miR-996	299.052	0.973299	0.330097	2.94852	0.00319295	0.0491714
		miR-999	1563.34	0.861691	0.252567	3.41173	0.000645529	0.0165686
		miR-988	252.876	0.825491	0.266344	3.09934	0.0019395	0.0373354
	Down	miR-276b	4447.73	-1.1208	0.132421	-8.46391	2.58558e-17	1.99089e-15
N_Warm vs. S_Warm	UP	novel92	15.5945	3.53149	0.876625	4.02851	5.61312e-05	0.0014407
		miR-995	1651.17	1.22484	0.382049	3.20598	0.00134604	0.020729
		miR-9b	10958.6	0.776906	0.23405	3.31941	0.000902091	0.0173653
		miR-137	124.969	0.609443	0.20605	2.95774	0.00309906	0.0397713
	Down	novel89	831.429	-0.876345	0.215419	-4.0681	4.7398e-05	0.0014407
		novel56	7.40864	-4.63824	1.04498	-4.43861	9.05437e-06	0.000697187
N_Cold vs. S_Cold	UP	novel92	15.5945	2.7765	0.803842	3.45404	0.000552249	0.00850463
		miR-9c	70065.1	1.53466	0.280865	5.46403	4.65445e-08	1.79196e-06
		novel23	2984.21	1.43011	0.501152	2.85364	0.00432215	0.0329273
		miR-9b	10958.6	0.919207	0.245421	3.74543	0.000180087	0.00346668
		miR-79	434.483	0.782494	0.174072	4.49523	6.94932e-06	0.000178366
		miR-970	11974.5	0.521082	0.180795	2.88218	0.0039494	0.0329273
		bantam	74241.4	0.502936	0.176406	2.85101	0.00435803	0.0329273
		miR-2b	39619.1	0.484542	0.178523	2.71417	0.0066442	0.0393541
		miR-2a-2	101064	0.484361	0.188204	2.5736	0.0100647	0.0438211
		miR-2a-1	100787	0.484353	0.188649	2.56749	0.0102439	0.0438211
	Down	miR-304	7464.87	-0.513352	0.175804	-2.92002	0.00350006	0.0329273
		miR-988	252.876	-0.751281	0.266674	-2.81723	0.004844	0.0329273
		miR-996	299.052	-0.854949	0.330238	-2.58889	0.00962871	0.0438211
		novel73	23.0165	-0.943128	0.364665	-2.58629	0.00970165	0.0438211
		miR-281	10308.5	-0.974674	0.348265	-2.79866	0.00513153	0.0329273
		miR-12	1529.59	-1.17445	0.381943	-3.07493	0.00210551	0.0270207
		novel87	38403.9	-2.20275	0.358601	-6.14262	8.11706e-10	6.25013e-08
N_CK vs. S_CK	UP	miR-309b	549.886	7.34574	1.22864	5.97876	2.24848e-09	5.77109e-08
		miR-318	1505.07	7.33135	1.06396	6.89064	5.55427e-12	4.27679e-10
		miR-994	156.952	6.81898	1.05687	6.45203	1.10361e-10	4.2489e-09
		novel65	141.046	6.44931	1.44195	4.47264	7.72614e-06	0.000118983
		miR-6	286.161	5.9509	1.19733	4.97014	6.69055e-07	1.28793e-05
		miR-5b	178.429	5.24871	1.56013	3.36427	0.000767455	0.00984901
