# Supplementary material for: Thermal Plasticity is Regulated by a Key MicroRNA During Range Expansion of an Invasive Fruit Fly
Source: Adv Sci (Weinh). 2026 Feb 24;13(23):e07662. doi: 10.1002/advs.202507662 (PMC13104144; doi:10.1002/advs.202507662)
Supplement: Supplementary file 2 — Supporting File: advs74381‐sup‐0002‐Data.zip. [file ADVS-13-e07662-s001.zip › advs74381-sup-0002-Data/advs202507662-sup-0009-Dataset S8.xlsx]

## Sheet: N_Warm vs. N_CK (Head)
Dataset 7. N_Warm vs. N_CK (Head)
miRNA+ mRNA-
miRNA	gene	pearson
novel05	LOC105223566	-0.707821
	LOC105227074	-0.689815
	LOC105227910	-0.624009
miR-125	LOC105228781	-0.591992
miR-282	LOC105224837	-0.451188
	LOC105224838	-0.479233
	LOC105227846	-0.403779
	LOC105229939	-0.40228
	LOC105233889	-0.48342
miR-275	LOC105224837	-0.422685
	LOC105225134	-0.516977
	LOC105228635	-0.489804
miR-137	LOC105226392	-0.560271
	LOC105227910	-0.462123
	LOC105232281	-0.504936
miRNA- mRNA+
miRNA	gene	pearson
miR-92b	LOC105226289	-0.832354
miR-318	LOC105226289	-0.426471
novel65	LOC105233070	-0.51251
miR-6	LOC105233070	-0.507852

## Sheet: S_Warm vs. S_CK (Head)
Dataset 7. S_Warm vs. S_CK (Head)
miRNA+ mRNA-
miRNA	gene	pearson
novel87	LOC105222132	-0.537114
	LOC105223657	-0.610917
	LOC105224389	-0.392105
	LOC105225353	-0.889489
	LOC105226562	-0.943022
	LOC105231383	-0.861712
miR-10	LOC105226562	-0.773896
novel85	LOC105222377	-0.736165
	LOC105222454	-0.709563
	LOC105223247	-0.694675
	LOC105225353	-0.768259
	LOC105231821	-0.482453
	LOC105232096	-0.501503
	LOC105233257	-0.500987
	LOC115065892	-0.571893

## Sheet: N_Cold vs. N_CK (Head)
Dataset 7. N_Cold vs. N_CK (Head)
miRNA+ mRNA-
miRNA	gene	pearson
miR-282	LOC105222384	-0.545639
	LOC105224762	-0.455864
	LOC105225750	-0.55572
	LOC105225948	-0.554653
	LOC105226818	-0.669567
	LOC105226852	-0.557261
	LOC105229786	-0.709127
	LOC105230805	-0.594297
	LOC105231919	-0.54642
	LOC105231999	-0.629156
	LOC105233363	-0.565981
	LOC105234038	-0.553991
	LOC109579205	-0.580404
miR-971	LOC105222165	-0.543609
	LOC105222305	-0.647012
	LOC105222889	-0.697999
	LOC105222992	-0.574827
	LOC105223091	-0.746278
	LOC105223787	-0.575462
	LOC105224128	-0.649982
	LOC105224225	-0.615317
	LOC105224286	-0.604463
	LOC105224488	-0.620436
	LOC105224493	-0.772785
	LOC105224506	-0.657047
	LOC105225306	-0.777736
	LOC105225398	-0.674393
	LOC105225726	-0.662114
	LOC105225750	-0.611065
	LOC105225759	-0.658445
	LOC105225894	-0.590431
	LOC105225948	-0.745777
	LOC105226062	-0.593684
	LOC105226111	-0.579708
	LOC105226152	-0.618062
	LOC105226214	-0.65479
	LOC105226373	-0.646886
	LOC105226382	-0.733715
	LOC105226666	-0.810671
	LOC105226818	-0.790017
	LOC105226852	-0.660432
	LOC105226947	-0.674593
	LOC105227135	-0.70741
	LOC105227545	-0.635078
	LOC105227731	-0.671125
	LOC105228496	-0.630689
	LOC105228509	-0.760114
	LOC105228511	-0.744791
	LOC105228662	-0.646185
	LOC105228699	-0.668149
	LOC105228820	-0.598701
	LOC105229002	-0.753452
	LOC105229291	-0.577426
	LOC105229453	-0.771788
	LOC105229493	-0.692337
	LOC105229582	-0.70449
	LOC105229778	-0.710121
	LOC105230098	-0.703431
	LOC105230361	-0.625023
	LOC105230399	-0.623019
	LOC105230594	-0.759781
	LOC105230858	-0.526887
	LOC105231616	-0.69273
	LOC105231638	-0.698122
	LOC105231652	-0.630169
	LOC105231919	-0.638347
	LOC105233209	-0.677932
	LOC105233320	-0.638201
	LOC105233406	-0.619146
	LOC105233414	-0.657759
	LOC105233585	-0.690264
	LOC105233667	-0.611763
	LOC105234012	-0.726534
	LOC109579188	-0.650919
	LOC109579205	-0.714841
	LOC109579939	-0.753734
	LOC115065738	-0.501564
	LOC115066228	-0.626275
miR-9c	LOC105222117	-0.614674
	LOC105222165	-0.487027
	LOC105222384	-0.523726
	LOC105222464	-0.980495
	LOC105223103	-0.515878
	LOC105223206	-0.454643
	LOC105223294	-0.527682
	LOC105223479	-0.63813
	LOC105223508	-0.508293
	LOC105223770	-0.537475
	LOC105223787	-0.744319
	LOC105223939	-0.632638
	LOC105224225	-0.443179
	LOC105224488	-0.42138
	LOC105224762	-0.689487
	LOC105225734	-0.494362
	LOC105225750	-0.432935
	LOC105225759	-0.440384
	LOC105225834	-0.442767
	LOC105225948	-0.62909
	LOC105226152	-0.491014
	LOC105226382	-0.726218
	LOC105227597	-0.564187
	LOC105227731	-0.708832
	LOC105227925	-0.862628
	LOC105228345	-0.719238
	LOC105228437	-0.722506
	LOC105228497	-0.597374
	LOC105228840	-0.559235
	LOC105229002	-0.660974
	LOC105229218	-0.791508
	LOC105229291	-0.435788
	LOC105229968	-0.491251
	LOC105230056	-0.528517
	LOC105230361	-0.569734
	LOC105230549	-0.514455
	LOC105230777	-0.887372
	LOC105231083	-0.460557
	LOC105231313	-0.490389
	LOC105231616	-0.528743
	LOC105231652	-0.488247
	LOC105231919	-0.525663
	LOC105232174	-0.856405
	LOC105232178	-0.60411
	LOC105232292	-0.658032
	LOC105232512	-0.860386
	LOC105233127	-0.644104
	LOC105233440	-0.666098
	LOC105233585	-0.427118
	LOC105233680	-0.432151
	LOC105234062	-0.480268
	LOC115065738	-0.535897
	LOC115066228	-0.561527
miR-306	LOC105222147	-0.664729
	LOC105222175	-0.602291
	LOC105222540	-0.617438
	LOC105223787	-0.437533
	LOC105225759	-0.617234
	LOC105226316	-0.501057
	LOC105228208	-0.630827
	LOC105228635	-0.572856
	LOC105228636	-0.56565
	LOC105230305	-0.52964
	LOC105230307	-0.493561
	LOC105230399	-0.63839
	LOC105231605	-0.65164
	LOC105231652	-0.632132
	LOC105232109	-0.635707
	LOC105232838	-0.575472
	LOC105233320	-0.495237
miR-2b	LOC105222165	-0.528614
	LOC105223103	-0.572572
	LOC105223787	-0.611025
	LOC105225750	-0.461616
	LOC105225759	-0.463737
	LOC105226152	-0.403912
	LOC105226373	-0.460946
	LOC105226852	-0.437998
	LOC105230056	-0.45729
	LOC105231083	-0.478853
	LOC105231605	-0.4997
	LOC105233414	-0.610879
	LOC105233680	-0.431283
	LOC109579205	-0.517352
novel84	LOC105227925	-0.421806
	LOC105231640	-0.482574
miRNA- mRNA+
miRNA	gene	pearson
miR-1000	LOC105223238	-0.6219
	LOC105226479	-0.492003
	LOC105227716	-0.617386
	LOC105229939	-0.708943
	LOC105230734	-0.607026
	LOC105231086	-0.598619
	LOC105231089	-0.731684
	LOC105232624	-0.657264
	LOC105232707	-0.687994
	LOC105233319	-0.549161
miR-998	LOC105223238	-0.654471
	LOC105223686	-0.422062
	LOC105223691	-0.44584
	LOC105223793	-0.45708
	LOC105224730	-0.648915
	LOC105226479	-0.810085
	LOC105228549	-0.579416
	LOC105228577	-0.438044
	LOC105229583	-0.694322
	LOC105229612	-0.676932
	LOC105229939	-0.569143
	LOC105230174	-0.498165
	LOC105230690	-0.436555
	LOC105231553	-0.50796
	LOC105231584	-0.667333
	LOC105232115	-0.512778
	LOC105232831	-0.543334
	LOC105234179	-0.631614
	LOC115066482	-0.504955
novel73	LOC105223238	-0.950553
	LOC105231553	-0.520081
miR-276b	LOC105222741	-0.487397
	LOC105223238	-0.716991
	LOC105224342	-0.751549
	LOC105226898	-0.78971
	LOC105227716	-0.476062
	LOC105233319	-0.772516
miR-981	LOC105223238	-0.683131
	LOC105223691	-0.689212
	LOC105223794	-0.595184
	LOC105226479	-0.728775
	LOC105226841	-0.491081
	LOC105226898	-0.616843
	LOC105227616	-0.715881
	LOC105228667	-0.51741
	LOC105229064	-0.533898
	LOC105229612	-0.667768
	LOC105231553	-0.707264
	LOC105232103	-0.721587
	LOC105232346	-0.679965
	LOC105233070	-0.555315
	LOC105233672	-0.711937
	LOC105234178	-0.73869
miR-10	LOC105221902	-0.705814
	LOC105228429	-0.709637
	LOC105230174	-0.605242
	LOC105231167	-0.714577
	LOC105232408	-0.805401
	LOC109580001	-0.732979
novel87	LOC105222132	-0.537114
	LOC105224583	-0.764137
	LOC105226898	-0.40518
	LOC105227066	-0.49063
	LOC105227987	-0.461401
	LOC105228198	-0.558583
	LOC105229515	-0.456264
	LOC105229612	-0.751272
	LOC105229939	-0.706157
	LOC105231553	-0.591508
	LOC105231584	-0.906801
	LOC105232332	-0.456965
	LOC105232532	-0.642751
miR-318	LOC105227066	-0.573162
	LOC105229463	-0.507387
	LOC105230174	-0.444129
	LOC105232624	-0.522782
	LOC105233319	-0.498379
novel04	LOC105223238	-0.653771
	LOC105223686	-0.675549
	LOC105225399	-0.706008
	LOC105225924	-0.718206
	LOC105229939	-0.745993
	LOC105231792	-0.753407
	LOC105232624	-0.777673
	LOC105234178	-0.800983
	LOC115066591	-0.682803
novel34	LOC105223238	-0.653771
	LOC105223686	-0.675549
	LOC105225399	-0.706008
	LOC105225924	-0.718206
	LOC105229939	-0.745993
	LOC105231792	-0.753407
	LOC105232624	-0.777673
	LOC105234178	-0.800983
	LOC115066591	-0.682803
novel50	LOC105225924	-0.586955
novel56	LOC105225486	-0.561612
	LOC105231614	-0.526667
	LOC105232103	-0.547613
	LOC105232624	-0.587245
	LOC105234164	-0.621354
	LOC105234178	-0.636689
	LOC109580001	-0.550487
novel65	LOC105222741	-0.544443
	LOC105224570	-0.540459
	LOC105224975	-0.571371
	LOC105225314	-0.433046
	LOC105226890	-0.557786
	LOC105227616	-0.434056
	LOC105228641	-0.462579
	LOC105229713	-0.497457
	LOC105231614	-0.4371
	LOC105232013	-0.437572
	LOC105232532	-0.548351
	LOC105233070	-0.51251
	LOC105233461	-0.529757
	LOC105233672	-0.413495
	LOC105233874	-0.572528
miR-6	LOC105222741	-0.543347
	LOC105223968	-0.46113
	LOC105224570	-0.554081
	LOC105224730	-0.41653
	LOC105224975	-0.540716
	LOC105225314	-0.419951
	LOC105226890	-0.553404
	LOC105227616	-0.428554
	LOC105228198	-0.541313
	LOC105228641	-0.443594
	LOC105229713	-0.480272
	LOC105231614	-0.426977
	LOC105232532	-0.532047
	LOC105233070	-0.507852
	LOC105233461	-0.532201
	LOC105233672	-0.594719
	LOC105233874	-0.573939
miR-5b	LOC105228198	-0.548244
novel05	LOC105224342	-0.458995
	LOC109579350	-0.865169
novel85	LOC105230174	-0.589977
	LOC105224296	-0.500933
	LOC105227391	-0.726425
	LOC105231584	-0.760287
	LOC105233070	-0.524113
	LOC105233319	-0.732902
	LOC105223968	-0.632186
	LOC105226479	-0.706434
	LOC105229463	-0.667054
	LOC105224397	-0.703302
	LOC105222741	-0.780336
	LOC105227488	-0.783565
	LOC105222765	-0.908775
	LOC105232103	-0.813667
	LOC105223238	-0.766585
	LOC105224341	-0.78934
		-0.78934

## Sheet: S_Cold vs. S_CK (Head)
Dataset 7. S_Cold vs. S_CK (Head)
miRNA+ mRNA-
miRNA	gene	pearson
miR-996	LOC105232789	-0.628837
	LOC105232924	-0.903979
	LOC105233208	-0.786769
	LOC105233980	-0.808851
	LOC105221837	-0.687136
	LOC105225789	-0.745295
	LOC105230162	-0.810722
	LOC105231728	-0.685611
	LOC105223119	-0.7151
	LOC105231080	-0.802477
	LOC105234089	-0.71743
	LOC105225382	-0.765205
	LOC105224762	-0.618809
	LOC105233444	-0.72422
	LOC105223160	-0.70919
	LOC105231347	-0.797103
	LOC105224071	-0.772039
	LOC105232879	-0.701956
miRNA- mRNA+
miRNA	gene	pearson
miR-1	LOC105221774	-0.955476
	LOC105222911	-0.742602
	LOC105223152	-0.700378
	LOC105224144	-0.700185
	LOC105225951	-0.699264
	LOC105229463	-0.868
	LOC105230215	-0.727702
	LOC105230435	-0.724082
	LOC105232574	-0.686231
miR-10	LOC105225185	-0.926395
	LOC105230174	-0.805242
	LOC105230215	-0.864343
	LOC105231146	-0.709264
	LOC105231339	-0.767815
	LOC105232408	-0.905401
	LOC105233645	-0.918475
	LOC115065883	-0.94911
novel04	LOC105223686	-0.875549
	LOC105224152	-0.755193
	LOC105224278	-0.9594
	LOC105224572	-0.695129
	LOC105225191	-0.709214
	LOC105225924	-0.918206
	LOC105226155	-0.819593
	LOC105226309	-0.654433
	LOC105226797	-0.726272
	LOC105226798	-0.819126
	LOC105226899	-0.765447
	LOC105227967	-0.678159
	LOC105228822	-0.615382
	LOC105229939	-0.945993
	LOC105230776	-0.949719
	LOC105231146	-0.687304
	LOC105231755	-0.711196
	LOC105231792	-0.953407
	LOC105232073	-0.70736
	LOC105232376	-0.919478
	LOC105233400	-0.797232
	LOC105233814	-0.789658
	LOC115066591	-0.882803
novel34	LOC105223686	-0.875549
	LOC105224152	-0.755193
	LOC105224278	-0.9594
	LOC105224572	-0.695129
	LOC105225191	-0.709214
	LOC105225924	-0.918206
	LOC105226155	-0.819593
	LOC105226309	-0.654433
	LOC105226797	-0.726272
	LOC105226798	-0.819126
	LOC105226899	-0.765447
	LOC105227967	-0.678159
	LOC105228822	-0.615382
	LOC105229939	-0.945993
	LOC105230776	-0.949719
	LOC105231146	-0.687304
	LOC105231755	-0.711196
	LOC105231792	-0.953407
	LOC105232073	-0.70736
	LOC105232376	-0.919478
	LOC105233400	-0.797232
	LOC105233814	-0.789658
	LOC115066591	-0.882803
novel05	LOC105222911	-0.609545
	LOC105227967	-0.717142
	LOC105233400	-0.819223

## Sheet: N_Warm vs. S_Warm (Head)
Dataset 7. N_Warm vs. S_Warm (Head)
miRNA- mRNA+
miRNA	gene	pearson
miR-11593	LOC105225472	-0.716861
	LOC105226056	-0.646636
	LOC105227360	-0.560224
	LOC105227737	-0.66283
	LOC105228656	-0.59473
	LOC105229666	-0.712942
	LOC105231156	-0.652143
	LOC105231913	-0.643042
	LOC105232093	-0.422249
	LOC105232477	-0.766873
	LOC105233250	-0.526964
novel56	LOC105227737	-0.49213

## Sheet: N_Cold vs. S_Cold (Head)
Dataset 7. N_Cold vs. S_Cold (Head)
miRNA+ mRNA-
miRNA	gene	pearson
novel92	LOC105222292	-0.476012
	LOC105222387	-0.534
	LOC105222466	-0.475474
	LOC105222485	-0.51445
	LOC105224152	-0.602499
	LOC105224563	-0.609316
	LOC105224622	-0.427275
	LOC105225309	-0.677047
	LOC105225436	-0.668211
	LOC105225753	-0.595605
	LOC105225951	-0.613575
	LOC105226305	-0.609476
	LOC105226309	-0.580046
	LOC105226508	-0.473007
	LOC105226906	-0.549191
	LOC105227435	-0.691656
	LOC105227481	-0.620507
	LOC105227729	-0.576698
	LOC105228015	-0.492295
	LOC105228027	-0.427268
	LOC105228395	-0.64659
	LOC105228518	-0.574486
	LOC105229205	-0.468313
	LOC105229764	-0.611302
	LOC105230205	-0.777866
	LOC105230377	-0.575664
	LOC105230788	-0.54635
	LOC105230805	-0.429705
	LOC105231488	-0.587518
	LOC105232094	-0.473055
	LOC105232313	-0.649482
	LOC105232357	-0.623257
	LOC105232446	-0.586406
	LOC105232755	-0.562594
	LOC105233301	-0.692756
	LOC105233891	-0.67541
	LOC115065738	-0.548621
miR-9c	LOC105223457	-0.441156
	LOC105223572	-0.521952
	LOC105223787	-0.744319
	LOC105223992	-0.242043
	LOC105224152	-0.252305
	LOC105224622	-0.410437
	LOC105226278	-0.691245
	LOC105226305	-0.551273
	LOC105226832	-0.413062
	LOC105226906	-0.632946
	LOC105227937	-0.575016
	LOC105227967	-0.518121
	LOC105228027	-0.559076
	LOC105228486	-0.634964
	LOC105228518	-0.549794
	LOC105228920	-0.542403
	LOC105229437	-0.739976
	LOC105229968	-0.691251
	LOC105230066	-0.459404
	LOC105230147	-0.59046
	LOC105230358	-0.526634
	LOC105230788	-0.486778
	LOC105231048	-0.598418
	LOC105231465	-0.421644
	LOC105231592	-0.508471
	LOC105231606	-0.622184
	LOC105231755	-0.602181
	LOC105232064	-0.605108
	LOC105232174	-0.856405
	LOC105232292	-0.658032
	LOC105232357	-0.494537
	LOC105232446	-0.486994
	LOC105232582	-0.757661
	LOC105232814	-0.508782
	LOC105233634	-0.554662
	LOC105233881	-0.622763
	LOC105234080	-0.645497
	LOC115065738	-0.535897
miR-1	LOC105224144	-0.500185
	LOC105225674	-0.424422
	LOC105225951	-0.499264
	LOC105225976	-0.526947
	LOC105226764	-0.448372
	LOC105226766	-0.695715
	LOC105228015	-0.878152
	LOC105228506	-0.613914
	LOC105230147	-0.694274
	LOC105230182	-0.589492
miR-2b	LOC105222387	-0.477341
	LOC105223787	-0.911025
	LOC105224144	-0.407358
	LOC105224975	-0.77519
	LOC105225631	-0.827037
	LOC105225761	-0.586682
	LOC105226278	-0.635513
	LOC105226508	-0.471915
	LOC105226715	-0.432526
	LOC105226906	-0.717418
	LOC105226935	-0.73877
	LOC105227967	-0.390391
	LOC105228486	-0.610988
	LOC105229437	-0.483208
	LOC105229890	-0.515219
	LOC105229976	-0.566776
	LOC105230012	-0.666291
	LOC105230148	-0.950099
	LOC105230358	-0.473884
	LOC105230551	-0.484
	LOC105231225	-0.571727
	LOC105231489	-0.509291
	LOC105231704	-0.577644
	LOC105232357	-0.647008
	LOC105232518	-0.535437
	LOC105232824	-0.487095
miRNA- mRNA+
miRNA	gene	pearson
miR-283	LOC105221814	-0.554863
	LOC105222325	-0.652493
	LOC105222631	-0.566298
	LOC105223499	-0.587907
	LOC105224763	-0.716149
	LOC105224998	-0.651348
	LOC105225618	-0.714352
	LOC105225702	-0.804743
	LOC105226419	-0.701451
	LOC105229290	-0.757076
	LOC105231310	-0.646096
	LOC105231716	-0.645952
	LOC105232036	-0.689998
	LOC105232069	-0.572185
	LOC105232669	-0.685267
miR-998	Akt1	-0.722131
	LOC105222151	-0.797251
	LOC105222181	-0.718777
	LOC105222219	-0.727429
	LOC105222325	-0.880637
	LOC105222658	-1.08556
	LOC105223135	-0.728005
	LOC105223237	-0.637875
	LOC105223418	-0.743221
	LOC105223918	-0.750266
	LOC105224760	-0.985284
	LOC105224763	-0.923805
	LOC105224874	-0.943539
	LOC105224998	-0.760547
	LOC105225542	-0.759201
	LOC105225702	-0.859586
	LOC105225921	-0.738401
	LOC105226128	-0.602757
	LOC105226621	-0.773945
	LOC105226809	-0.865702
	LOC105227088	-0.917974
	LOC105227202	-0.759916
	LOC105227466	-0.912821
	LOC105228157	-0.942244
	LOC105229373	-0.717623
	LOC105229518	-0.872801
	LOC105229694	-0.817942
	LOC105229815	-0.8003
	LOC105229856	-0.746651
	LOC105230116	-0.719275
	LOC105230152	-0.949221
	LOC105230185	-0.837041
	LOC105230235	-0.654698
	LOC105230752	-0.817977
	LOC105230831	-0.724353
	LOC105231156	-0.719446
	LOC105231171	-0.888969
	LOC105231193	-0.995951
	LOC105231347	-0.674028
	LOC105231583	-0.970364
	LOC105231584	-0.967333
	LOC105231716	-0.763129
	LOC105232069	-0.717768
	LOC105232301	-0.887546
	LOC105232895	-0.803818
	LOC105233947	-0.986056
	LOC105234161	-0.710043
novel42	LOC105221816	-0.851314
	LOC105222809	-0.673532
	LOC105222837	-0.832434
	LOC105224283	-0.714946
	LOC105224296	-0.716668
	LOC105225401	-0.770999
	LOC105225789	-0.858713
	LOC105226419	-0.678417
	LOC105227088	-0.810919
	LOC105227198	-0.607782
	LOC105227202	-0.607756
	LOC105227463	-0.77385
	LOC105227902	-0.689468
	LOC105228471	-0.656159
	LOC105229249	-0.901052
	LOC105229856	-0.659189
	LOC105231297	-0.938105
	LOC105232075	-0.806944
	LOC105233664	-0.705815
	LOC105234161	-0.776523
novel87	LOC105222809	-0.730321
	LOC105224283	-0.703335
	LOC105225789	-0.504751
	LOC105226002	-0.891167
	LOC105227463	-0.84824
	LOC105229249	-0.552779
	LOC105229462	-0.958228
	LOC105230516	-0.935068
	LOC105230752	-0.923283
	LOC105231312	-0.792722
	LOC105231347	-0.665559
	LOC105231584	-0.906801
	LOC105232075	-0.706756
	LOC105234161	-0.636148
miR-995	LOC105224760	-0.723728
	LOC105227202	-0.760205
	LOC105229694	-0.966797
	LOC105224296	-0.848531
	LOC105226809	-0.932557
	LOC105230752	-0.978261
	LOC105231583	-0.919632
	LOC105232301	-0.782558
	LOC105231347	-0.652707
	LOC105225542	-0.847807
	Akt1	-0.661887
	LOC105222181	-0.732655
	LOC105222151	-0.777035
	LOC105232895	-0.784251
	LOC105231716	-0.799636
	LOC105231156	-0.704109
	LOC105231584	-0.815128
	LOC105229856	-0.751185
	LOC105231310	-0.750314
	LOC105231193	-0.814232
	LOC105229518	-0.828957
	LOC105222809	-0.782608
	LOC105222219	-0.736813
	LOC105234161	-0.633506
	LOC105226621	-0.787732
	LOC105224763	-0.872121
	LOC105223418	-0.610439
	LOC105224874	-0.840952
	LOC105224998	-0.686259
	LOC105223135	-0.767074
	LOC105231171	-0.654404
	LOC105226023	-0.803396
	LOC105230185	-0.715961
	LOC105230152	-0.983446
	LOC105230831	-0.631248
	LOC105222325	-0.798693
	LOC105233947	-0.764405
	LOC105229815	-0.925851
	LOC105228157	-0.955289
	LOC105225921	-0.833057
	LOC105227466	-0.834531
	LOC105234076	-0.625558
	LOC105224632	-0.870063
	LOC105225702	-0.708632
	LOC105229462	-0.863853
	LOC105226128	-0.619234
	LOC105232069	-0.672592
	LOC105230116	-0.61507
	LOC105223237	-0.386125
	LOC105223918	-0.673649
	LOC105229373	-0.642809
	LOC105233073	-0.820565
	LOC105222658	-0.999541
	LOC105230235	-0.519923
	LOC105227088	-0.853494

## Sheet: N_CK vs. S_CK (Head)
Dataset 7. N_CK vs. S_CK (Head)
miRNA+ mRNA-
miRNA	gene	pearson
miR-6	LOC105232532	-0.532047
novel65	LOC105232532	-0.548351

## Sheet: N_Warm vs. N_CK (Muscle)
Dataset 7. N_Warm vs. N_CK (Muscle)
miRNA+ mRNA-
miRNA	gene	pearson
miR-995	LOC105222031	-0.205748
	LOC105222048	-0.205991
	LOC105222353	-0.119531
	LOC105222438	-0.222425
	LOC105223729	-0.120256
	LOC105224033	-0.172856
	LOC105224052	-0.297266
	LOC105224281	-0.0865656
	LOC105224329	-0.198631
	LOC105224652	-0.119614
	LOC105224719	-0.230018
	LOC105224947	-0.208055
	LOC105224951	-0.107228
	LOC105224963	0.00673711
	LOC105225134	-0.105601
	LOC105225193	-0.200782
	LOC105225230	-0.161574
	LOC105225706	-0.0804925
	LOC105225709	-0.181568
	LOC105225776	-0.221555
	LOC105225878	-0.0725313
	LOC105225882	-0.136905
	LOC105226078	-0.0934811
	LOC105226113	-0.0998051
	LOC105226352	-0.126864
	LOC105226366	-0.0721304
	LOC105226466	-0.147319
	LOC105226766	-0.113061
	LOC105226968	-0.0659916
	LOC105227074	-0.0923721
	LOC105227112	-0.238644
	LOC105227146	-0.185937
	LOC105227241	-0.130834
	LOC105227325	-0.172542
	LOC105227488	-0.173081
	LOC105227910	-0.1874
	LOC105228027	-0.0207604
	LOC105228920	-0.121861
	LOC105228982	-0.13302
	LOC105229032	-0.0977492
	LOC105229058	-0.0890209
	LOC105229455	-0.108426
	LOC105229612	-0.084245
	LOC105229660	-0.178901
	LOC105229866	-0.221503
	LOC105229893	-0.161454
	LOC105230463	-0.216911
	LOC105230536	-0.0383428
	LOC105230735	-0.289388
	LOC105230797	-0.170277
	LOC105231230	-0.195239
	LOC105231285	-0.136347
	LOC105231822	-0.165775
	LOC105231930	-0.151908
	LOC105232213	-0.212308
	LOC105232282	-0.147529
	LOC105232376	0.025448
	LOC105232755	-0.0502316
	LOC105232824	-0.0696457
	LOC105233494	0.0369626
	LOC105233535	-0.0501828
	LOC105233760	-0.135246
	LOC105233815	-0.0734321
	LOC105233889	-0.0652647
	LOC105234145	-0.142022
	LOC115066178	-0.21532
	LOC115066377	-0.0407124
miR-283	LOC105222353	-0.405553
	LOC105223017	-0.430637
	LOC105223999	-0.293452
	LOC105224389	-0.304498
	LOC105224652	-0.446033
	LOC105225181	0.049516
	LOC105225215	-0.410825
	LOC105225659	-0.327001
	LOC105226113	-0.339207
	LOC105226472	-0.0356579
	LOC105226558	-0.334233
	LOC105227112	-0.393263
	LOC105228148	-0.598555
	LOC105229500	-0.395546
	LOC105231087	-0.280765
miR-190	LOC105222741	-0.314922
	LOC105223259	-0.517105
	LOC105223890	-0.145419
	LOC105225870	-0.416977
	LOC105226352	-0.481672
	LOC105226366	-0.424069
	LOC105226586	-0.445737
	LOC105228633	-0.286175
	LOC105229032	-0.435013
	LOC105231230	-0.27264
	LOC105233815	-0.26575
	LOC105234183	-0.438342
miR-137	LOC105222353	-0.422667
	LOC105222689	-0.382559
	LOC105223129	-0.22584
	LOC105225463	-0.349594
	LOC105225547	-0.405799
	LOC105226113	-0.234372
	LOC105226392	-0.317212
	LOC105226796	-0.497475
	LOC105227826	-0.330803
	LOC105227910	-0.533664
	LOC105228633	-0.20615
	LOC105232281	-0.306719
	LOC105233311	-0.491615
	LOC105233459	-0.380236
novel41	LOC105222552	-0.262873
	LOC105225230	-0.292182
	LOC105226562	-0.169592
miR-275	LOC105222522	-0.114879
	LOC105222741	-0.14948
	LOC105224052	-0.161312
	LOC105224837	-0.255894
	LOC105225134	-0.232423
	LOC105225250	-0.0172804
	LOC105225278	-0.249221
	LOC105226562	-0.107191
	LOC105226586	-0.169978
	LOC105228590	-0.119855
	LOC105228635	-0.0690885
	LOC105229032	-0.238396
	LOC105229953	-0.194429
	LOC105230198	-0.262215
	LOC105230797	-0.0927954
	LOC105230937	-0.104564
	LOC105231230	-0.169754
	LOC105232280	-0.248693
	LOC105233184	-0.0628974
miR-304	LOC105227199	-0.485829
	LOC105228357	-0.534413
	LOC105230297	-0.0308718
	LOC105230536	-0.502092
	LOC105230797	0.152902
	LOC105231117	-0.468165
	LOC105231874	-0.58393
miR-276b	LOC105222353	-0.606563
	LOC105222741	-0.531061
	LOC105226392	-0.610274
	LOC105229500	-0.308481
	LOC105229660	-0.180041
	LOC105233275	-0.213155
miRNA- mRNA+
miRNA	gene	pearson
miR-92b	E4f1	-0.686707
	LOC105222081	-0.574311
	LOC105222168	-0.650784
	LOC105222179	-0.542652
	LOC105222837	-0.703499
	LOC105223130	-0.611568
	LOC105223133	-0.649455
	LOC105223199	-0.477206
	LOC105223212	-0.492362
	LOC105223739	-0.521751
	LOC105223801	-0.532067
	LOC105223805	-0.609752
	LOC105223930	-0.517327
	LOC105223982	-0.563476
	LOC105224210	-0.534964
	LOC105224446	-0.597772
	LOC105224543	-0.634356
	LOC105224554	-0.613019
	LOC105224731	-0.595321
	LOC105225327	-0.687241
	LOC105225507	-0.448848
	LOC105225613	-0.641607
	LOC105225645	-0.518487
	LOC105225911	-0.448109
	LOC105226032	-0.653384
	LOC105226051	-0.667223
	LOC105226589	-0.47514
	LOC105226668	-0.667009
	LOC105226816	-0.566508
	LOC105226818	-0.440116
	LOC105227105	-0.586098
	LOC105227285	-0.640537
	LOC105227448	-0.512683
	LOC105227614	-0.673878
	LOC105227750	-0.490856
	LOC105228001	-0.413943
	LOC105228113	-0.594858
	LOC105228437	-0.688242
	LOC105228903	-0.440171
	LOC105228953	-0.717129
	LOC105229003	-0.619987
	LOC105229038	-0.553831
	LOC105229160	-0.636601
	LOC105229365	-0.42132
	LOC105229426	-0.542202
	LOC105230003	-0.646292
	LOC105230043	-0.713499
	LOC105230242	-0.531905
	LOC105230549	-0.632548
	LOC105230686	-0.459557
	LOC105231214	-0.705795
	LOC105231492	-0.743716
	LOC105231605	-0.578748
	LOC105231993	-0.549741
	LOC105232525	-0.486595
	LOC105232529	-0.583899
	LOC105232865	-0.6364
	LOC105233120	-0.551843
	LOC105233160	-0.494976
	LOC105233365	-0.586248
	LOC105233664	-0.575114
	LOC105233687	-0.588919
	LOC105233698	-0.53395
	LOC105233791	-0.634127
	LOC105233991	-0.604418
	LOC105234057	-0.615508
	LOC105234161	-0.769652
novel42	LOC105222081	-0.781952
	LOC105222119	-0.534199
	LOC105222168	-0.645065
	LOC105222451	-0.653772
	LOC105222822	-0.654382
	LOC105222833	-0.644577
	LOC105222837	-0.660657
	LOC105223974	-0.787197
	LOC105224368	-0.597826
	LOC105224486	-0.61559
	LOC105224554	-0.620179
	LOC105224808	-0.593236
	LOC105225141	-0.590532
	LOC105226096	-0.728042
	LOC105226592	-0.648349
	LOC105226626	-0.609785
	LOC105226707	-0.828774
	LOC105226818	-0.620252
	LOC105227202	-0.591777
	LOC105227643	-0.611227
	LOC105227675	-0.683823
	LOC105227981	-0.429186
	LOC105228280	-0.601664
	LOC105228314	-0.454553
	LOC105228903	-0.688757
	LOC105229003	-0.757792
	LOC105229365	-0.499173
	LOC105229521	-0.480436
	LOC105230003	-0.731265
	LOC105230037	-0.688455
	LOC105230575	-0.66625
	LOC105230959	-0.734083
	LOC105231210	-0.668141
	LOC105231492	-0.70002
	LOC105231509	-0.602889
	LOC105231735	-0.535437
	LOC105231912	-0.627257
	LOC105232187	-0.57795
	LOC105233252	-0.614619
	LOC105233653	-0.780492
	LOC105233664	-0.675906
	LOC105233845	-0.7135
	LOC105234015	-0.707105
	LOC105234057	-0.597602
	LOC105234161	-0.69495
	LOC105234206	-0.424248
	LOC105234214	-0.645769
	LOC105234224	-0.438977
miR-318	E4f1	-0.479858
	LOC105221790	-0.485934
	LOC105221907	-0.632693
	LOC105222248	-0.581496
	LOC105222539	-0.452264
	LOC105222744	-0.519352
	LOC105222821	-0.523884
	LOC105222837	-0.403882
	LOC105223160	-0.449364
	LOC105223549	-0.690151
	LOC105223977	-0.674227
	LOC105224446	-0.412661
	LOC105224705	-0.442479
	LOC105225398	-0.524787
	LOC105225650	-0.503791
	LOC105225909	-0.454091
	LOC105226635	-0.620524
	LOC105227025	-0.467382
	LOC105227135	-0.493393
	LOC105227285	-0.418326
	LOC105227448	-0.59015
	LOC105227509	-0.671698
	LOC105227543	-0.638103
	LOC105227743	-0.540927
	LOC105227811	-0.495489
	LOC105228082	-0.66459
	LOC105228318	-0.502931
	LOC105228372	-0.552739
	LOC105228785	-0.413719
	LOC105228857	-0.516635
	LOC105228954	-0.455059
	LOC105229426	-0.498865
	LOC105229538	-0.496835
	LOC105229558	-0.665928
	LOC105229592	-0.586325
	LOC105229627	-0.670923
	LOC105229767	-0.497294
	LOC105231190	-0.528451
	LOC105231214	-0.453769
	LOC105231904	-0.635647
	LOC105232686	-0.468079
	LOC105232973	-0.646817
	LOC105233162	-0.427665
	LOC105233326	-0.645672
	LOC105234206	-0.411346
novel56	LOC105221907	-0.732314
	LOC105223160	-0.608309
	LOC105224210	-0.49257
	LOC105224543	-0.507337
	LOC105225507	-0.412497
	LOC105225909	-0.652466
	LOC105226032	-0.661088
	LOC105226051	-0.54198
	LOC105226743	-0.515952
	LOC105226816	-0.63949
	LOC105227053	-0.678509
	LOC105227448	-0.589094
	LOC105228903	-0.562278
	LOC105230043	-0.691654
	LOC105231210	-0.577924
	LOC105231912	-0.47119
	LOC105232254	-0.691126
	LOC105232529	-0.456826
	LOC105233120	-0.519734
	LOC105233234	-0.604217
	LOC105233326	-0.668538
	LOC105234161	-0.694937

## Sheet: S_Warm vs. S_CK (Muscle)
Dataset 7. S_Warm vs. S_CK (Muscle)
miRNA+ mRNA-
miRNA	gene	pearson
miR-309b	LOC105223259	-0.655756
	LOC105225150	-0.735515
	LOC105225231	-0.670464
	LOC105226586	-0.761939
	LOC105226796	-0.465577
	LOC105231844	-0.772129
	LOC105232279	-0.702877
	LOC105232280	-0.662838
	LOC105232329	-0.645268
	LOC105232331	-0.632673
	LOC105232493	-0.612136
	LOC105232624	-0.767917
	LOC109579505	-0.401987
miR-5b	LOC105222626	-0.851066
	LOC105226586	-0.858552
	LOC105229893	-0.792675
	LOC105232382	-0.786941
	LOC105232718	-0.826478
	LOC105233400	-0.719108
novel65	LOC105222626	-0.797165
	LOC105222741	-0.707389
	LOC105226890	-0.735585
	LOC105227074	-0.702768
	LOC105229893	-0.603883
	LOC105231489	-0.703748
	LOC105231539	-0.486367
	LOC105231844	-0.764188
	LOC105232382	-0.602976
	LOC105232977	-0.653887
	LOC105233400	-0.675977
	LOC105233874	-0.769277
	LOC105234181	-0.559106
miR-994	LOC105221842	-0.789169
	LOC105223657	-0.673755
	LOC105224719	-0.555303
	LOC105225278	-0.512568
	LOC105228897	-0.572471
	LOC105232050	-0.742594
	LOC105232715	-0.68836
miR-318	LOC105223259	-0.571164
	LOC105225150	-0.68957
	LOC105225678	-0.498017
	LOC105226586	-0.702744
	LOC105226796	-0.464886
	LOC105231844	-0.743926
	LOC105232279	-0.632903
	LOC105232280	-0.583509
	LOC105232329	-0.577113
	LOC105232331	-0.532689
	LOC105232493	-0.512555
	LOC105232624	-0.731769
	LOC109579505	-0.405688
miR-6	LOC105222387	-0.580697
	LOC105222515	-0.732705
	LOC105222626	-0.802684
	LOC105222741	-0.709129
	LOC105223129	-0.660463
	LOC105224730	-0.840816
	LOC105226586	-0.749495
	LOC105226796	-0.449406
	LOC105226890	-0.734433
	LOC105227074	-0.706147
	LOC105229893	-0.606061
	LOC105231596	-0.748059
	LOC105231844	-0.765529
	LOC105232382	-0.620545
	LOC105232977	-0.656613
	LOC105233400	-0.676572
	LOC105233874	-0.773647
	LOC105234181	-0.558419
miR-12	LOC105221900	-0.952764
	LOC105223657	-0.980355
	LOC105224985	-0.718114
	LOC105225230	-0.781015
	LOC105227745	-0.76896
	LOC105233874	-0.848399
	LOC105233889	-0.873143
novel87	LOC105222132	-0.997726
	LOC105223657	-0.977255
	LOC105224918	-0.943337
	LOC105229395	-0.744035
	LOC105229612	-0.820003
	LOC105230516	-0.978982
	LOC105232332	-0.936795
	LOC105232715	-0.974515
	LOC105234027	-0.869817
	LOC109579331	-0.799191
	LOC109579568	-0.838492
novel89	LOC105222476	-0.93423
miR-304	LOC105226422	-0.741209
	LOC105227199	-0.785829
	LOC105231844	-0.809371
miR-190	LOC105222741	-0.914922
	LOC105223259	-0.817105
	LOC105225383	-0.902555
	LOC105226366	-0.724069
	LOC105226586	-0.745737
	LOC105227352	-0.896503
	LOC105232377	-0.868171
	LOC105232624	-0.980053
	LOC105234183	-0.738342
miR-316	LOC105221917	-0.897273
	LOC105222353	-0.745941
	LOC105222476	-0.761765
	LOC105223971	-0.717979
	LOC105225134	-0.784771
	LOC105227112	-0.887448
	LOC105227741	-0.905392
	LOC105230198	-0.712113
	LOC105232280	-0.729789
	LOC105234050	-0.732131
miR-137	LOC105222353	-0.722667
	LOC105223129	-0.82584
	LOC105225463	-0.949594
	LOC105226422	-0.948353
	LOC105226796	-0.797475
	LOC105227910	-0.833664
	LOC105228189	-0.612028
	LOC105231023	-0.921361
	LOC105232624	-0.864441
	LOC105233400	-0.642708
	LOC105233459	-0.980236
miR-219	LOC105222113	-0.876277
	LOC105222324	-0.987713
	LOC105222522	-0.941542
	LOC105222583	-0.727634
	LOC105225134	-0.971166
	LOC105225383	-0.792668
	LOC105226586	-0.964861
	LOC105227741	-0.75649
	LOC105233004	-0.92479
	LOC105233296	-0.906036
	LOC105234027	-0.974889
	LOC105234050	-0.684958
	LOC109579568	-0.813025
novel89	LOC105222447	-0.801424
	LOC105223129	-0.84106
	LOC105223562	-0.76502
	LOC105227406	-0.83198
	LOC105227745	-0.680544
miR-276b	LOC105222353	-0.906563
	LOC105222387	-0.837653
	LOC105222741	-0.831061
miRNA- mRNA+
miRNA	gene	pearson
novel77	LOC105225182	-0.902059
	LOC105232513	-0.870554
	LOC105226906	-0.868002
	LOC105225757	-0.859598
	LOC105222424	-0.852361
	LOC105231963	-0.833206
	LOC105222158	-0.825906
	LOC105229035	-0.823695
	LOC105233305	-0.820618
	LOC105233680	-0.800045
	LOC105226922	-0.796243
	LOC105233824	-0.79442
	LOC105224493	-0.789237
	LOC105228799	-0.780631
	LOC105231904	-0.77504
	LOC105227121	-0.773062
	LOC105227526	-0.764568
	LOC105223507	-0.763136
	LOC105232949	-0.74479
	LOC105221937	-0.738605
	LOC105229453	-0.720205
	LOC105223647	-0.719461
	LOC105230371	-0.716029
	LOC105231156	-0.71232
	LOC105231703	-0.711506
	LOC105227088	-0.709927
	LOC105231510	-0.709546
	LOC105224523	-0.705326
	LOC105224299	-0.702718
	LOC105230089	-0.702692
	LOC105229028	-0.70047
	LOC105231492	-0.69882
	LOC105224980	-0.697084
	LOC105222837	-0.692131
	LOC105229914	-0.68866
	LOC105226963	-0.686178
	LOC105225540	-0.684748
	LOC105226032	-0.681081
	LOC105229255	-0.678872
	LOC105227760	-0.674206
	LOC105232538	-0.671928
	LOC105225327	-0.671112
	LOC105223499	-0.660202
	LOC105227390	-0.658316
	LOC105226023	-0.658135
	LOC105226167	-0.646043
	LOC105230831	-0.644728
	LOC105228273	-0.631716
	LOC105226816	-0.619834
	LOC105225017	-0.619802
	LOC105229262	-0.588984
	LOC105223615	-0.582075
	LOC105222181	-0.57626
	LOC105225492	-0.552559
	LOC105229613	-0.52501
	LOC105227176	-0.524658
	LOC115066155	-0.512549
	LOC105231176	-0.509188
bantam	LOC105224980	-0.801636
	LOC105228403	-0.795378
	LOC105225922	-0.793325
	LOC105223160	-0.791043
	LOC105228896	-0.788157
	LOC105227053	-0.776352
	LOC105225182	-0.770608
	LOC105227973	-0.765398
	LOC105222023	-0.765186
	LOC105223303	-0.764797
	LOC105224581	-0.762285
	LOC105228799	-0.750091
	LOC105224569	-0.738971
	LOC105226277	-0.731579
	LOC105229035	-0.726682
	LOC105231817	-0.725838
	LOC105222005	-0.722598
	LOC105225470	-0.715022
	LOC105230589	-0.707526
	LOC105231347	-0.706036
	LOC105232686	-0.689768
	LOC105226759	-0.665855
	LOC105222004	-0.657164
	LOC105222035	-0.657164
	LOC105230156	-0.655876
	LOC105232986	-0.646072
	LOC105228903	-0.64483
	LOC105234246	-0.642798
	LOC105229262	-0.641943
	LOC105232169	-0.639989
	LOC105223497	-0.63209
	LOC105232352	-0.631828
	LOC105224762	-0.625848
	LOC105232341	-0.625304
	LOC105230089	-0.62193
	LOC105230723	-0.621135
	LOC105225991	-0.620591
	LOC105222446	-0.61917
	LOC105228774	-0.616542
	LOC105228936	-0.610666
	LOC105232446	-0.610209
	LOC105234015	-0.609883
	LOC105232155	-0.608208
	LOC105233786	-0.607002
	LOC105226756	-0.606542
	LOC105230831	-0.599872
	LOC105223142	-0.598873
	LOC105230768	-0.595363
	LOC105229263	-0.591755
	LOC115066443	-0.590152
	LOC105229085	-0.588654
	LOC105230017	-0.58541
	LOC105232669	-0.583912
	LOC105225650	-0.57774
	LOC105225020	-0.576676
	LOC105227358	-0.575377
	LOC105224231	-0.572205
	LOC105233653	-0.566745
	LOC105226668	-0.564888
	LOC105232146	-0.564036
	LOC105227071	-0.554433
	LOC105227121	-0.552614
	LOC105222992	-0.548906
	LOC105226289	-0.527914
	LOC105223072	-0.513989
	LOC105227448	-0.510412
	LOC105232531	-0.504627
	LOC105228414	-0.501984
miR-9b	LOC105230394	-0.823028
	LOC105223844	-0.755248
	LOC105225221	-0.729397
	LOC105228786	-0.70966
	LOC105232446	-0.709496
	LOC105226623	-0.70904
	LOC105228969	-0.708921
	LOC105230254	-0.707591
	LOC105231703	-0.706291
	LOC105226922	-0.705524
	LOC105224129	-0.70551
	LOC115066591	-0.705181
	LOC105229910	-0.704813
	LOC105223687	-0.704205
	LOC105231410	-0.703772
	LOC105223884	-0.699464
	LOC105232669	-0.697688
	LOC105224523	-0.695272
	LOC105227973	-0.694067
	LOC105225161	-0.693561
	LOC105233357	-0.693049
	LOC105233791	-0.691374
	LOC105224133	-0.691199
	LOC105231520	-0.691133
	LOC105227333	-0.689447
	LOC105227641	-0.689228
	LOC105233698	-0.689163
	LOC105224509	-0.687769
	LOC105222494	-0.687559
	LOC105228998	-0.687521
	LOC105228543	-0.684474
	LOC105226433	-0.683066
	LOC105226023	-0.681621
	LOC105230161	-0.680639
	LOC115066293	-0.679598
	LOC105233326	-0.676145
	LOC105222158	-0.675455
	LOC105230354	-0.674667
	LOC105228774	-0.674328
	LOC105222446	-0.673891
	LOC105222841	-0.67362
	LOC105227966	-0.673603
	LOC105232348	-0.672075
	LOC105225415	-0.670995
	LOC105227597	-0.668575
	LOC105232101	-0.668183
	LOC105226461	-0.664324
	LOC105225075	-0.66252
	LOC105226639	-0.660836
	LOC105229767	-0.66052
	LOC105224986	-0.659068
	LOC105230841	-0.657274
	LOC105233227	-0.656598
	LOC105223978	-0.654496
	LOC105228273	-0.654258
	LOC105226963	-0.653999
	LOC105232144	-0.652466
	LOC105231507	-0.651548
	LOC105229445	-0.651173
	LOC105223103	-0.650624
	LOC105233007	-0.650197
	LOC105230751	-0.647736
	LOC105232939	-0.645947
	LOC105226305	-0.645775
	LOC105229639	-0.644024
	LOC105225485	-0.641726
	LOC105224980	-0.640947
	LOC105226419	-0.640262
	LOC105233336	-0.639489
	LOC105225017	-0.639304
	LOC105223135	-0.638284
	LOC105229096	-0.637803
	LOC105225757	-0.635686
	LOC105232531	-0.634209
	LOC105222771	-0.632918
	LOC105231483	-0.632278
	LOC105228643	-0.632084
	LOC105223877	-0.631892
	LOC105233626	-0.631733
	LOC105223500	-0.631654
	LOC105228102	-0.631537
	LOC105230043	-0.628616
	LOC105226691	-0.62674
	LOC105234157	-0.626683
	LOC105222898	-0.625558
	LOC105224808	-0.625303
	LOC105227271	-0.625185
	LOC105231141	-0.623613
	LOC105222370	-0.622907
	LOC105231571	-0.621863
	LOC105223046	-0.621712
	LOC105228953	-0.621029
	LOC105224874	-0.619317
	LOC105230589	-0.618833
	LOC105227088	-0.618392
	LOC105228951	-0.61776
	LOC105228183	-0.616229
	LOC105222508	-0.616223
	LOC105231510	-0.615415
	LOC105224299	-0.613879
	LOC105233305	-0.611073
	LOC105222503	-0.610608
	LOC105223238	-0.610045
	LOC105232352	-0.609645
	LOC105227071	-0.609564
	LOC105233133	-0.609198
	LOC105228061	-0.607071
	LOC105231628	-0.603529
	LOC105226690	-0.602753
	LOC105229028	-0.601057
	LOC105224268	-0.601001
	LOC105225650	-0.600179
	LOC105232047	-0.600092
	LOC105229085	-0.598787
	LOC105224502	-0.595271
	LOC105229723	-0.594508
	LOC105226743	-0.592163
	LOC105233216	-0.591348
	LOC105225502	-0.589561
	LOC105226828	-0.588418
	LOC105225470	-0.588171
	LOC105230166	-0.587487
	LOC105229160	-0.586733
	LOC105226362	-0.586685
	LOC105222575	-0.585453
	LOC105223220	-0.584769
	LOC105227816	-0.584296
	LOC105230371	-0.583725
	LOC105230549	-0.582716
	LOC105222194	-0.582669
	LOC105231210	-0.581937
	LOC105226874	-0.581196
	LOC105227526	-0.579967
	LOC105230469	-0.579898
	LOC105227358	-0.579257
	LOC105229827	-0.578813
	LOC105226906	-0.578302
	LOC105226759	-0.578274
	LOC105234116	-0.57742
	LOC105226381	-0.577349
	LOC105223185	-0.576523
	LOC105232699	-0.575163
	LOC105228662	-0.575131
	LOC105230926	-0.574803
	LOC105228936	-0.5726
	LOC105227709	-0.571584
	LOC105222840	-0.57158
	LOC105229989	-0.571525
	LOC105227498	-0.571211
	LOC105224569	-0.569136
	LOC105226217	-0.567487
	LOC105222101	-0.567415
	LOC105232048	-0.566838
	LOC105222966	-0.566715
	LOC105231050	-0.566247
	LOC105226167	-0.565984
	LOC105229679	-0.565738
	LOC105231864	-0.565689
	LOC105226678	-0.565397
	LOC105233323	-0.563652
	LOC105221937	-0.563651
	LOC105225553	-0.562767
	LOC105227737	-0.562553
	LOC105222096	-0.561262
	LOC105231817	-0.560424
	LOC105224137	-0.560347
	LOC105223020	-0.558527
	LOC109579760	-0.557191
	LOC105224063	-0.556201
	LOC105223507	-0.555083
	LOC105222395	-0.55487
	LOC105226441	-0.554719
	LOC105229627	-0.554672
	LOC105222825	-0.554573
	LOC105231297	-0.553674
	LOC105229930	-0.553271
	LOC105223426	-0.553037
	LOC105226056	-0.552704
	LOC105224760	-0.55188
	LOC105222001	-0.55108
	LOC105225252	-0.550733
	LOC105229367	-0.550193
	LOC105224300	-0.549329
	LOC105231347	-0.549298
	LOC105227556	-0.549221
	LOC115065721	-0.547723
	LOC105232986	-0.547458
	LOC109579986	-0.547069
	LOC105229613	-0.546036
	LOC105232667	-0.544849
	LOC105224166	-0.544087
	LOC105228214	-0.543669
	LOC105230312	-0.542864
	LOC105225759	-0.542822
	LOC105222548	-0.542786
	LOC105222134	-0.541851
	LOC105228925	-0.538524
	LOC105230099	-0.536822
	LOC105230403	-0.53676
	LOC105231997	-0.536233
	LOC105222837	-0.532272
	LOC105225823	-0.531858
	LOC105226898	-0.53093
	LOC105229619	-0.530594
	LOC105225696	-0.52946
	LOC105226277	-0.527403
	LOC109579448	-0.525821
	LOC105233606	-0.525814
	LOC105224608	-0.524786
	LOC105226293	-0.523526
	LOC105221912	-0.523006
	LOC105227390	-0.522699
	LOC105222965	-0.519242
	LOC105222993	-0.51823
	LOC105231448	-0.517541
	LOC105231577	-0.517324
	LOC105230258	-0.516262
	LOC105230412	-0.514446
	LOC105224396	-0.51378
	LOC105230768	-0.513574
	LOC105226500	-0.513218
	LOC105225182	-0.509329
	LOC105229245	-0.508449
	LOC105231545	-0.508092
	LOC105223459	-0.504381
	LOC105228099	-0.503138
	LOC115066228	-0.502996
	LOC105224774	-0.502536
	LOC105225834	-0.501232
	LOC105230361	-0.50071
	LOC105231969	-0.484265
	LOC105231533	-0.480085
	LOC105232155	-0.469042
	LOC105231202	-0.463514
	LOC105233680	-0.450879
	LOC105230222	-0.449632
miR-996	LOC105227390	-0.467212
	LOC105231141	-0.509787
	LOC105233680	-0.583298
	LOC105225075	-0.629416
	LOC105230746	-0.63531
	LOC105222539	-0.642232
	LOC105233616	-0.644823
	LOC105233765	-0.697641
	LOC105231156	-0.747569
	LOC105223773	-0.760156
	LOC105225757	-0.60312
	LOC105232667	-0.612692
	LOC105225202	-0.638681
	LOC105225187	-0.639253
	LOC105234251	-0.647747
	LOC105227911	-0.66284
	LOC105229989	-0.667687
	LOC105234061	-0.669165
	LOC105227685	-0.670085
	LOC105222833	-0.682435
	LOC105232513	-0.693513
	LOC105224447	-0.694614
	LOC105227093	-0.704218
	LOC105227605	-0.706742
	LOC105230723	-0.513676
	LOC105229247	-0.519837
	LOC105226718	-0.521191
	LOC105222175	-0.524123
	LOC105231347	-0.5266
	LOC105233252	-0.527942
	LOC105223898	-0.529347
	LOC105223647	-0.532943
	LOC105230017	-0.545821
	LOC105233626	-0.553187
	LOC105223805	-0.561113
	LOC105232986	-0.56558
	LOC105225795	-0.568209
	LOC105231978	-0.570318
	LOC105222370	-0.574769
	LOC105225922	-0.577925
	LOC105226757	-0.579957
	LOC105226759	-0.584421
	LOC105224299	-0.586023
	LOC105222408	-0.588221
	LOC105229367	-0.588988
	LOC105233510	-0.592072
	LOC105232897	-0.599816
	LOC105223010	-0.603752
	LOC105230589	-0.604371
	LOC105225788	-0.604855
	LOC105227042	-0.606828
	LOC105226639	-0.607692
	LOC105223020	-0.615542
	LOC105230130	-0.617058
	LOC105222207	-0.617333
	LOC105229249	-0.620282
	LOC105226500	-0.626317
	LOC105226743	-0.630743
	LOC105223072	-0.633048
	LOC105223119	-0.635373
	LOC105228688	-0.640043
	LOC105231817	-0.648608
	LOC105232669	-0.649108
	LOC105231206	-0.649646
	LOC105232538	-0.654745
	LOC105230394	-0.65662
	LOC105227836	-0.661557
	LOC105228820	-0.664365
	LOC105230043	-0.66904
	LOC105224334	-0.67463
	LOC105225017	-0.68932
	LOC105226678	-0.690331
	LOC105233045	-0.69351
	LOC105223135	-0.700323
	LOC105228273	-0.700526
	LOC105233734	-0.702567
	LOC105224762	-0.703306
	LOC105230258	-0.704101
	LOC105226032	-0.709337
	LOC105228936	-0.711725
	LOC105223853	-0.718278
	LOC105227556	-0.722643
	LOC105226293	-0.723666
	LOC105228274	-0.730224
	LOC105226151	-0.733387
	LOC105230803	-0.740992
	LOC105222837	-0.745496
	LOC105231703	-0.751275
	LOC105223160	-0.751312
	LOC105222645	-0.752558
	LOC105229041	-0.753356
	LOC105226441	-0.755452
	LOC105228522	-0.759081
	LOC105224137	-0.762354
	LOC105224934	-0.763327
	LOC105225859	-0.765806
	LOC105231202	-0.766348
	LOC105230403	-0.77507
	LOC105224543	-0.796869
	LOC105233376	-0.799349
	LOC105231507	-0.802409
	LOC105223499	-0.827871
	LOC105222849	-0.835949
	LOC105233007	-0.877795
	LOC105226625	-0.893333
let-7	LOC105226668	-0.914633
	LOC105222207	-0.857258
	LOC105228936	-0.847428
	LOC105230549	-0.816511
	LOC105227390	-0.814792
	LOC105224854	-0.81467
	LOC105230737	-0.803616
	LOC105223844	-0.799925
	LOC105226056	-0.788862
	LOC105227448	-0.788752
	LOC105223611	-0.777971
	LOC105234015	-0.777872
	LOC105225502	-0.768895
	LOC105224396	-0.763393
	LOC105228099	-0.731844
	LOC105234086	-0.719499
	LOC105231716	-0.714908
	LOC105223119	-0.712837
	LOC105233786	-0.711384
	LOC105231864	-0.696347
	LOC105232059	-0.687543
	LOC105229565	-0.683302
	LOC105222013	-0.683163
	LOC105226123	-0.683037
	LOC105222503	-0.6783
	LOC105224980	-0.678129
	LOC109579986	-0.676214
	LOC105228061	-0.667724
	LOC105230566	-0.665713
	LOC105225962	-0.664551
	LOC105227489	-0.664435
	LOC105229263	-0.663366
	LOC105226167	-0.662938
	LOC105222645	-0.661321
	LOC105230130	-0.661169
	LOC105223103	-0.660605
	LOC105229255	-0.652548
	LOC105222723	-0.648449
	LOC105221912	-0.647245
	LOC105231108	-0.646744
	LOC105231483	-0.645331
	LOC105224794	-0.644206
	LOC105228476	-0.64041
	LOC105233416	-0.637286
	LOC105230043	-0.636242
	LOC105232048	-0.6361
	LOC105222248	-0.634509
	LOC105226023	-0.63282
	LOC105226433	-0.630806
	LOC105233252	-0.626472
	LOC105224486	-0.625484
	LOC105226205	-0.625291
	LOC105227999	-0.624819
	LOC105222993	-0.61538
	LOC105223010	-0.613905
	LOC105226743	-0.61328
	LOC105231507	-0.606761
	LOC105230037	-0.606428
	LOC105225922	-0.605698
	LOC105227088	-0.603539
	LOC105229262	-0.6021
	LOC105228259	-0.601102
	LOC105229389	-0.592769
	LOC105232146	-0.579451
	LOC105230156	-0.568837
	LOC105227095	-0.529034
	LOC105226151	-0.500902
	LOC105231214	-0.492001
novel39	LOC105225485	-0.494883
	LOC105230293	-0.508009
	LOC105229367	-0.508161
	LOC105230831	-0.534694
	LOC105232949	-0.542934
	LOC105223869	-0.549539
	LOC105231978	-0.566324
	LOC105222837	-0.571516
	LOC105230803	-0.572027
	LOC105229970	-0.57302
	LOC105233133	-0.58533
	LOC105225734	-0.586835
	LOC105224170	-0.593597
	LOC105232155	-0.625418
	LOC105223010	-0.629789
	LOC105229989	-0.642868
	LOC105233991	-0.643404
	LOC105226419	-0.646987
	LOC105228688	-0.648584
	LOC105228018	-0.670731
	LOC105225843	-0.671368
	LOC105232073	-0.684943
	LOC105232446	-0.68794
	LOC105231577	-0.694043
	LOC105227685	-0.695197
	LOC105231628	-0.700993
	LOC105224790	-0.706477
	LOC105223978	-0.706788
	LOC105225168	-0.711459
	LOC105230156	-0.718478
	LOC105224698	-0.720847
	LOC105227760	-0.729251
	LOC105233252	-0.736764
	LOC105231202	-0.741836
	LOC105232067	-0.74215
	LOC105228273	-0.743377
	LOC105223295	-0.74494
	LOC105231522	-0.752646
	LOC105225003	-0.756138
	LOC105225017	-0.75655
	LOC105224268	-0.760174
	LOC105222706	-0.762386
	LOC105222494	-0.764124
	LOC105227498	-0.766769
	LOC105231826	-0.770911
	LOC105222898	-0.775757
	LOC105228522	-0.778683
	LOC105227914	-0.780201
	LOC105229035	-0.78549
	LOC105231347	-0.806064
	LOC105224641	-0.81162
	LOC105223046	-0.813499
	LOC105225301	-0.818574
	LOC105224854	-0.821403
	LOC105233203	-0.821549
	LOC105232059	-0.841524
	LOC105227816	-0.848978
	LOC105225702	-0.85163
miR-124	LOC105229537	-0.486149
	LOC105230879	-0.571201
	LOC105223537	-0.584907
	LOC105228273	-0.602156
	LOC105226419	-0.63082
	LOC105226718	-0.643952
	LOC105222158	-0.652488
	LOC105222663	-0.665809
	LOC105229247	-0.673587
	LOC105224774	-0.676572
	LOC105223884	-0.677795
	LOC105232669	-0.684142
	LOC105231703	-0.488043
	LOC105228786	-0.494367
	LOC105225269	-0.501986
	LOC105226691	-0.505066
	LOC105224581	-0.505104
	LOC105224854	-0.560823
	LOC105229310	-0.562686
	LOC105226156	-0.574162
	LOC105229613	-0.579497
	LOC105234015	-0.584068
	LOC115066228	-0.594314
	LOC105226305	-0.602493
	LOC105230254	-0.618337
	LOC105232699	-0.624718
	LOC105229728	-0.635814
	LOC105232949	-0.64486
	LOC105228099	-0.649384
	LOC105226658	-0.657328
	LOC105231206	-0.663984
	LOC105225681	-0.670726
	LOC105227333	-0.673643
	LOC105224493	-0.482259
	LOC105223046	-0.485044
	LOC105233653	-0.488356
	LOC105233258	-0.491584
	LOC105224928	-0.503174
	LOC105223010	-0.505716
	LOC115066591	-0.506508
	LOC105224608	-0.511762
	LOC105225859	-0.520691
	LOC105222481	-0.521121
	LOC105225492	-0.52395
	LOC105223295	-0.529744
	LOC105226838	-0.531166
	LOC105223130	-0.532362
	LOC105224299	-0.538646
	LOC105227296	-0.540793
	LOC105231004	-0.545539
	LOC115065778	-0.549778
	LOC105231165	-0.554476
	LOC105226056	-0.55816
	LOC105225108	-0.569197
	LOC105225757	-0.572097
	LOC105224396	-0.573611
	LOC105223103	-0.574363
	LOC105229242	-0.575587
	LOC105233203	-0.578967
	LOC105227121	-0.57923
	LOC105224509	-0.588971
	LOC105232073	-0.592881
	LOC105222005	-0.593028
	LOC105232169	-0.602997
	LOC105226031	-0.603245
	LOC105227846	-0.603404
	LOC105222546	-0.606506
	LOC105226678	-0.607474
	LOC105227760	-0.607868
	LOC105222001	-0.608592
	LOC105229910	-0.6125
	LOC105231520	-0.615131
	LOC105233216	-0.416244
	LOC105232583	-0.416912
	LOC105222575	-0.419323
	LOC105228545	-0.423207
	LOC105228283	-0.425675
	LOC105226418	-0.427583
	LOC105229888	-0.428083
	LOC105234116	-0.428805
	LOC105229041	-0.430904
	LOC105228214	-0.431178
	LOC105226874	-0.432717
	LOC105228951	-0.440285
	LOC105223773	-0.441471
	LOC105228414	-0.441846
	LOC105222837	-0.44438
	LOC105230803	-0.445545
	LOC105222901	-0.445547
	LOC105224137	-0.448416
	LOC105228975	-0.449345
	LOC105224132	-0.450381
	LOC105234086	-0.461641
	LOC105233668	-0.461686
	LOC105227668	-0.463394
	LOC105223135	-0.465689
	LOC105228543	-0.475102
	LOC105230166	-0.477745
	LOC105225161	-0.479126
	LOC105231054	-0.48887
	LOC105222412	-0.510286
	LOC105233330	-0.515451
	LOC105224148	-0.521964
	LOC115066293	-0.558298
	LOC105231156	-0.603388
miR-11594	LOC105233765	-0.514302
	LOC105232669	-0.477206
	LOC105224874	-0.699192
	LOC105225696	-0.698345
	LOC105233589	-0.693745
	LOC105223337	-0.687427
	LOC105230412	-0.687167
	LOC105223142	-0.686935
	LOC105225017	-0.684179
	LOC105226658	-0.683734
	LOC105230403	-0.681851
	LOC105234127	-0.680218
	LOC105228259	-0.680171
	LOC105226906	-0.675799
	LOC105222803	-0.673504
	LOC105229793	-0.670704
	LOC105233991	-0.668887
	LOC105231492	-0.668828
	LOC105233203	-0.66701
	LOC105223454	-0.666215
	LOC105232529	-0.662339
	LOC105223728	-0.660945
	LOC105222539	-0.656128
	LOC105222503	-0.639133
	LOC105227088	-0.633827
	LOC105232699	-0.631424
	LOC105228099	-0.631187
	LOC105226838	-0.622651
	LOC105222546	-0.621553
	LOC105224231	-0.62011
	LOC105232341	-0.609558
	LOC105228283	-0.607477
	LOC105223072	-0.604742
	LOC105231703	-0.602801
	LOC105224808	-0.599858
	LOC105229565	-0.5975
	LOC105226289	-0.596188
	LOC105223160	-0.594043
	LOC105230185	-0.589227
	LOC105226056	-0.588616
	LOC105223816	-0.58828
	LOC105231331	-0.586511
	LOC105233133	-0.582268
	LOC105224132	-0.581823
	LOC105223497	-0.579362
	LOC105224016	-0.575059
	LOC105228896	-0.573019
	LOC105222134	-0.573001
	LOC105227053	-0.57048
	LOC105227999	-0.56801
	LOC105229639	-0.567597
	LOC105231628	-0.56573
	LOC105222005	-0.563083
	LOC105232707	-0.561455
	LOC105225306	-0.561272
	LOC105231004	-0.561223
	LOC105227121	-0.560818
	LOC105226707	-0.550972
	LOC105224980	-0.550801
	LOC105225834	-0.550589
	LOC105228299	-0.549901
	LOC105231410	-0.547144
	LOC105233820	-0.54662
	LOC105223220	-0.54589
	LOC115066228	-0.543495
	LOC105229035	-0.543391
	LOC105222849	-0.542313
	LOC105228774	-0.541049
	LOC105233017	-0.540347
	LOC105227685	-0.539993
	LOC105225681	-0.538785
	LOC105230569	-0.535251
	LOC105229445	-0.533206
	LOC105231141	-0.529705
	LOC105232986	-0.528587
	LOC105223507	-0.528428
	LOC105225064	-0.528233
	LOC105224774	-0.524357
	LOC105232686	-0.522515
	LOC105227408	-0.522469
	LOC105229888	-0.519098
	LOC105224368	-0.518943
	LOC105229310	-0.518396
	LOC105222126	-0.517821
	LOC105233626	-0.508293
	LOC105230837	-0.507666
	LOC105224268	-0.503743
	LOC105223426	-0.502871
	LOC105226639	-0.50021
	LOC105227966	-0.499468
	LOC105230037	-0.4988
	LOC105224986	-0.498611
	LOC105222345	-0.497995
	LOC105227390	-0.497462
	LOC105230841	-0.493948
	LOC105231716	-0.490686
	LOC105230992	-0.489147
	LOC105223459	-0.488884
	LOC105230539	-0.488176
	LOC105225795	-0.486123
	LOC105233685	-0.481156
	LOC105225962	-0.480113
	LOC105230196	-0.479245
	LOC105231058	-0.478221
	LOC105229619	-0.476944
	LOC105231603	-0.474249
	LOC105231013	-0.47343
	LOC105222645	-0.47305
	LOC105224199	-0.468268
	LOC105222446	-0.468156
	LOC105223499	-0.46796
	LOC105223898	-0.467171
	So5a1	-0.463998
	LOC105226595	-0.463517
	LOC105232254	-0.459114
	LOC105227135	-0.458516
	LOC105223647	-0.457407
	LOC105227152	-0.457378
	LOC105232047	-0.455985
	LOC105226874	-0.454303
	LOC105224608	-0.454163
	LOC105234251	-0.454154
	LOC105230549	-0.453827
	LOC105226362	-0.453778
	LOC105223708	-0.453579
	LOC105222420	-0.452946
	LOC105221790	-0.451302
	LOC105223500	-0.450842
	LOC105227093	-0.450536
	LOC105233824	-0.450369
	LOC105233330	-0.450284
	LOC105227358	-0.450086
	LOC105221947	-0.448968
	LOC105222207	-0.447491
	LOC105224166	-0.446621
	LOC105230258	-0.445694
	LOC105229882	-0.445659
	LOC105233045	-0.440508
	LOC105223805	-0.440054
	LOC105223295	-0.439284
	LOC105225650	-0.437928
	LOC105222371	-0.436911
	LOC105226986	-0.435528
	LOC105227732	-0.432692
	LOC105232198	-0.43164
	LOC105229104	-0.428895
	LOC105227351	-0.425708
	LOC105229910	-0.425451
	LOC105233258	-0.424567
	LOC105233376	-0.422963
	LOC105231165	-0.421932
	LOC105226827	-0.419045
	LOC105228820	-0.418675
	LOC105226678	-0.418221
	LOC105229453	-0.417492
	LOC105231978	-0.416408
	LOC105227489	-0.416255
	LOC105223238	-0.415752
	LOC105229723	-0.414267
	LOC105227556	-0.412485
	LOC105222723	-0.41245
	LOC105225788	-0.412137
	LOC105233510	-0.411631
	LOC105229030	-0.411507
	LOC105231312	-0.410388
	LOC105233252	-0.40984
	LOC105222216	-0.409043
	LOC105222833	-0.407812
	LOC105229951	-0.402287
	LOC105230312	-0.401634
novel92	LOC105222194	-0.675096
	LOC105224414	-0.921416
	LOC105229249	-0.910244
	LOC105227271	-0.889928
	LOC105233734	-0.878992
	LOC105232538	-0.847411
	LOC105234086	-0.819573
	LOC105230043	-0.812592
	LOC105234161	-0.810129
	LOC105226418	-0.807388
	LOC105223020	-0.773234
	LOC105229747	-0.758054
	LOC105230041	-0.743941
	LOC105232446	-0.730592
	LOC105226678	-0.718186
	LOC105225223	-0.710976
	LOC105232352	-0.699193
	LOC105231483	-0.697123
	LOC105226123	-0.694045
	LOC105228179	-0.691878
	LOC105222969	-0.687668
	LOC105230130	-0.686955
	LOC105225774	-0.681872
	LOC105231176	-0.674087
	LOC105224300	-0.673896
	LOC105229262	-0.673562
	LOC105224380	-0.673258
	LOC105230394	-0.671102
	LOC105232513	-0.670488
	LOC105224509	-0.670341
	So5a1	-0.665546
	LOC115065721	-0.665197
	LOC105226031	-0.661776
	LOC105225795	-0.654954
	LOC105233252	-0.65151
	LOC105224608	-0.650511
	LOC105226305	-0.647958
	LOC105226658	-0.644693
	LOC105225757	-0.643531
	LOC105228936	-0.642918
	LOC105222837	-0.637646
	LOC105230254	-0.632947
	LOC105230037	-0.631718
	LOC105232059	-0.63127
	LOC105226032	-0.62991
	LOC105231628	-0.628031
	LOC105229728	-0.625956
	LOC105229255	-0.623017
	LOC105225492	-0.622647
	LOC105231202	-0.614067
	LOC105233216	-0.613757
	LOC105222734	-0.608634
	LOC105231963	-0.603583
	LOC105222901	-0.602827
	LOC105228969	-0.602786
	LOC105231817	-0.600789
	LOC105223500	-0.598435
	LOC105227599	-0.594473
	LOC105224199	-0.588734
	LOC105232986	-0.587668
	LOC105233668	-0.586836
	LOC105232341	-0.585089
	LOC105230926	-0.57987
	LOC105228953	-0.578707
	LOC105226906	-0.577762
	LOC105232772	-0.577506
	LOC115066443	-0.57524
	LOC105232699	-0.574726
	LOC105222548	-0.574393
	LOC105222575	-0.571193
	LOC115066155	-0.570157
	LOC105233203	-0.5555
	LOC105222723	-0.554528
	LOC105228799	-0.543244
	LOC105228522	-0.542822
	LOC105229367	-0.542045
	LOC105225788	-0.539113
	LOC105223537	-0.534007
	LOC105222371	-0.530752
	LOC105225017	-0.528754
	LOC105222345	-0.52814
	LOC105232686	-0.518104
	LOC105225702	-0.517681
	LOC105224980	-0.515528
	LOC105227498	-0.512897
	LOC105228688	-0.511446
	LOC105228018	-0.50594
	LOC105226056	-0.492258
	LOC105233330	-0.489368
	LOC105226838	-0.48776
	LOC105229914	-0.484588
	LOC105231904	-0.483677
	LOC105223198	-0.480022
	LOC105228259	-0.479258
	LOC105226419	-0.465874
	LOC105232198	-0.464536
	LOC105230992	-0.463283
	LOC105225485	-0.460931
	LOC105225759	-0.455432
	LOC105228274	-0.453296
	LOC105222446	-0.447961
	LOC105229030	-0.44753
	LOC105225734	-0.443305
	LOC105223459	-0.437017
	LOC105229723	-0.434614
	LOC105227351	-0.431096
	LOC105230185	-0.427346
	LOC105230723	-0.424389
	LOC105226277	-0.423172
	LOC105224299	-0.42279
	LOC105226828	-0.418413
	LOC105227966	-0.418067
	LOC115065778	-0.416848
	LOC105224089	-0.414531
	LOC105225540	-0.412728
	LOC105229951	-0.409006
	LOC105225020	-0.406449
	LOC105229445	-0.403379
	LOC105232218	-0.403338

## Sheet: N_Cold vs. N_CK (Muscle)
Dataset 7. N_Cold vs. N_CK (Muscle)
miRNA+ mRNA-
miRNA	gene	pearson
miR-9c	LOC105229383	-0.510207
	LOC105224131	-0.566088
	LOC105223045	-0.588805
	LOC105225337	-0.595651
	LOC105229346	-0.606311
	LOC105225709	-0.607125
	LOC105229218	-0.696964
	LOC105233227	-0.706153
	LOC105233182	-0.752224
	LOC105231592	-0.7649
	LOC105226906	-0.771131
	LOC105230073	-0.406745
	LOC105229340	-0.411102
	LOC105226693	-0.429102
	LOC105223787	-0.486054
	LOC105227925	-0.604329
	LOC105228310	-0.690807
miR-999	LOC105222317	-0.440886
	LOC105227310	-0.568307
	LOC105227846	-0.440637
	LOC105231832	-0.464388
	LOC105232680	-0.552342
miR-79	LOC105223311	-0.711591
	LOC105228199	-0.753749
	LOC105230836	-0.581702
	LOC105231304	-0.674152
	LOC105232680	-0.782178
	LOC105233612	-0.823263
	LOC105233914	-0.530015
miR-9b	LOC105227925	-0.482593
	LOC105227603	-0.478403
	LOC105225182	-0.429397
	LOC105226693	-0.416081
	LOC105226906	-0.405524
	LOC105229583	-0.404392
	LOC105223787	-0.49296
	LOC105229340	-0.469202
	LOC105233182	-0.456911
	LOC105230073	-0.456608
	LOC105231592	-0.436189
	LOC105231694	-0.414744
	LOC105233227	-0.411073
	LOC105224337	-0.685323
	LOC105229346	-0.663257
	LOC105225709	-0.644362
	LOC105230081	-0.612749
	LOC105229218	-0.597518
	LOC105231957	-0.59606
	LOC105229383	-0.544333
	LOC105223844	-0.531892
	LOC115066213	-0.512868
miR-2b	LOC105231225	-0.478314
	LOC105227008	-0.612214
	LOC109579828	-0.631451
	LOC105231609	-0.570526
	LOC105233006	-0.622997
	LOC105230298	-0.658243
	LOC105228618	-0.673759
	LOC105230973	-0.683894
	LOC105224307	-0.706631
	LOC105226715	-0.713507
	LOC105223787	-0.714968
	LOC105232500	-0.719653
	LOC105224380	-0.735016
	LOC105229307	-0.74584
	LOC105232513	-0.758801
	LOC105227442	-0.783699
	LOC105223545	-0.784712
	LOC105232127	-0.788671
	LOC105225182	-0.790722
	LOC105229520	-0.792729
	LOC105232873	-0.401672
	LOC105226725	-0.413799
	LOC105226906	-0.414847
	LOC105231357	-0.485706
miR-970	LOC105226241	-0.565524
	LOC105229583	-0.450127
	LOC105230836	-0.483403
	LOC105231592	-0.415531
bantam	LOC105225182	-0.415022
	LOC105225337	-0.418237
	LOC105227925	-0.50964
	LOC105230836	-0.581318
	LOC105231304	-0.44537
	LOC105233182	-0.433255
miRNA- mRNA+
miRNA	gene	pearson
miR-304	LOC105222911	-0.762654
	LOC105223175	-0.450335
	LOC105226021	-4.71449e+08
	LOC105227358	-0.675664
	LOC105228119	-0.508062
	LOC105230536	-0.802092
	LOC115066427	-0.532941
miR-276b	LOC105230185	-0.482007
	LOC105227660	-0.615719
	LOC105229933	-0.676833
	LOC105227301	-0.676883
	LOC105227198	-0.681933
	LOC105224342	-0.410813
	LOC105233013	-0.413325
	LOC105234246	-0.418469
	LOC105231872	-0.461334
	LOC105226820	-0.489277
	LOC105228248	-0.505299
	LOC105233645	-0.535715
	LOC105222701	-0.537034
	LOC105226392	-0.610274
	LOC105223041	-0.661715
miR-92b	LOC105227736	-0.469489
	LOC105232183	-0.524666
	LOC105233645	-0.537962
	LOC105223941	-0.561294
	LOC105225729	-0.585263
	LOC105223041	-0.58925
	LOC105231792	-0.606422
	LOC109579331	-0.635919
	LOC105233535	-0.65058
	LOC105232726	-0.65475
	LOC105226764	-0.664594
	LOC105222911	-0.672367
	LOC105231025	-0.672385
	LOC105222338	-0.675063
	LOC105230253	-0.69735
	LOC105227463	-0.415149
	LOC105232786	-0.417491
	LOC105226664	-0.442053
	LOC105226022	-0.443792
	LOC105233013	-0.455981
	LOC105225633	-0.473909
	LOC105231872	-0.476019
	LOC105229933	-0.524679
	LOC105223801	-0.532067
	LOC105229426	-0.542202
	LOC105225857	-0.550518
	LOC105231864	-0.554237
	LOC105223499	-0.561934
	LOC105225161	-0.583493
	LOC105227105	-0.586098
	LOC105229172	-0.589426
	LOC105224554	-0.613019
	LOC105223169	-0.625228
	LOC105227301	-0.631672
	LOC105229160	-0.636601
	LOC105222966	-0.639152
	LOC105233415	-0.711892
	LOC105232047	-0.718925
novel87	LOC105222132	-0.997726
	LOC105223284	-0.545658
	LOC105224554	-0.485052
	LOC105225633	-0.905845
	LOC105226820	-0.850044
	LOC105227066	-0.607737
	LOC105227463	-0.739992
	LOC105229933	-0.678601
	LOC105230253	-0.680698
	LOC105231264	-0.923468
	LOC105231584	-0.838404
	LOC105231872	-0.6601
	LOC105232179	-0.576526
	LOC105232332	-0.936795
	LOC105232409	-0.434038
	LOC105232786	-0.506474
	LOC105234044	-0.790137
	LOC105234246	-0.632077
	LOC109579331	-0.899191
	LOC115066427	-0.539514
miR-281	LOC105222239	-0.714063
	LOC105225633	-0.710233
	LOC105225774	-0.745963
	LOC105226820	-0.837901
	LOC105227105	-0.643875
	LOC105227459	-0.684738
	LOC105230185	-0.710881
	LOC105231557	-0.7167
	LOC105231566	-0.777353
	LOC105233013	-0.76143
miR-12	LOC105223797	-0.566316
	LOC105225056	-0.636868
	LOC105226023	-0.479747
	LOC105226767	-0.641192
	LOC105226820	-0.808865
	LOC105227543	-0.446195
	LOC105228701	-0.554128
	LOC105228857	-0.460254
	LOC105229160	-0.511491
	LOC105229933	-0.416818
	LOC105230253	-0.540164
	LOC105230775	-0.777291
	LOC105231872	-0.582112
	LOC105232198	-0.636115
	LOC105232405	-0.620122
	LOC105232786	-0.53821
	LOC105234246	-0.417871
miR-994	LOC105221842	-0.789169
	LOC105222151	-0.775124
	LOC105222239	-0.838217
	LOC105222701	-0.678595
	LOC105226785	-0.887679
	LOC105226820	-0.770139
	LOC105227736	-0.732948
	LOC105228248	-0.724957
	LOC105231584	-0.718856
	LOC105233070	-0.73035
miR-6	LOC105223499	-0.593331
	LOC105223898	-0.735979
	LOC105225056	-0.761554
	LOC105225161	-0.64103
	LOC105225514	-0.83704
	LOC105225651	-0.630914
	LOC105225729	-0.793022
	LOC105225774	-0.851731
	LOC105225857	-0.774463
	LOC105226023	-0.72855
	LOC105227176	-0.755271
	LOC105227459	-0.743442
	LOC105227736	-0.732661
	LOC105229172	-0.771805
	LOC105229426	-0.765761
	LOC105229773	-0.625785
	LOC105230185	-0.672786
	LOC105231864	-0.780834
	LOC105232047	-0.80644
	LOC105232405	-0.75807
	LOC105233070	-0.716204
miR-318	LOC105222127	-0.725949
	LOC105225161	-0.682404
	LOC105226785	-0.878756
	LOC105227066	-0.597217
	LOC105227301	-0.810401
	LOC105227543	-0.638103
	LOC105228857	-0.816635
	LOC105229426	-0.798865
	LOC105229463	-0.768772
	LOC105230174	-0.672125
	LOC105231273	-0.909646
	LOC105231878	-0.814569
	LOC105232145	-0.801741
	LOC105232624	-0.731769
	LOC105232973	-0.646817
miR-309b	LOC105222127	-0.67574
	LOC105222226	-0.783233
	LOC105225161	-0.640552
	LOC105226785	-0.85431
	LOC105227066	-0.582021
	LOC105227301	-0.780092
	LOC105227543	-0.583939
	LOC105229463	-0.773969
	LOC105230174	-0.685921
	LOC105231273	-0.931374
	LOC105231878	-0.793593
	LOC105232145	-0.784498
	LOC105232624	-0.767917
miR-5b	LOC105225161	-0.522208
	LOC105225651	-0.455582
	LOC105225729	-0.834206
	LOC105225774	-0.845976
	LOC105225857	-0.72717
	LOC105227459	-0.776253
	LOC105227736	-0.754686
	LOC105229172	-0.704342
	LOC105230808	-0.596714
	LOC105233968	-0.892847
novel65	LOC105223499	-0.589405
	LOC105223898	-0.743745
	LOC105225056	-0.759192
	LOC105225161	-0.63344
	LOC105225514	-0.840276
	LOC105225651	-0.620886
	LOC105225774	-0.8481
	LOC105225857	-0.771144
	LOC105227176	-0.756826
	LOC105227198	-0.740169
	LOC105227459	-0.732921
	LOC105227736	-0.733294
	LOC105229172	-0.765108
	LOC105229426	-0.762996
	LOC105230185	-0.667224
	LOC105232047	-0.810051
	LOC105232405	-0.751047
	LOC105233070	-0.720836
	LOC105233968	-0.902558

[truncated: 3 more sheets: S_Cold vs. S_CK (Muscle), N_Cold vs. S_Cold (Muscle), N_CK vs. S_CK (Muscle)]
